# Supplementary material for: Valproic Acid Causes Proteasomal Degradation of DICER and Influences miRNA Expression
Source: PLoS One. 2013 Dec 17;8(12):e82895. doi: 10.1371/journal.pone.0082895 (PMC3866160; doi:10.1371/journal.pone.0082895)
Supplement: Figure S2 — Array analysis in Excel format. Excel file summarizing the array analysis. (XLS) [file pone.0082895.s002.xls]

## Sheet: GENE
Customer name:	Stefan STAMM
Project name:	HEK293 VPA vs.H2O
Organism:	Human
Chip:	Affymetrix Hjay (Junction Array)
Analysis level:	Gene
Date:	2010-06-28
GS contact (name/email/phone):	Pierre DE LA GRANGE	pierre.delagrange@genosplice.com	+ 33 (0) 1 57 27 68 39
HJAY ID	HJAY Name	Gene Symbol	Gene Description	Gene ID	Chromosome	Strand	Start (hg18)	End (hg18)	UCSC link	Intensity DMSO	Intensity VPA	Regulation Gene	Fold-Change Gene	P-value Gene
800008	TC1001154	ANKRD1	Ankyrin repeat domain 1 (cardiac muscle) (ANKRD1)|Cardiac ankyrin repeat protein	ENSG00000148677,GI:38327521	chr10	-	92661833	92671013	UCSC	23	1457.33	up	63.3623	2.44419e-05
803389	TC0801080		GOR antigen (Fragment)	ENSG00000205176	chr8	-	86753787	86753849	UCSC	13.3333	675	up	50.625	3.85457e-05
800015	TC1900097	C19orf30,PGSF1,PGSF1a,PGSF1b	Chromosome 19 open reading frame 30 (C19orf30)|Pituitary gland-specific factor 1	ENSG00000176840,GI:29126235	chr19	+	4720152	4723545	UCSC	61.3333	2377	up	38.7554	5.81651e-05
800027	TC1400330				chr14	+	69792114	69811830	UCSC	87.3333	3169.33	up	36.2901	0.000682989
800300	TC0201893			ENSG00000204460	chr2	-	129716216	129747934	UCSC	41.6667	1270	up	30.48	0.000154833
800075	TC1400108	DHRS2	Dehydrogenase/reductase (SDR family) member 2 (DHRS2), variant 1|Dehydrogenase/reductase (SDR family) member 2 (DHRS2), variant 2|Dehydrogenase/reductase SDR family member 2 (EC 1.1.-.-) (HEP27 protein) (Protein D)	ENSG00000100867,GI:40548398,GI:40548401	chr14	+	23169164	23184688	UCSC	36.3333	1061.67	up	29.2202	2.68932e-05
803547	TC2000075	SNAP25	Synaptosomal-associated protein 25 (SNAP-25) (Synaptosomal-associated 25 kDa protein) (Super protein) (SUP)|Synaptosomal-associated protein, 25kDa (SNAP25), variant 1|Synaptosomal-associated protein, 25kDa (SNAP25), variant 2	ENSG00000132639,GI:18765732,GI:18765734	chr20	+	10147477	10236066	UCSC	25.3333	701	up	27.6711	0.00031807
800010	TC0201056	DKFZp686I2148,MAP2,MAP2A,MAP2B,MAP2C	Microtubule-associated protein 2 (MAP 2) (MAP-2)|Microtubule-associated protein 2 (MAP2), variant 1|Microtubule-associated protein 2 (MAP2), variant 2|Microtubule-associated protein 2 (MAP2), variant 4|Microtubule-associated protein 2 (MAP2), variant 5	ENSG00000078018,GI:87578254,GI:87578391,GI:87578393,GI:87578395	chr2	+	209997016	210307079	UCSC	71.3333	1687	up	23.6495	0.000145009
800155	TC0701154	EDF,FRP,INHBA	Inhibin beta A chain precursor (Activin beta-A chain) (Erythroid differentiation protein) (EDF)|Inhibin, beta A (activin A, activin AB alpha polypeptide) (INHBA)	ENSG00000122641,GI:62953137	chr7	-	41695126	41709231	UCSC	102	2393	up	23.4608	0.000527757
800067	TC0200070	HLP3,HPCAL3,HUVISL1,VILIP,VILIP-1,VSNL1	Visinin-like 1 (VSNL1)|Visinin-like protein 1 (VILIP) (Hippocalcin-like protein 3) (HLP3)	ENSG00000163032,GI:63252921	chr2	+	17583874	17701188	UCSC	73.3333	1719.33	up	23.4455	0.00017339
800249	TC0X00671	GABRQ,MGC129629,MGC129630,THETA	Gamma-aminobutyric acid (GABA) receptor, theta (GABRQ)|Gamma-aminobutyric-acid receptor theta subunit precursor (GABA(A) receptor)	ENSG00000147402,GI:8924257	chrX	+	151557293	151576655	UCSC	52	1176.67	up	22.6282	0.000520518
803657	TC1600607	KIAA1576	KIAA1576 protein (KIAA1576)|Probable oxidoreductase KIAA1576 (EC 1.-.-.-)	ENSG00000171724,GI:24308256	chr16	+	76379984	76571504	UCSC	22.6667	509.667	up	22.4853	0.000367799
800083	TC0800415	ATP6D2,ATP6V0D2,FLJ38708,VMA6	ATPase, H+ transporting, lysosomal 38kDa, V0 subunit d isoform 2|ATPase, H+ transporting, lysosomal 38kDa, V0 subunit d2 (ATP6V0D2)	ENSG00000147614,GI:22749164	chr8	+	87180225	87235573	UCSC	38.6667	825	up	21.3362	0.000637024
800247	TC0101822	4-1BB,CD137,CDw137,ILA,MGC2172,TNFRSF9	Tumor necrosis factor receptor superfamily member 9 precursor (4-1BB ligand receptor) (T-cell antigen 4-1BB homolog) (T-cell antigen ILA) (CD137 antigen)|Tumor necrosis factor receptor superfamily, member 9 (TNFRSF9)	ENSG00000049249,GI:23510438	chr1	-	7902494	7923580	UCSC	50	1062	up	21.24	0.000346413
803754	TC0401483	FRG2	FSHD region gene 2 protein|FSHD region gene 2 protein (FRG2)	ENSG00000205097,GI:52353319	chr4	-	191182516	191185406	UCSC	26.3333	557.333	up	21.1646	2.18267e-05
800183	TC1100467	BEST,BMD,TU15B,VMD2	Bestrophin-1 (Vitelliform macular dystrophy protein 2) (TU15B)|Vitelliform macular dystrophy 2 (Best disease, bestrophin) (VMD2)	ENSG00000167995,GI:83745147	chr11	+	61474408	61488980	UCSC	57	1200	up	21.0526	0.00016999
800284	TC1700070				chr17	+	5616278	5681293	UCSC	45.3333	921	up	20.3162	0.000101344
800173	TC1901292	UNC13A	Unc-13 homolog A (Munc13-1)	ENSG00000130477	chr19	-	17573146	17647872	UCSC	40.6667	821	up	20.1885	0.000281155
800006	TC0700238			ENSG00000164746	chr7	+	48041633	48067418	UCSC	57.6667	1114.33	up	19.3237	0.000123007
803365	TC0801261	LRRC6,LRTP,TSLRP	Leucine rich repeat containing 6 (LRRC6)|Leucine-rich repeat-containing protein 6 (Leucine-rich testis-specific protein) (Testis-specific leucine-rich repeat protein)	ENSG00000129295,GI:31621308	chr8	-	133653629	133757044	UCSC	45.3333	757	up	16.6985	2.36758e-05
803371	TC0202374	DNER	Delta-notch-like EGF repeat-containing transmembrane|Delta-notch-like EGF repeat-containing transmembrane (DNER)	ENSG00000187957,GI:31542542	chr2	-	229930594	230287518	UCSC	35	582.333	up	16.6381	0.00046665
800080	TC0701597	FLJ35834	Hypothetical protein FLJ35834 (FLJ35834)	ENSG00000164675,GI:32526893	chr7	-	122879950	122961954	UCSC	85	1397.33	up	16.4392	0.000262074
800043	TC1101046	BM88	BM88 antigen|BM88 antigen (BM88)	ENSG00000184524,GI:30795224	chr11	-	777104	780126	UCSC	131.333	2070	up	15.7614	0.000375389
801687	TC1001264	C10orf79	Chromosome 10 open reading frame 79 (C10orf79)|Novel protein	ENSG00000197748,GI:94681048	chr10	-	105879637	105982114	UCSC	38.6667	583	up	15.0776	1.89548e-05
801767	TC1201538	CD162,PSGL-1,PSGL1,SELPLG	P-selectin glycoprotein ligand 1 precursor (PSGL-1) (Selectin P ligand) (CD162 antigen)|Selectin P ligand (SELPLG)	ENSG00000110876,GI:68160948	chr12	-	107539811	107551800	UCSC	47.3333	713.333	up	15.0704	0.000788313
803168	TC2000173	XKR7	XK-related protein 7	ENSG00000101321	chr20	+	30019466	30049916	UCSC	52.3333	782.667	up	14.9554	0.00100008
802461	TC0400352	C4orf22	Chromosome 4 open reading frame 22 (C4orf22)	ENSG00000197826,GI:22749508	chr4	+	81475898	82103934	UCSC	52	775.333	up	14.9103	0.000124879
800133	TC0701485	ACTL6,ACTL6B,BAF53B	Actin-like 6B (ACTL6B)|Actin-like protein 6B (53 kDa BRG1-associated factor B) (Actin-related protein Baf53b) (ArpNalpha)	ENSG00000077080,GI:21536352	chr7	-	100078664	100092020	UCSC	66	979	up	14.8333	0.000154647
800050	TC0600697	TCBA1	T-cell lymphoma breakpoint-associated target 1	ENSG00000188580	chr6	+	124166985	125188502	UCSC	131.667	1880.33	up	14.281	0.000204475
800007	TC0X00887	SYN1,SYN1a,SYN1b,SYNI	Synapsin I (SYN1), variant Ia|Synapsin I (SYN1), variant Ib|Synapsin-1 (Synapsin I) (Brain protein 4.1)	ENSG00000008056,GI:91984782,GI:91984783	chrX	-	47316247	47364201	UCSC	176.667	2518.33	up	14.2547	0.00064355
800214	TC1700506	RPIP8	RaP2 interacting protein 8|RaP2 interacting protein 8 (RPIP8)	ENSG00000108309,GI:34147576	chr17	+	39741469	39751565	UCSC	126.667	1754.33	up	13.85	0.000921812
801694	TC0X00646	AFF2,FMR2,FRAXE,MRX2,OX19	AF4/FMR2 family member 2 (Fragile X mental retardation 2 protein) (Protein FMR-2) (FMR2P) (Ox19 protein) (Fragile X E mental retardation syndrome protein)|AF4/FMR2 family, member 2 (AFF2)	ENSG00000155966,GI:87162460	chrX	+	147389831	147889899	UCSC	57	771.667	up	13.538	0.000325397
800124	TC1100484	GNG3	Guanine nucleotide binding protein (G protein), gamma 3 (GNG3)|Guanine nucleotide-binding protein G(I)/G(S)/G(O) gamma-3 subunit precursor	ENSG00000162188,GI:6912393	chr11	+	62231706	62233251	UCSC	62	830.667	up	13.3978	0.000568149
802879	TC1900120	EMR1	EGF-like module-containing mucin-like hormone receptor-like 1 precursor (Cell surface glycoprotein EMR1) (EMR1 hormone receptor)|Egf-like module containing, mucin-like, hormone receptor-like 1 (EMR1)	ENSG00000174837,GI:40807488	chr19	+	6838577	6891463	UCSC	51	681.333	up	13.3595	0.000221771
800186	TC1000754	DKFZp686F0145,ITIH5,MGC10848,pp14776	Inter-alpha (globulin) inhibitor H5 (ITIH5), variant 1|Inter-alpha (globulin) inhibitor H5 (ITIH5), variant 2|Inter-alpha (globulin) inhibitor H5 (ITIH5), variant 3|Inter-alpha trypsin inhibitor heavy chain precursor 5 isoform 2	ENSG00000123243,GI:49355768,GI:49355773,GI:49355777	chr10	-	7641238	7748940	UCSC	139.667	1840.67	up	13.179	0.000711285
800002	TC0601021	H1FT,H1t,HIST1H1T,dJ221C16.2	Histone 1, H1t (HIST1H1T)|Histone H1t (Testicular H1 histone)	ENSG00000187475,GI:20544167	chr6	-	26215620	26216343	UCSC	167.333	2197	up	13.1295	0.00119676
800335	TC0300393	IGSF4D	Immunoglobulin superfamily, member 4D|Immunoglobulin superfamily, member 4D (IGSF4D)	ENSG00000175161,GI:54607030	chr3	+	85090823	86200638	UCSC	237.333	3069	up	12.9312	0.000337755
800414	TC0800521	MAL2	Mal, T-cell differentiation protein 2 (MAL2)|Protein MAL2	ENSG00000147676,GI:16418396	chr8	+	120289799	120327092	UCSC	96.6667	1244	up	12.869	0.000369451
800053	TC0601024	H3/b,H3FB,HIST1H3A,HIST1H3B,HIST1H3C,HIST1H3D,HIST1H3E,HIST1H3F,HIST1H3G,HIST1H3H,HIST1H3I,HIST1H3J	Histone 1, H3d (HIST1H3D)|Histone H3.1 (H3/a) (H3/c) (H3/d) (H3/f) (H3/h) (H3/i) (H3/j) (H3/k) (H3/l)	ENSG00000197409,GI:39812261	chr6	-	26304992	26307450	UCSC	382.667	4842	up	12.6533	0.0014014
803316	TC1900081	ATCAY,BNIP-H,CLAC,KIAA1872	Ataxia, cerebellar, Cayman type (caytaxin) (ATCAY)|Caytaxin (Ataxia Cayman type protein) (BNIP-H)	ENSG00000167654,GI:61835122	chr19	+	3831672	3879076	UCSC	47.3333	572.667	up	12.0986	0.000574607
800903	TC1701158	FLJ40504,MGC138231,MGC138233	Hypothetical protein FLJ40504 (FLJ40504)	ENSG00000182737,GI:27734743	chr17	-	23627139	23658535	UCSC	45.6667	543.333	up	11.8978	0.00162721
800073	TC0101131	SYT11	Synaptotagmin XI (SYT11)|Synaptotagmin-11 (Synaptotagmin XI) (SytXI)	ENSG00000132718,GI:31377588	chr1	+	154095924	154121614	UCSC	279.667	3308.67	up	11.8308	0.000679953
800100	TC0201109	CDK5R2,NCK5AI,P39,p39nck5ai	Cyclin-dependent kinase 5 activator 2 precursor (CDK5 activator 2) (Cyclin-dependent kinase 5 regulatory subunit 2) (P39) (P39I)|Cyclin-dependent kinase 5, regulatory subunit 2 (p39) (CDK5R2)	ENSG00000171450,GI:42741664	chr2	+	219532621	219535120	UCSC	168	1960.67	up	11.6706	0.000164757
800287	TC1900713				chr19	+	54622635	54623810	UCSC	113	1297.33	up	11.4808	0.0012029
800378	TC0102751	BRUNOL1,CAGH4,CELF3,ERDA4,MGC57297,TNRC4	Trinucleotide repeat containing 4|Trinucleotide repeat containing 4 (TNRC4)	ENSG00000159409,GI:71164893	chr1	-	149941454	149955920	UCSC	130.333	1495	up	11.4706	0.000338832
803090	TC0200957			ENSG00000194210,ENSG00000202434	chr2	+	197977687	197977823	UCSC	56.3333	642.667	up	11.4083	0.000139527
800161	TC1701491	FLJ35808,TTL.6,TTLL6	Tubulin tyrosine ligase-like family, member 6 (TTLL6)	ENSG00000170703,ENSG00000204606,GI:27734745	chr17	-	44194602	44249472	UCSC	86.6667	973.333	up	11.2308	0.000165301
800254	TC1901723	KLK4	Kallikrein 4 (prostase, enamel matrix, prostate) (KLK4)|Kallikrein-4 precursor (EC 3.4.21.-) (Prostase) (Kallikrein-like protein 1) (KLK-L1) (Enamel matrix serine proteinase 1)	ENSG00000167749,GI:89142740	chr19	-	56101420	56105806	UCSC	92	1031.33	up	11.2101	0.000161995
803608	TC0101042		CDNA FLJ36032 fis, clone TESTI2017069	ENSG00000178796	chr1	+	149949533	149968706	UCSC	69.6667	775	up	11.1244	7.19964e-05
801460	TC1601088	CBLN1	Cerebellin 1 precursor (CBLN1)|Cerebellin precursor (Precerebellin)	ENSG00000102924,GI:4757921	chr16	-	47870202	47873193	UCSC	47	517.667	up	11.0142	0.000129445
800111	TC1201323	CEBPZ,CHOP,CHOP10,DDIT3,GADD153,MGC4154	DNA damage-inducible 3 (DDIT-3) (Growth arrest and DNA- damage-inducible protein GADD153) (C/EBP-homologous protein) (CHOP)|DNA-damage-inducible 3 (DDIT3)	ENSG00000175197,GI:50345277	chr12	-	56196640	56200583	UCSC	526.667	5769.33	up	10.9544	0.000982453
802626	TC0301400	DOC1	Downregulated in ovarian cancer 1 (DOC1), variant 1|Downregulated in ovarian cancer 1 (DOC1), variant 2|Downregulated in ovarian cancer 1 isoform 1	ENSG00000168386,GI:33667104,GI:7657036	chr3	-	101032013	101316047	UCSC	64.3333	683.667	up	10.6269	8.55571e-05
800309	TC0501148			ENSG00000175483	chr5	-	93774435	93838645	UCSC	76.3333	810.667	up	10.6201	0.000139637
803017	TC0501147				chr5	-	93757812	93838645	UCSC	70	742.667	up	10.6095	0.000190708
800481	TC0103005	TNFSF4	Tumor necrosis factor (ligand) superfamily, member 4 (tax-ionally activated glycoprotein 1, 34kDa) (TNFSF4)|Tumor necrosis factor ligand superfamily member 4 (OX40 ligand) (OX40L) (Glycoprotein Gp34) (TAX ionally-activated glycoprotein 1) (CD252 antigen)	ENSG00000117586,GI:23510446	chr1	-	171419494	171443094	UCSC	80.6667	851	up	10.5496	0.000116212
800166	TC0101503	ATF3	Activating ion factor 3 (ATF3), variant 1|Activating ion factor 3 (ATF3), variant 2|Activating ion factor 3 (ATF3), variant 3|Cyclic AMP-dependent ion factor ATF-3 (Activating ion factor 3)	ENSG00000162772,GI:71902534,GI:71902535,GI:71902537	chr1	+	210805372	210860742	UCSC	611.333	6392	up	10.4558	0.000685841
800184	TC1001269	FLJ41758,FLJ43475,FLJ44957,SORCS1	Sortilin-related VPS10 domain containing receptor 1 (SORCS1), variant 1|Sortilin-related VPS10 domain containing receptor 1 (SORCS1), variant 2|VPS10 domain-containing receptor SorCS1 precursor (hSorCS)	ENSG00000108018,GI:61743972,GI:61743974	chr10	-	108323412	108914282	UCSC	82.3333	851.333	up	10.3401	0.000478935
800542	TC0102334	FLJ23129,RP11-342H21.1,WDR78	WD repeat domain 78 (WDR78), variant 1|WD repeat domain 78 (WDR78), variant 2|WD repeat domain 78 isoform 1	ENSG00000152763,GI:46276884,GI:46276886	chr1	-	67051156	67163158	UCSC	113	1166	up	10.3186	0.00018758
802790	TC0201380	CGREF1	Cell growth regulator with EF hand domain 1 (Cell growth regulatory gene 11 protein)|Cell growth regulator with EF-hand domain 1 (CGREF1)	ENSG00000138028,GI:33589823	chr2	-	27175261	27195499	UCSC	64	659.333	up	10.3021	0.00024268
802022	TC2000880	GPCR97,HH3R,HRH3	Histamine H3 receptor (HH3R) (G-protein coupled receptor 97)|Histamine receptor H3 (HRH3)	ENSG00000101180,GI:6005781	chr20	-	60223421	60228718	UCSC	56	575.667	up	10.2798	0.00038657
802668	TC1901826	LOC284296	CDNA FLJ37640 fis, clone BRHIP1000174|Hypothetical protein LOC284296 (LOC284296)	ENSG00000182542,ENSG00000197319,GI:40255204	chr19	-	60631920	60636122	UCSC	63.6667	654	up	10.2723	0.000288312
803271	TC0300741				chr3	+	158375706	158440282	UCSC	55.3333	558.333	up	10.0904	0.00110555
800258	TC0301681				chr3	-	155224880	155321811	UCSC	210.333	2108.67	up	10.0254	0.000320425
800595	TC1600639	CRISP11,CRISPLD2,DKFZP434B044,LCRISP2,MGC74865	Cysteine-rich secretory protein LCCL domain containing 2|Cysteine-rich secretory protein LCCL domain containing 2 (CRISPLD2)	ENSG00000103196,GI:13899331	chr16	+	83411092	83500614	UCSC	108.333	1080	up	9.96923	0.000809311
802185	TC0101487	FLJ34198,SYT14,sytXIV	Synaptotagmin XIV (SYT14)|Synaptotagmin-14 (Synaptotagmin XIV) (SytXIV)	ENSG00000143469,GI:23397557	chr1	+	208178199	208404259	UCSC	65.6667	653.333	up	9.94924	0.000174812
800077	TC0501146			ENSG00000198112	chr5	-	93515310	93757701	UCSC	82	810.333	up	9.88211	0.00033596
801384	TC0501149	MGC34713	Hypothetical protein MGC34713 (MGC34713)	ENSG00000185261,GI:27734814	chr5	-	93880683	93980065	UCSC	61	601.333	up	9.85792	0.000510202
802584	TC1000273	C10orf107,MGC44593,bA63A2.1	Chromosome 10 open reading frame 107 (C10orf107)	ENSG00000183346,GI:27734884	chr10	+	63092717	63196100	UCSC	62.3333	607.333	up	9.74332	2.16812e-05
800484	TC1700577	CD271,NGFR,TNFRSF16,p75(NTR)	Nerve growth factor receptor (TNFR superfamily, member 16) (NGFR)|Tumor necrosis factor receptor superfamily member 16 precursor (Low- affinity nerve growth factor receptor) (NGF receptor) (Gp80-LNGFR) (p75 ICD) (Low affinity neurotrophin receptor p75NTR) (CD271 antigen)	ENSG00000064300,GI:4505392	chr17	+	44927654	44947360	UCSC	236	2298.67	up	9.74011	0.000644338
803115	TC0600590	EAA4,GLR6,GLUR6,GRIK2,MGC74427	Glutamate receptor, ionotropic kainate 2 precursor (Glutamate receptor 6) (GluR-6) (GluR6) (Excitatory amino acid receptor 4) (EAA4)|Glutamate receptor, ionotropic, kainate 2 (GRIK2), variant 1|Glutamate receptor, ionotropic, kainate 2 (GRIK2), variant 2	ENSG00000164418,GI:28558991,GI:28559002	chr6	+	101948305	102624651	UCSC	54	522	up	9.66667	0.000284418
801650	TC1900851	CACNG7	Calcium channel, voltage-dependent, gamma subunit 7 (CACNG7)|Voltage-dependent calcium channel gamma-7 subunit (Neuronal voltage- gated calcium channel gamma-7 subunit)	ENSG00000105605,GI:22027498	chr19	+	59107869	59138080	UCSC	81.6667	786.667	up	9.63265	4.81824e-05
803335	TC0501207		CDNA FLJ43080 fis, clone BRTHA3017047	ENSG00000186952	chr5	-	109693327	110090398	UCSC	68	648.333	up	9.53431	0.000188278
803304	TC0301552	C3orf25	Chromosome 3 open reading frame 25 (C3orf25)	ENSG00000172771,GI:46409259	chr3	-	130602855	130630184	UCSC	66.6667	625.333	up	9.38	0.000235707
802374	TC0500059	FBL6,FBL7,FBXL7	F-box and leucine-rich repeat protein 7 (FBXL7)|F-box/LRR-repeat protein 7 (F-box and leucine-rich repeat protein 7) (F-box protein FBL6/FBL7)	ENSG00000183580,GI:21071079	chr5	+	15553305	15992900	UCSC	84.6667	763.333	up	9.01575	0.000140366
800062	TC1100316				chr11	+	46824554	46852511	UCSC	127	1129	up	8.88976	0.000605971
800078	TC0600945		C6orf52 protein (Fragment)	ENSG00000137434	chr6	-	10779641	10802828	UCSC	100.667	892.667	up	8.86755	0.000208054
800076	TC0102654				chr1	-	145452782	145456323	UCSC	97.3333	862.667	up	8.86301	0.000504018
800032	TC1901815	SYT5	Synaptotagmin V (SYT5)|Synaptotagmin-5 (Synaptotagmin V) (SytV)	ENSG00000129990,GI:92859637	chr19	-	60376281	60383621	UCSC	117.333	1038.67	up	8.85227	0.0002157
800056	TC1500247	CHAC1	ChaC, cation transport regulator-like 1 (E. coli) (CHAC1)	ENSG00000128965,GI:34147362	chr15	+	39032972	39036001	UCSC	886.333	7780.67	up	8.77849	0.00117098
803039	TC1600674	CDH14,CDH15,CDH3,CDHM,MCAD	Cadherin 15, M-cadherin (myotubule) (CDH15)|Muscle-cadherin precursor (M-cadherin) (Cadherin-15) (Cadherin-14)	ENSG00000129910,GI:16507957	chr16	+	87765664	87789400	UCSC	81	709.333	up	8.7572	0.000509319
802662	TC1901816	FLJ39938,MGC133058,MGC133059,PTPRH,SAP-1	Protein tyrosine phosphatase, receptor type, H (PTPRH)|Protein tyrosine phosphatase, receptor type, H precursor	ENSG00000080031,GI:67190343	chr19	-	60384428	60412686	UCSC	83.3333	727	up	8.724	0.000106987
802867	TC0200398			ENSG00000115423	chr2	+	84787531	84900224	UCSC	67.3333	583	up	8.65842	0.000672301
801905	TC0801083	REXO1L1	GOR antigen (Fragment)|PREDICTED: similar to ion elongation factor B polypeptide 3 binding protein 1|REX1, RNA exonuclease 1 homolog (S. cerevisiae)-like 1 (REXO1L1)	ENSG00000205164,ENSG00000205165,GI:26665874	chr8	-	86762622	86897801	UCSC	79.6667	677.667	up	8.50628	1.6642e-05
800403	TC1901599	GPR4	G protein-coupled receptor 4 (GPR4)|Probable G-protein coupled receptor 4 (G-protein coupled receptor 19)	ENSG00000177464,GI:4885334	chr19	-	50784865	50797306	UCSC	112.667	954.333	up	8.47041	0.000457779
800037	TC0600186	H2B/e,H2BFE,HIST1H2BM,dJ160A22.3	Histone 1, H2bm (HIST1H2BM)|Histone H2B.e (H2B/e)	ENSG00000196374,GI:15718721	chr6	+	27890801	27891245	UCSC	172.333	1458.67	up	8.46422	0.00113382
803586	TC0500035				chr5	+	7904476	7910005	UCSC	83.6667	663.333	up	7.92829	0.000282823
800303	TC1100339				chr11	+	50100000	50123704	UCSC	248	1964	up	7.91935	0.00133232
802756	TC0900911	PAX5	Paired box gene 5 (B-cell lineage specific activator) (PAX5)|Paired box protein Pax-5 (B-cell-specific ion factor) (BSAP)	ENSG00000196092,GI:9951919	chr9	-	36823272	37024476	UCSC	64.6667	511.333	up	7.90722	0.000318711
800220	TC1900059	DKFZP566B133,GADD45B,GADD45BETA,MYD118	Growth arrest and DNA-damage-inducible protein GADD45 beta (Negative growth-regulatory protein MyD118) (Myeloid differentiation primary response protein MyD118)|Growth arrest and DNA-damage-inducible, beta (GADD45B)	ENSG00000099860,GI:86991435	chr19	+	2427124	2429257	UCSC	362.333	2864	up	7.90432	0.000696926
800090	TC0601291				chr6	-	44074933	44076831	UCSC	123	971	up	7.89431	0.000310815
802866	TC1900334	CSPG3	Chondroitin sulfate proteoglycan 3 (neurocan) (CSPG3)|Neurocan core protein precursor (Chondroitin sulfate proteoglycan 3)	ENSG00000130287,GI:4758083	chr19	+	19183838	19224040	UCSC	64.6667	509.667	up	7.88144	0.000264009
800189	TC1901577				chr19	-	49301457	49309241	UCSC	187.333	1450.67	up	7.74377	0.000178805
803674	TC1600755	RPL3L	60S ribosomal protein L3-like|Ribosomal protein L3-like (RPL3L)	ENSG00000140986,GI:16579883	chr16	-	1934582	1944691	UCSC	75.6667	582.667	up	7.70044	0.0011367
802101	TC1901057	HMFT1766,LRG,LRG1	Leucine-rich alpha-2-glycoprotein 1 (LRG1)|Leucine-rich alpha-2-glycoprotein precursor (LRG)	ENSG00000171236,GI:49574519	chr19	-	4474904	4491079	UCSC	92.3333	710	up	7.68953	5.89484e-05
800139	TC1901688	BNPI,SLC17A7,VGLUT1	Solute carrier family 17 (sodium-dependent inorganic phosphate cotransporter), member 7 (SLC17A7)|Solute carrier family 17, member 7	ENSG00000104888,GI:46255058	chr19	-	54624470	54636596	UCSC	230	1763.67	up	7.66812	0.000786564
800439	TC0101037	TUFT1	Tuftelin|Tuftelin 1 (TUFT1)	ENSG00000143367,GI:9910595	chr1	+	149779405	149822683	UCSC	571	4353	up	7.62347	0.00083588
802663	TC0600624	ARMC2,DKFZP434P0714,RP11-787I22.1,bA787I22.1	Armadillo repeat containing 2|Armadillo repeat containing 2 (ARMC2)	ENSG00000118690,GI:34222278	chr6	+	109276318	109401879	UCSC	74.6667	566.333	up	7.58482	0.000220192
802345	TC2200179	NEFH	Neurofilament triplet H protein (200 kDa neurofilament protein) (Neurofilament heavy polypeptide) (NF-H)|Neurofilament, heavy polypeptide 200kDa (NEFH)	ENSG00000100285,GI:32483415	chr22	+	28196907	28217275	UCSC	69	523	up	7.57971	0.00012475
802583	TC0X00498	PAK3	P21 (CDKN1A)-activated kinase 3 (PAK3)|Serine/threonine-protein kinase PAK 3 (EC 2.7.1.37) (p21-activated kinase 3) (PAK-3) (Beta-PAK) (Oligophrenin-3)	ENSG00000077264,GI:46249379	chrX	+	110074281	110350815	UCSC	96.3333	728	up	7.55709	0.000200167
803470	TC1901214	RTBDN	Retbindin (RTBDN)|Retbindin precursor	ENSG00000132026,GI:13899246	chr19	-	12797293	12807250	UCSC	165	1230	up	7.45455	0.000410519
800342	TC0401210	NDST4	Bifunctional heparan sulfate N-deacetylase/N-sulfotransferase 4 (EC 2.8.2.8) (Glucosaminyl N-deacetylase/N-sulfotransferase 4) (NDST- 4) (N-heparan sulfate sulfotransferase 4) (N-HSST 4) [Includes: Heparan sulfate N-deacetylase 4 (3.-.-.-); Heparan sulfat|N-deacetylase/N-sulfotransferase (heparan glucosaminyl) 4 (NDST4)	ENSG00000138653,GI:12007649	chr4	-	115968378	116254481	UCSC	124.333	919.667	up	7.39678	5.45444e-05
800085	TC1600207	C16orf45	Chromosome 16 open reading frame 45 (C16orf45)	ENSG00000166780,GI:24308353	chr16	+	15435826	15589418	UCSC	202.333	1494	up	7.38386	0.000501147
801858	TC0301849		PREDICTED: hypothetical protein XP_935472	ENSG00000205835	chr3	-	192053360	192061350	UCSC	131.667	964.667	up	7.32658	0.000133442
800165	TC0300767	DKFZp781N13156,PI12,SERPINI1,neuroserpin	Neuroserpin precursor (Serpin I1) (Protease inhibitor 12)|Serpin peptidase inhibitor, clade I (neuroserpin), member 1 (SERPINI1)	ENSG00000163536,GI:54262134	chr3	+	168936205	169026051	UCSC	160.333	1151.67	up	7.18295	0.000739498
803406	TC2100371	MGC126568,TSA2,TSGA2	Testis specific A2 homolog (mouse) (TSGA2)|Testis-specific gene A2 protein (Male meiotic metaphase chromosome- associated acidic protein) (Meichroacidin)	ENSG00000160188,GI:49619232	chr21	-	42765665	42789533	UCSC	110.333	792	up	7.17825	3.11647e-05
800239	TC0301402	ABI3BP	Target of Nesh-SH3 precursor (Tarsh) (Nesh-binding protein) (NeshBP) (ABI gene family member 3-binding protein)	ENSG00000154175	chr3	-	101950871	102195049	UCSC	189.667	1359.33	up	7.16696	0.000208129
802738	TC1700896	DKFZp686O06159,MGC14376,MGC149751	Hypothetical protein MGC14376 (MGC14376), variant 1|Hypothetical protein MGC14376 (MGC14376), variant 2	ENSG00000186594,ENSG00000193214,ENSG00000199060,GI:49355749,GI:49355753	chr17	-	1561554	1566316	UCSC	70	500	up	7.14286	4.62831e-05
802337	TC0501452	SOX30	Ion factor SOX-30|SRY (sex determining region Y)-box 30 (SOX30), variant 1|SRY (sex determining region Y)-box 30 (SOX30), variant 2	ENSG00000039600,GI:30581116,GI:30581118	chr5	-	156985265	157012006	UCSC	97.3333	693.333	up	7.12329	0.00045278
800005	TC1000409	C10orf116	Adipose most abundant gene 2|Chromosome 10 open reading frame 116 (C10orf116)	ENSG00000148671,ENSG00000151303,GI:47078273	chr10	+	88717929	88759929	UCSC	253.333	1796.33	up	7.09079	0.000154693
803747	TC2100351	C21orf13	Chromosome 21 open reading frame 13 (C21orf13)	ENSG00000157578,GI:53832012	chr21	-	39699640	39739596	UCSC	78.6667	557.333	up	7.08475	0.000232535
803278	TC0800831	FLJ23907,MGC45780,SCARA5	Scavenger receptor class A, member 5 (putative) (SCARA5)	ENSG00000168079,GI:47271476	chr8	-	27783669	27906163	UCSC	73	509.667	up	6.98174	0.000321717
803625	TC1500923	GATM	Glycine amidinotransferase (L-arginine:glycine amidinotransferase) (GATM)|Glycine amidinotransferase, mitochondrial precursor (EC 2.1.4.1) (L- arginine:glycine amidinotransferase) (Transamidinase) (AT)	ENSG00000171766,GI:4503932	chr15	-	43440616	43481812	UCSC	76.3333	528.333	up	6.9214	0.000265405
803163	TC1701373	LGP2	Likely ortholog of mouse D11lgp2 (LGP2)|Probable ATP-dependent helicase LGP2 (EC 3.6.1.-) (Protein D11Lgp2 homolog)	ENSG00000108771,GI:13129141	chr17	-	37506948	37518277	UCSC	86	587.667	up	6.83333	0.000758968
800091	TC0500050	ASP,FLJ25776,ROPN1L	AKAP-associated sperm protein|Ropporin 1-like (ROPN1L)	ENSG00000145491,GI:17572806	chr5	+	10494636	10518140	UCSC	228	1552	up	6.80702	0.00208925
800970	TC0900826	CDKN2B,INK4B,MTS2,P15,TP15	Cyclin-dependent kinase 4 inhibitor B (p14-INK4b) (p15-INK4b) (Multiple tumor suppressor 2) (MTS2)|Cyclin-dependent kinase inhibitor 2B (p15, inhibits CDK4) (CDKN2B), variant 1|Cyclin-dependent kinase inhibitor 2B (p15, inhibits CDK4) (CDKN2B), variant 2	ENSG00000147883,GI:47132608,GI:47132609	chr9	-	21992902	21999334	UCSC	297.667	2012.33	up	6.76036	0.000990316
800116	TC0800453				chr8	+	99032223	99033705	UCSC	176.333	1184.33	up	6.71645	0.00116165
802782	TC1701541				chr17	-	53204307	53267109	UCSC	85	569	up	6.69412	0.000212713
801105	TC0800405				chr8	+	84478548	84483685	UCSC	223	1492.33	up	6.69208	0.00032392
800336	TC0501289	CDKL3	Cyclin-dependent kinase-like 3 (CDKL3)|Cyclin-dependent kinase-like 3 (EC 2.7.1.37) (Serine/threonine protein kinase NKIAMRE)	ENSG00000006837,GI:17017984	chr5	-	133662010	133734712	UCSC	85	566	up	6.65882	7.60066e-05
800273	TC2200656	C22orf23,EVG1,FLJ32787,dJ1039K5.6	Chromosome 22 open reading frame 23 (C22orf23)|UPF0193 protein EVG1	ENSG00000128346,GI:21362071	chr22	-	36669479	36679600	UCSC	216.333	1439	up	6.65177	0.000137991
800102	TC1600694	MC1R,MGC14337,MSH-R,TUBB3,TUBB4,beta-4	Melanocortin 1 receptor (alpha melanocyte stimulating hormone receptor) (MC1R)|Tubulin beta-3 chain (Tubulin beta-III) (Tubulin beta-4)|Tubulin, beta 3 (TUBB3)	ENSG00000198211,GI:27477128,GI:50592995	chr16	+	88512527	88530006	UCSC	367.333	2441	up	6.64519	0.000813051
800232	TC0600907				chr6	-	2934965	2944368	UCSC	173.667	1153	up	6.63916	0.00119748
800106	TC1900079	MGC119546,TJP3,ZO-3	Tight junction protein 3 (zona occludens 3) (TJP3)|Tight junction protein ZO-3 (Zonula occludens 3 protein) (Zona occludens 3 protein) (Tight junction protein 3)	ENSG00000105289,GI:10092690	chr19	+	3659382	3701810	UCSC	331	2195.67	up	6.63343	0.000983471
800473	TC1700555	FLJ23553,LRRC46,MGC16309	Leucine rich repeat containing 46 (LRRC46)|Leucine-rich repeat-containing protein 46	ENSG00000141294,GI:34147462	chr17	+	43264077	43269692	UCSC	159	1051	up	6.61006	0.000281262
800238	TC1900181				chr19	+	10820078	10841404	UCSC	126.667	831.667	up	6.56579	0.000711958
800044	TC1900110		Vimentin-type IF-associated coiled-coil protein	ENSG00000187650	chr19	+	5855885	5861864	UCSC	238.333	1562.67	up	6.55664	0.000369748
802744	TC0600875				chr6	+	166676122	166684947	UCSC	102	668	up	6.54902	0.000615708
800297	TC1101919	HSA243396,SCN3B,SCNB3	Sodium channel beta-3 subunit precursor|Sodium channel, voltage-gated, type III, beta (SCN3B), variant 1	ENSG00000166257,GI:93587339	chr11	-	123005107	123030522	UCSC	144.667	947	up	6.54608	0.000422119
800451	TC1101335	CHRM4	Cholinergic receptor, muscarinic 4 (CHRM4)	ENSG00000180720,GI:52426747	chr11	-	46363216	46364683	UCSC	138.667	895.667	up	6.45913	0.000310705
802609	TC0X00424	DRP2	Dystrophin related protein 2 (DRP2)|Dystrophin-related protein 2	ENSG00000102385,GI:4503392	chrX	+	100361641	100406142	UCSC	114.667	737.667	up	6.43314	0.000236582
803270	TC0X01372	L1CAM	L1 cell adhesion molecule (L1CAM), variant 1|L1 cell adhesion molecule (L1CAM), variant 2|Neural cell adhesion molecule L1 precursor (N-CAM L1) (CD171 antigen)	ENSG00000198910,GI:13435352,GI:13435354	chrX	-	152780163	152804823	UCSC	90.6667	580.333	up	6.40074	0.000808069
800460	TC0800744	C8orf13,D8S265,DKFZp761G151	Chromosome 8 open reading frame 13 (C8orf13)	ENSG00000154319,GI:32698772	chr8	-	11316389	11361724	UCSC	188.667	1207	up	6.39753	0.00198529
803126	TC0900654	FLJ46082	FLJ46082 protein (FLJ46082)	ENSG00000188523,GI:46409465	chr9	+	134275432	134438527	UCSC	113.667	726	up	6.3871	0.000145944
802616	TC0X01401	RAB39B	RAB39B, member RAS oncogene family (RAB39B)|Ras-related protein Rab-39B	ENSG00000155961,GI:64762487	chrX	-	154140720	154147068	UCSC	515	3277	up	6.36311	0.00116412
802604	TC1400493	CP46,CYP46,CYP46A1	Cytochrome P450, family 46, subfamily A, polypeptide 1 (CYP46A1)|Cytochrome p450 46A1 (EC 1.14.13.98) (Cholesterol 24-hydroxylase) (CH24H)	ENSG00000036530,GI:5729795	chr14	+	99220407	99263390	UCSC	106	669	up	6.31132	0.000452339
803438	TC1200557				chr12	+	84071587	84163014	UCSC	83.3333	524	up	6.288	0.000949781
802528	TC1900084	CREB-H,CREB3L3,HYST1481,MGC126553,MGC126557	CAMP responsive element binding protein 3-like 3|CAMP responsive element binding protein 3-like 3 (CREB3L3)	ENSG00000060566,GI:14211948	chr19	+	4104629	4124050	UCSC	88.3333	547.333	up	6.19623	0.000234203
802865	TC0400353	BMP3	Bone morphogenetic protein 3 (osteogenic) (BMP3)|Bone morphogenetic protein 3 precursor (BMP-3) (Osteogenin) (BMP-3A)	ENSG00000152785,GI:4557370	chr4	+	82171143	82193868	UCSC	130	798.667	up	6.14359	0.000942432
803519	TC2100194	PCBP3	Poly(rC) binding protein 3 (PCBP3)|Poly(rC)-binding protein 3 (Alpha-CP3)	ENSG00000183570,GI:10092616	chr21	+	45888034	46186795	UCSC	339.667	2084.33	up	6.13641	0.000412439
803137	TC1001066	FLJ25765,RP11-152N13.6,TTC18	Tetratricopeptide repeat domain 18|Tetratricopeptide repeat domain 18 (TTC18)	ENSG00000156042,GI:40255086	chr10	-	74683526	74789458	UCSC	90.6667	555.333	up	6.125	0.000147512
800136	TC1400632	C14orf79	Chromosome 14 open reading frame 79 (C14orf79)	ENSG00000140104,GI:31341349	chr14	+	104523661	104532900	UCSC	275.667	1685.67	up	6.11487	0.000947953
800519	TC0201123			ENSG00000188760	chr2	+	220116629	220123561	UCSC	220	1337.67	up	6.0803	0.000776551
801457	TC0300019	LMCD1	LIM and cysteine-rich domains 1 (LMCD1)|LIM and cysteine-rich domains protein 1 (Dyxin)	ENSG00000071282,GI:14277673	chr3	+	8518511	8584805	UCSC	333	2016.67	up	6.05606	0.0013761
803022	TC1900934		Zinc finger protein interacting with K protein 1	ENSG00000171649	chr19	+	62787320	62795570	UCSC	93.6667	564.667	up	6.02847	0.00143733
802834	TC0102410				chr1	-	88777324	88809131	UCSC	100	600.333	up	6.00333	0.000274469
802488	TC0X00573			ENSG00000203952	chrX	+	133206497	133207474	UCSC	84.6667	506.333	up	5.98031	0.000210972
801492	TC0500626				chr5	+	153456777	153481650	UCSC	107	637.333	up	5.95639	9.80447e-05
800308	TC0601513	MGC41939,PPIL6,bA425D10.6,dJ919F19.1	Peptidylprolyl isomerase (cyclophilin)-like 6|Peptidylprolyl isomerase (cyclophilin)-like 6 (PPIL6)	ENSG00000185250,GI:27735044	chr6	-	109820624	109868524	UCSC	443	2630.33	up	5.93755	0.000360495
803477	TC0500591	ADRB2,ADRB2R,ADRBR,B2AR,BAR,BETA2AR	Adrenergic, beta-2-, receptor, surface (ADRB2)|Beta-2 adrenergic receptor (Beta-2 adrenoceptor) (Beta-2 adrenoreceptor)	ENSG00000169252,GI:15718673	chr5	+	148185001	148188447	UCSC	120.333	714.333	up	5.93629	0.00066054
800125	TC1901559	LYPD3	LY6/PLAUR domain containing 3 (LYPD3)|Ly6/PLAUR domain-containing protein 3 precursor (GPI-anchored metastasis-associated protein C4.4A homolog) (Matrigel-induced gene C4 protein) (MIG-C4)	ENSG00000124466,GI:93004087	chr19	-	48656779	48661648	UCSC	192.333	1140.33	up	5.92894	0.000596398
801616	TC1900696	PPP1R15A	Protein phosphatase 1, regulatory (inhibitor) subunit 15A (PPP1R15A)|Protein phosphatase 1, regulatory subunit 15A	ENSG00000087074,GI:9790902	chr19	+	54067490	54071131	UCSC	491	2909.67	up	5.926	0.00205658
803063	TC1700455	TTC25	Tetratricopeptide repeat domain 25 (TTC25)	ENSG00000204815,GI:13899232	chr17	+	37340424	37371195	UCSC	110.667	653.667	up	5.90663	0.000303418
803709	TC0900712	FLJ45224,PDS,PGD2,PGDS,PGDS2,PTGDS	FLJ45224 protein (FLJ45224)|Prostaglandin D2 synthase 21kDa (brain) (PTGDS)|Prostaglandin-H2 D-isomerase precursor (EC 5.3.99.2) (Lipocalin-type prostaglandin-D synthase) (Glutathione-independent PGD synthetase) (Prostaglandin-D2 synthase) (PGD2 synthase) (PGDS2) (PGDS) (Beta-trace protein) (Cerebrin-28)	ENSG00000107317,GI:38505192,GI:46559773	chr9	+	138989367	139000084	UCSC	119.333	700.667	up	5.87151	0.000127195
800086	TC0X00093	DC21,KFSD,SAT,SAT1,SSAT,SSAT-1	Diamine acetyltransferase 1 (EC 2.3.1.57) (Spermidine/spermine N(1)- acetyltransferase 1) (SSAT) (SSAT-1) (Putrescine acetyltransferase) (Polyamine N-acetyltransferase 1)|Spermidine/spermine N1-acetyltransferase 1 (SAT1)	ENSG00000130066,GI:4506788	chrX	+	23711209	23714264	UCSC	967.333	5666.33	up	5.85768	0.000356476
800453	TC2000363	SLUGH2,SNA,SNAH,SNAI1,dJ710H13.1	Snail homolog 1 (Drosophila) (SNAI1)|Zinc finger protein SNAI1 (Protein snail homolog) (Protein sna)	ENSG00000124216,GI:18765740	chr20	+	48032934	48038830	UCSC	165.333	963.333	up	5.82661	1.99932e-05
803092	TC2100094				chr21	+	34509671	34654202	UCSC	98.6667	572	up	5.7973	0.000504533
800109	TC0101428				chr1	+	201097505	201110992	UCSC	284	1645.33	up	5.79343	0.00234061
800051	TC1600331	CORO1A	Coronin, actin binding protein, 1A (CORO1A)|Coronin-1A (Coronin-like protein p57) (Coronin-like protein A) (CLIPINA) (Tryptophan aspartate-containing coat protein) (TACO)	ENSG00000102879,GI:68161542	chr16	+	30102427	30107898	UCSC	800.333	4635.33	up	5.79175	0.00113362
800097	TC0800863	FLJ12526,MGC126622,RNF122	Ring finger protein 122|Ring finger protein 122 (RNF122)	ENSG00000133874,GI:38045930	chr8	-	33524815	33544188	UCSC	626	3608.67	up	5.76464	0.00100412
803678	TC0901345	CHAT,FLJ39664,NSP3,PRO34088,SH2D3C	SH2 domain containing 3C (SH2D3C), variant 1|SH2 domain containing 3C (SH2D3C), variant 2|SH2 domain containing 3C isoform 2	ENSG00000095370,GI:41281820,GI:4885526	chr9	-	129540417	129580869	UCSC	186.667	1067.33	up	5.71786	0.000137403
803772	TC1600269	MGC41878,PKC-beta,PKCB,PRKCB,PRKCB1,PRKCB2	Protein kinase C beta type (EC 2.7.1.37) (PKC-beta) (PKC-B)|Protein kinase C, beta 1 (PRKCB1), variant 1|Protein kinase C, beta 1 (PRKCB1), variant 2	ENSG00000166501,GI:47157320,GI:47157321	chr16	+	23754823	24139358	UCSC	184	1052	up	5.71739	0.000350725
800197	TC0601737	AR-JP,LPRS2,PARK2,PDJ,PRKN	Parkin (EC 6.3.2.-) (Ubiquitin E3 ligase PRKN) (Parkinson juvenile disease protein 2) (Parkinson disease protein 2)|Parkinson disease (autosomal recessive, juvenile) 2, parkin (PARK2), variant 1|Parkinson disease (autosomal recessive, juvenile) 2, parkin (PARK2), variant 2|Parkinson disease (autosomal recessive, juvenile) 2, parkin (PARK2), variant 3	ENSG00000185345,GI:4758883,GI:7669537,GI:7669539	chr6	-	161688442	163068824	UCSC	205.667	1175	up	5.71313	0.000663174
802795	TC0600667	RSHL3	Radial spokehead-like 3	ENSG00000111834	chr6	+	117044343	117060834	UCSC	140.667	799	up	5.68009	0.00113771
803659	TC22r00005				chr22r	+	173413	182686	UCSC	107	605	up	5.65421	0.002884
802381	TC0200397			ENSG00000163544	chr2	+	84738927	84786382	UCSC	91.3333	512	up	5.60584	0.000622576
800057	TC1401160		C14orf78 protein (Fragment)	ENSG00000185567	chr14	-	104474636	104507864	UCSC	260	1448.33	up	5.57051	0.00293762
803565	TC1901821	COX6B2,COXVIB2,MGC119094	Cytochrome c oxidase subunit VIb polypeptide 2 (testis) (COX6B2)	ENSG00000160471,ENSG00000180043,GI:93277117	chr19	-	60552486	60563159	UCSC	134	744.333	up	5.55473	0.000251956
800103	TC1001180	SORBS1	Sorbin and SH3 domain containing 1 (SORBS1), variant 1|Sorbin and SH3 domain containing 1 (SORBS1), variant 2|Sorbin and SH3 domain containing 1 (SORBS1), variant 3|Sorbin and SH3 domain containing 1 (SORBS1), variant 4|Sorbin and SH3 domain containing 1 (SORBS1), variant 5|Sorbin and SH3 domain containing 1 (SORBS1), variant 6|Sorbin and SH3 domain containing 1 (SORBS1), variant 7|Sorbin and SH3…	ENSG00000095637,GI:78000159,GI:78000161,GI:78000162,GI:78000164,GI:78000166,GI:78000168,GI:78000170	chr10	-	97061518	97311161	UCSC	354.333	1956.33	up	5.52117	0.00117997
803422	TC0901264	WDR31	WD repeat domain 31 (WDR31), variant 1|WD repeat domain 31 (WDR31), variant 2|WD repeat domain 31 (WDR31), variant 3|WD-repeat protein 31	ENSG00000148225,GI:55743154,GI:59938778,GI:59938779	chr9	-	115115323	115142441	UCSC	123	677.667	up	5.50949	0.000904666
800020	TC1600311				chr16	+	29368016	29368559	UCSC	517	2843.33	up	5.49968	0.000235218
803344	TC1600064				chr16	+	1954994	1955510	UCSC	98	538.667	up	5.4966	0.000597569
802929	TC0701384		PCLO protein (Fragment)	ENSG00000205469	chr7	-	82287732	82629844	UCSC	122	668.667	up	5.48087	0.00189352
800113	TC0400772	POLN	Polymerase (DNA directed) nu (POLN)	ENSG00000130997,GI:32698791	chr4	-	2043443	2213689	UCSC	437.667	2387	up	5.45392	0.00019028
800301	TC1100447				chr11	+	60431087	60433790	UCSC	237	1290.33	up	5.44444	0.000953448
803651	TC0101476	CR1L	Complement C4b binding protein CR-1 like (Fragment)	ENSG00000197721	chr1	+	205885142	205978508	UCSC	134	729	up	5.4403	0.000302293
803729	TC0500882	CDH12,CDHB,FLJ34857	Brain-cadherin precursor (BR-cadherin) (Cadherin-12) (N-cadherin 2) (Cadherin, neural type, 2)|Cadherin 12, type 2 (N-cadherin 2) (CDH12)	ENSG00000154162,GI:16445392	chr5	-	21786732	22889488	UCSC	232.667	1265.67	up	5.43983	0.00013852
800127	TC0800827	CLU	Clusterin (CLU), variant 1|Clusterin (CLU), variant 2|Clusterin precursor (Complement-associated protein SP-40,40) (Complement cytolysis inhibitor) (CLI) (NA1/NA2) (Apolipoprotein J) (Apo-J) (Testosterone-repressed prostate message 2) (TRPM-2) [Contains: Clusterin beta chain (ApoJalpha) (Complement cytolysis	ENSG00000120885,GI:42716296,GI:42740906	chr8	-	27510351	27528288	UCSC	664.333	3602.33	up	5.42248	0.00112989
802629	TC1100294			ENSG00000187479	chr11	+	43920716	43922008	UCSC	150.333	808.333	up	5.37694	0.00134262
803051	TC1100143	SYT9	Synaptotagmin IX (SYT9)|Synaptotagmin-9 (Synaptotagmin IX) (SytIX)	ENSG00000170743,GI:31342257	chr11	+	7216585	7446844	UCSC	105.667	568	up	5.37539	0.00051085
800411	TC0601417	C6orf152	Chromosome 6 open reading frame 152 (C6orf152)	ENSG00000135338,GI:32171218	chr6	-	80251427	80303866	UCSC	280.333	1498.67	up	5.34602	0.000622768
800468	TC1100017	RASSF7	Ras association (RalGDS/AF-6) domain family 7 (RASSF7)|Ras association domain-containing protein 7 (HRAS1-related cluster protein 1)	ENSG00000099849,GI:24475884	chr11	+	550404	554025	UCSC	194.333	1035.67	up	5.32933	0.000829866
802559	TC0100637	DDIT1,GADD45,GADD45A	Growth arrest and DNA-damage-inducible protein GADD45 alpha (DNA- damage-inducible 1) (DDIT1)|Growth arrest and DNA-damage-inducible, alpha (GADD45A)	ENSG00000116717,GI:9790904	chr1	+	67923332	67926609	UCSC	650.333	3453	up	5.30958	0.00114424
800034	TC1101432	LPXN	Leupaxin|Leupaxin (LPXN)	ENSG00000110031,GI:4758669	chr11	-	58050922	58102288	UCSC	387.333	2052.33	up	5.29862	0.000602155
800482	TC0200322	MAD,MAD1,MGC104659,MXD1	MAD protein (MAX dimerizer) (MAX dimerization protein 1)|MAX dimerization protein 1 (MXD1)	ENSG00000059728,GI:70167417	chr2	+	69995707	70023581	UCSC	953.333	5034.67	up	5.28112	0.00108565
802810	TC0301416				chr3	-	108038350	108442175	UCSC	101.333	534.667	up	5.27632	0.000935264
802580	TC1101715	SYTL2	Synaptotagmin-like 2 (SYTL2), variant a|Synaptotagmin-like 2 (SYTL2), variant c|Synaptotagmin-like 2 (SYTL2), variant d|Synaptotagmin-like 2 (SYTL2), variant e|Synaptotagmin-like 2 (SYTL2), variant f|Synaptotagmin-like protein 2 (Exophilin-4)	ENSG00000137501,GI:46255059,GI:46255061,GI:46255063,GI:46255065,GI:46255067	chr11	-	85082915	85146692	UCSC	97.3333	513.333	up	5.27397	0.000201997
802222	TC0102026	FAM46B,MGC16491,MGC20845,RP11-344H11.8	Family with sequence similarity 46, member B (FAM46B)	ENSG00000158246,GI:34147473	chr1	-	27204098	27212049	UCSC	112	585.333	up	5.22619	0.000282918
800277	TC1201612	TAOK3	Serine/threonine-protein kinase TAO3 (EC 2.7.1.37) (Thousand and one amino acid protein 3) (Jun kinase-inhibitory kinase) (JNK/SAPK- inhibitory kinase) (Dendritic-cell derived protein kinase) (Cutaneous T-cell lymphoma tumor antigen HD-CL-09) (CTCL tumor|TAO kinase 3 (TAOK3)	ENSG00000135090,GI:19923463	chr12	-	117071990	117295133	UCSC	541.667	2826	up	5.21723	0.000974342
800201	TC2000131	GZF1,ZBTB23,ZNF336	Zinc finger protein 336 (ZNF336)|Zinc finger protein 336 (Zinc finger and BTB domain-containing protein 23)	ENSG00000125812,GI:40807461	chr20	+	23290819	23301700	UCSC	671	3493.67	up	5.20666	0.00252306
803694	TC0301471	IGSF11	Immunoglobulin superfamily, member 11 (IGSF11), variant 1|Immunoglobulin superfamily, member 11 (IGSF11), variant 2|Immunoglobulin superfamily, member 11 isoform a	ENSG00000144847,GI:62865873,GI:62865875	chr3	-	120102171	120347605	UCSC	125.667	654	up	5.20424	0.000491856
803753	TC0801212	ENPP2	Ectonucleotide pyrophosphatase/phosphodiesterase 2 (E-NPP 2) (Phosphodiesterase I/nucleotide pyrophosphatase 2) (Phosphodiesterase I alpha) (PD-Ialpha) (Autotaxin) [Includes: Alkaline phosphodiesterase I (EC 3.1.4.1); Nucleotide pyrophosphatase (EC 3.6.1|Ectonucleotide pyrophosphatase/phosphodiesterase 2 (autotaxin) (ENPP2), variant 1|Ectonucleotide pyrophosphatase/phosphodiesterase 2 (autotaxin)…	ENSG00000136960,GI:91823273,GI:91823601	chr8	-	120638500	120754825	UCSC	264.667	1377	up	5.20277	0.000216156
801683	TC1400985	C14orf44,FLJ31697,c14_5547	Chromosome 14 open reading frame 44 (C14orf44)	ENSG00000156050,GI:22748942	chr14	-	73470458	73486651	UCSC	201.333	1046.33	up	5.19702	0.000889653
800151	TC0102947	RGS5	Regulator of G-protein signaling 5 (RGS5)|Regulator of G-protein signalling 5 (RGS5)	ENSG00000143248,GI:41387215	chr1	-	161378718	161454050	UCSC	336	1745.33	up	5.19444	0.00048349
803122	TC0900734	BIII,CACNA1B,CACNL1A5,CACNN	Calcium channel, voltage-dependent, L type, alpha 1B subunit (CACNA1B)|Voltage-dependent N-type calcium channel alpha-1B subunit (Voltage- gated calcium channel alpha subunit Cav2.2) (Calcium channel, L type, alpha-1 polypeptide isoform 5) (Brain calcium channel III) (BIII)	ENSG00000148408,GI:4502522	chr9	+	139892062	140138897	UCSC	104.333	541.667	up	5.19169	0.00052594
800117	TC1600050	BAIAP3,BAP3,KIAA0734,MGC138334	BAI1-associated protein 3 (BAIAP3)|BAI1-associated protein 3 (BAP3)	ENSG00000007516,GI:15451913	chr16	+	1323647	1339443	UCSC	169	874.667	up	5.17554	4.27699e-05
800341	TC0501495		CDNA FLJ43741 fis, clone TESTI2017727	ENSG00000204758	chr5	-	172314394	172319001	UCSC	156.667	810.667	up	5.17447	4.41806e-05
800068	TC0501493	CL100,DUSP1,HVH1,MKP-1,PTPN10	Dual specificity phosphatase 1 (DUSP1)|Dual specificity protein phosphatase 1 (EC 3.1.3.48) (EC 3.1.3.16) (MAP kinase phosphatase 1) (MKP-1) (Protein-tyrosine phosphatase CL100) (Dual specificity protein phosphatase hVH1)	ENSG00000120129,GI:7108342	chr5	-	172127707	172130809	UCSC	1503.33	7764	up	5.16452	0.00185043
800470	TC1700644	YPEL2	Yippee-like protein 2	ENSG00000175155	chr17	+	54763832	54833878	UCSC	284.667	1467	up	5.1534	0.000894323
800209	TC1001354				chr10	-	131752150	131799071	UCSC	201.333	1036	up	5.1457	0.000670713
802665	TC0202254	FLJ25341,MDH1B,RP11-95H11	Malate dehydrogenase 1B, NAD (soluble)|Malate dehydrogenase 1B, NAD (soluble) (MDH1B)	ENSG00000138400,GI:89886455	chr2	-	207310736	207338315	UCSC	106.333	545.333	up	5.12853	5.42854e-05
800390	TC1300532	PCDH9	Protocadherin 9 (PCDH9), variant 1|Protocadherin 9 (PCDH9), variant 2|Protocadherin 9 precursor	ENSG00000184226,GI:45243533,GI:45243537	chr13	-	65774968	66702469	UCSC	946	4833.33	up	5.10923	0.00125091
800495	TC1300126				chr13	+	45524984	45570917	UCSC	277.333	1388	up	5.00481	0.00049477
803728	TC1601198	SMPD3	Sphingomyelin phosphodiesterase 3 (EC 3.1.4.12) (Neutral sphingomyelinase 2) (Neutral sphingomyelinase II) (nSMase2) (nSMase- 2)	ENSG00000103056	chr16	-	66949733	67040092	UCSC	108.667	543.667	up	5.00307	0.000818637
800199	TC1401161		C14orf78 protein (Fragment)	ENSG00000185567	chr14	-	104490896	104507864	UCSC	296.333	1481.67	up	5	0.00237664
800095	TC0700948	FLJ23471,FLJ44858,MICAL-L2	MICAL-like 2 (MICAL-L2), variant 1|MICAL-like 2 (MICAL-L2), variant 2|MICAL-like protein 2	ENSG00000164877,GI:13376030,GI:33667116	chr7	-	1434641	1465664	UCSC	189	939	up	4.96825	0.000298279
800069	TC0601145	DIR1,FKBPL,NG7,WISP39	FK506 binding protein like (FKBPL)|WAF-1/CIP1 stabilizing protein 39	ENSG00000204315,GI:34304364	chr6	-	32204462	32206046	UCSC	209	1038.33	up	4.9681	0.00208707
800389	TC1700695	MGC111763,MGC26458,PERRS,RGS9,RGS9L	Regulator of G-protein signaling 9 (RGS9)|Regulator of G-protein signalling 9 (RGS9)	ENSG00000108370,GI:4506520	chr17	+	60564034	60654266	UCSC	166.333	822.667	up	4.94589	0.000838464
802853	TC0102540	CHIT5,EGP,MUC9,OGP,OVGP1	Oviduct-specific glycoprotein precursor (Oviductal glycoprotein) (Oviductin) (Estrogen-dependent oviduct protein) (Mucin 9)|Oviductal glycoprotein 1, 120kDa (mucin 9, oviductin) (OVGP1)	ENSG00000085465,GI:58386719	chr1	-	111758459	111771922	UCSC	116.333	570	up	4.89971	0.000252442
803366	TC0200392	FLJ37357	Hypothetical protein FLJ37357 (FLJ37357)	ENSG00000177735,GI:27735076	chr2	+	84597090	84665489	UCSC	135	656.667	up	4.8642	0.000472881
802702	TC1900520	ZFP36	Tristetraproline (TTP) (Zinc finger protein 36 homolog) (Zfp-36) (TIS11A protein) (TIS11) (Growth factor-inducible nuclear protein NUP475) (G0/G1 switch regulatory protein 24)|Zinc finger protein 36, C3H type, homolog (mouse) (ZFP36)	ENSG00000128016,GI:4507960	chr19	+	44589293	44591885	UCSC	151.333	736	up	4.86344	7.0712e-06
800330	TC0600948	MAK	Male germ cell-associated kinase (MAK)|Serine/threonine-protein kinase MAK (EC 2.7.1.37) (Male germ cell- associated kinase)	ENSG00000111837,GI:31652253	chr6	-	10870942	10946774	UCSC	378	1837	up	4.85979	0.000624435
800170	TC1700044			ENSG00000183018	chr17	+	4348882	4389078	UCSC	179.667	872.333	up	4.85529	0.00109627
800535	TC0103007				chr1	-	171659606	171712775	UCSC	237.333	1151.33	up	4.85112	0.00034468
802970	TC1000416				chr10	+	89568076	89581989	UCSC	145.333	704.667	up	4.84862	0.00192157
801721	TC1200341	DKFZp761B2318,FLJ46462,NBC3,SLC4A8	Solute carrier family 4, sodium bicarbonate cotransporter, member 8|Solute carrier family 4, sodium bicarbonate cotransporter, member 8 (SLC4A8), variant 1|Solute carrier family 4, sodium bicarbonate cotransporter, member 8 (SLC4A8), variant 2	ENSG00000050438,GI:90403613,GI:90568033	chr12	+	50071399	50189247	UCSC	238	1153.67	up	4.84734	0.000579603
800292	TC2200258	DKFZp686E23103,GBP,LGALS1	Galectin-1 (Beta-galactoside-binding lectin L-14-I) (Lactose-binding lectin 1) (S-Lac lectin 1) (Galaptin) (14 kDa lectin) (HPL) (HBL) (Putative MAPK-activating protein MP12)|Lectin, galactoside-binding, soluble, 1 (galectin 1) (LGALS1)	ENSG00000100097,GI:85815826	chr22	+	36401559	36405759	UCSC	741	3548	up	4.78812	0.0025584
801416	TC0700462	FLJ21062	Hypothetical protein FLJ21062 (FLJ21062)	ENSG00000105792,GI:89274174	chr7	+	89712445	89777805	UCSC	161.333	769.667	up	4.77066	0.000300376
800266	TC0600809	ULBP1	NKG2D ligand 1 precursor (UL16-binding protein 1) (NKG2DL1) (N2DL-1) (ALCAN-beta) (Retinoic acid early 1I)|UL16 binding protein 1 (ULBP1)	ENSG00000111981,GI:56181385	chr6	+	150326836	150336537	UCSC	643	3066	up	4.76827	0.00105452
800702	TC0500719	CPEB4	Cytoplasmic polyadenylation element binding protein 4|Cytoplasmic polyadenylation element binding protein 4 (CPEB4)	ENSG00000113742,GI:32698754	chr5	+	173248795	173319918	UCSC	631.333	3006.67	up	4.76241	0.00250704
803009	TC1001361		CDNA FLJ40265 fis, clone TESTI2026291	ENSG00000180030	chr10	-	134184678	134185853	UCSC	328.667	1558.67	up	4.74239	0.000399259
802049	TC0400295	AMBN	Ameloblastin precursor	ENSG00000178522	chr4	+	71492582	71507591	UCSC	218.333	1033.33	up	4.73282	0.000499565
803711	TC1000615		PREDICTED: similar to CG17654-PA, isoform A	ENSG00000188316	chr10	+	118599013	118661287	UCSC	142	670.667	up	4.723	0.000465159
800055	TC2200666		OTTHUMP00000028720	ENSG00000184949	chr22	-	37308300	37382580	UCSC	217.667	1027.67	up	4.72129	0.000140813
800178	TC0800396	SCG10,SCGN10,SGC10,STMN2	Stathmin-2 (SCG10 protein) (Superior cervical ganglion-10 protein)|Stathmin-like 2 (STMN2)	ENSG00000104435,GI:34850060	chr8	+	80685907	80740942	UCSC	363.667	1712.33	up	4.70852	0.000504339
800291	TC1201381	CPM	Carboxypeptidase M (CPM), variant 1|Carboxypeptidase M (CPM), variant 2|Carboxypeptidase M (CPM), variant 3|Carboxypeptidase M precursor (EC 3.4.17.12)	ENSG00000135678,GI:53832018,GI:53832019,GI:53832020	chr12	-	67531225	67643347	UCSC	393.667	1852	up	4.70449	0.0012071
800003	TC0100693	FLJ30067,NYD-SP29,RP11-507C22.2,WDR63	Testis development protein NYD-SP29|WD repeat domain 63 (WDR63)	ENSG00000162643,GI:21553320	chr1	+	85237418	85371411	UCSC	303.667	1425.33	up	4.69374	0.000264423
803446	TC0101906	TMEM16M	Novel protein (Fragment)	ENSG00000204378	chr1	-	16415015	16416241	UCSC	158.333	741.667	up	4.68421	0.000693142
803782	TC0102913	BIRK-10,KCNJ10,KCNJ13-PEN,KIR1.2,KIR4.1	ATP-sensitive inward rectifier potassium channel 10 (Potassium channel, inwardly rectifying subfamily J member 10) (Inward rectifier K(+) channel Kir1.2) (ATP-dependent inwardly rectifying potassium channel Kir4.1)|Potassium inwardly-rectifying channel, subfamily J, member 10 (KCNJ10)	ENSG00000177807,GI:84874688	chr1	-	158273881	158306897	UCSC	120	562	up	4.68333	0.00058431
802350	TC0600669	MGC33442,RFXDC1,dJ955L16.1	Regulatory factor X domain containing 1|Regulatory factor X domain containing 1 (RFXDC1)	ENSG00000185002,GI:27734870	chr6	+	117305068	117360019	UCSC	212.667	990.333	up	4.65674	0.000420923
803423	TC1200097				chr12	+	8295258	8338843	UCSC	114.667	533.333	up	4.65116	0.000182661
800234	TC0600198	FLJ22191,ZNF392,ZNF435,ZSCAN16,dJ265C24.3	Zinc finger protein 435 (ZNF435)|Zinc finger protein 435 (Zinc finger and SCAN domain-containing protein 16)	ENSG00000196812,GI:13376833	chr6	+	28200317	28205843	UCSC	243	1128.33	up	4.64335	2.57724e-05
803118	TC0600098				chr6	+	17223172	17237453	UCSC	146.333	675.667	up	4.61731	5.12018e-05
803203	TC0701474	DKFZp547M109,FLJ12116,FLJ38962,GAL3ST-4,GAL3ST4,GPC2	Galactose-3-O-sulfotransferase 4 (GAL3ST4)|Glypican 2 (cerebroglycan) (GPC2)|Glypican-2 precursor	ENSG00000197093,GI:22749458,GI:31542834	chr7	-	99594803	99612926	UCSC	145	669	up	4.61379	0.000406386
803434	TC1600143	C16orf71	Chromosome 16 open reading frame 71 (C16orf71)	ENSG00000166246,GI:59710084	chr16	+	4724290	4739396	UCSC	126.333	582.333	up	4.6095	0.00309226
802825	TC0701127				chr7	-	35764314	35806760	UCSC	109	502.333	up	4.60856	0.000335153
800450	TC0700825		PREDICTED: hypothetical protein XP_939901 isoform 3	ENSG00000159860	chr7	+	143138016	143146439	UCSC	268.333	1236.33	up	4.60745	0.0001219
802939	TC1101672	FLJ41346,KIAA1878,MAP6,MTAP6,STOP	Microtubule-associated protein 6 (MAP6), variant 2|Microtubule-associated protein 6 isoform 1	ENSG00000171533,GI:48375166	chr11	-	74975612	75057127	UCSC	127.667	587.333	up	4.60052	0.00125837
802472	TC0X00076				chrX	+	18821244	18823011	UCSC	150.333	691.333	up	4.59867	0.000442556
803411	TC2000802	NADC3,SDCT2,SLC13A3	Solute carrier family 13 (sodium-dependent dicarboxylate transporter), member 3 (SLC13A3), variant 1|Solute carrier family 13 (sodium-dependent dicarboxylate transporter), member 3 (SLC13A3), variant 2|Solute carrier family 13 member 3 (Sodium-dependent high-affinity dicarboxylate transporter 2) (Na(+)/dicarboxylate cotransporter 3) (NaDC-3) (hNaDC3)	ENSG00000158296,GI:58761539,GI:58761540	chr20	-	44619870	44751825	UCSC	566.667	2596	up	4.58118	0.000981783
800416	TC1201155	ARHS,FLJ42294,RHO6,RND1	Rho family GTPase 1 (RND1)|Rho-related GTP-binding protein Rho6 (Rho family GTPase 1) (Rnd1)	ENSG00000172602,GI:21314660	chr12	-	47537198	47545948	UCSC	231	1058	up	4.58009	0.000486453
803223	TC0700428	KIAA1505	KIAA1505 protein (KIAA1505)	ENSG00000135205,GI:55741666	chr7	+	76589870	76762466	UCSC	146.667	669.667	up	4.56591	0.000194769
800293	TC0101351	KIAA0959,RGL,RGL1	Ral guanine nucleotide dissociation stimulator-like 1 (RGL1)|Ral guanine nucleotide dissociation stimulator-like 1 (RalGDS-like 1)	ENSG00000143344,GI:93102366	chr1	+	181871843	182164288	UCSC	447	2038.33	up	4.56003	0.00109393
800455	TC0102482	LRRC39	Leucine rich repeat containing 39|Leucine rich repeat containing 39 (LRRC39)	ENSG00000122477,GI:21389430	chr1	-	100386992	100416417	UCSC	198.333	904	up	4.55798	7.5241e-05
803512	TC0801298	LYNX1,MGC40364,SLURP2	Ly-6/neurotoxin-like protein 1 precursor|Ly6/neurotoxin 1 (LYNX1), variant 1|Ly6/neurotoxin 1 (LYNX1), variant 3|Ly6/neurotoxin 1 (LYNX1), variant 4|Ly6/neurotoxin 1 (LYNX1), variant 5|Ly6/neurotoxin 1 (LYNX1), variant SLURP2	ENSG00000180155,GI:29294642,GI:29337280,GI:94538331,GI:94538332,GI:94538333	chr8	-	143842760	143856642	UCSC	156	705	up	4.51923	0.000481187
803213	TC0501034				chr5	-	66333202	66335738	UCSC	147.667	666.667	up	4.51467	9.86018e-05
800881	TC0301902			ENSG00000174007	chr3	-	197918318	197923521	UCSC	355	1602.67	up	4.51455	0.000569251
800280	TC1701614	ERN1,FLJ30999,IRE1,IRE1P	CDNA FLJ30999 fis, clone HLUNG1000110, weakly similar to PISTIL- SPECIFIC EXTENSIN-LIKE PROTEIN|Endoplasmic reticulum to nucleus signalling 1 (ERN1), variant 1|Endoplasmic reticulum to nucleus signalling 1 (ERN1), variant 2|Serine/threonine-protein kinase/endoribonuclease IRE1 precursor (Inositol-requiring protein 1) (hIRE1p) (IRE1a) (Ire1-alpha) (Endoplasmic reticulum-to-nucleus signaling 1) [In…	ENSG00000178607,ENSG00000204407,GI:50345998,GI:50346000	chr17	-	59474492	59561610	UCSC	669.667	3006.33	up	4.4893	0.0016676
800888	TC0100024				chr1	+	985523	991602	UCSC	339.333	1522	up	4.48527	0.00110007
800203	TC0201080	DKFZp781L2456,FLJ34263,TMEM169	Transmembrane protein 169 (TMEM169)	ENSG00000163449,GI:31982893	chr2	+	216654834	216675739	UCSC	217.333	974	up	4.4816	4.51898e-05
803539	TC2000588	C20orf12	Chromosome 20 open reading frame 12 (C20orf12)	ENSG00000089091,GI:18491021	chr20	-	18312011	18396531	UCSC	119.667	534.667	up	4.46797	0.000761381
802225	TC1201256	CALCOCO1,Cocoa,KIAA1536,PP13275,calphoglin	Calcium binding and coiled-coil domain 1 (CALCOCO1)|Coiled-coil ional coactivator	ENSG00000012822,GI:14149741	chr12	-	52391170	52407702	UCSC	875	3909.33	up	4.46781	0.000663512
800374	TC1200888	AKAP110,AKAP3,FSP95,PRKA3,SOB1	A kinase (PRKA) anchor protein 3 (AKAP3)|A-kinase anchor protein 3 (Protein kinase A-anchoring protein 3) (PRKA3) (A-kinase anchor protein 110 kDa) (AKAP 110) (Sperm oocyte- binding protein) (Fibrousheathin I) (Fibrous sheath protein of 95 kDa) (FSP95)	ENSG00000111254,GI:21493040	chr12	-	4594938	4624655	UCSC	224.333	999	up	4.45319	0.000134193
803589	TC0901270	KIF12	Kinesin family member 12 (KIF12)|Kinesin-like protein KIF12	ENSG00000136883,GI:19923948	chr9	-	115893739	115901392	UCSC	154.667	688.667	up	4.45259	0.000475115
803082	TC1901053	BKS,FLJ20234,STAP2	Signal-transducing adaptor protein-2 (STAP2), variant 1|Signal-transducing adaptor protein-2 isoform 1	ENSG00000178078,GI:62243733	chr19	-	4275040	4289941	UCSC	124	551.667	up	4.44892	0.000216261
800115	TC1501268	FLJ33008,LYSMD4,MGC99501	LysM, putative peptidoglycan-binding, domain containing 4 (LYSMD4)	ENSG00000183060,GI:40288200	chr15	-	98073429	98091172	UCSC	320	1422.33	up	4.44479	0.000569343
800267	TC1501185	AP3B2,CPEB1,DKFZp686D17136,NAPTB	AP-3 complex subunit beta-2 (Adapter-related protein complex 3 beta-2 subunit) (Beta3B-adaptin) (Adaptor protein complex AP-3 beta-2 subunit) (AP-3 complex beta-2 subunit) (Clathrin assembly protein complex 3 beta-2 large chain) (Neuron-specific vesicle c|Adaptor-related protein complex 3, beta 2 subunit (AP3B2)	ENSG00000103723,GI:37655178	chr15	-	81125089	81175689	UCSC	188.667	833.333	up	4.41696	0.000282037
801185	TC0701322	HPC-1,STX1,STX1A,p35-1	Syntaxin 1A (brain) (STX1A)|Syntaxin-1A (Neuron-specific antigen HPC-1)	ENSG00000106089,GI:4759181	chr7	-	72751476	72771972	UCSC	162.667	716.333	up	4.40369	0.000779882
800662	TC1901090	DENND1C,FAM31C,FLJ22757	DENN/MADD domain containing 1C (DENND1C)	ENSG00000205744,GI:13376352	chr19	-	6418219	6432809	UCSC	356.333	1567.67	up	4.39944	0.000997439
803436	TC0X00262	2610028I09Rik,FLJ32783,MGC46233,RIBC1	RIB43A domain with coiled-coils 1 (RIBC1), variant 1|RIB43A domain with coiled-coils 1 (RIBC1), variant 2|RIB43A domain with coiled-coils 1 isoform 1	ENSG00000158423,GI:21450658,GI:72534783	chrX	+	53466564	53474788	UCSC	175.333	771.333	up	4.39924	0.00100596
802340	TC2100281	KRTAP19-5	Keratin associated protein 19-5 (KRTAP19-5)|Keratin-associated protein 19-5	ENSG00000186965,GI:31791021	chr21	-	30796061	30796279	UCSC	281.333	1235	up	4.38981	0.00120881
803265	TC0501164	C5orf11,FLJ25534,LIX1	Limb expression 1|Lix1 homolog (mouse) (LIX1)	ENSG00000145721,GI:34222285	chr5	-	96453330	96504332	UCSC	131.333	576.333	up	4.38832	0.00191232
800093	TC2200195	D22S676,D22S750,TC2,TCN2	Transcobalamin II precursor (TCII) (TC II)|Transcobalamin II; macrocytic anemia (TCN2)	ENSG00000185339,GI:21071009	chr22	+	29333161	29353049	UCSC	184	806.667	up	4.38406	0.00115888
801963	TC0301460	KIAA1407	KIAA1407 (KIAA1407)	ENSG00000163617,GI:24308222	chr3	-	115165676	115258150	UCSC	155.667	682	up	4.38116	9.11213e-05
801518	TC2100005	FGF7P2		ENSG00000185390	chr21	+	13643459	13644840	UCSC	144.667	633.667	up	4.38018	0.000512861
802533	TC1900194	CNN1,SMCC,Sm-Calp	Calponin 1, basic, smooth muscle (CNN1)|Calponin-1 (Calponin H1, smooth muscle) (Basic calponin)	ENSG00000130176,GI:56676373	chr19	+	11510579	11522138	UCSC	115.667	506.333	up	4.37752	0.000189852
800144	TC0202333	FLJ30169,H2-ALPHA,TUBA1	Tubulin alpha-1 chain (Alpha-tubulin 1) (Testis-specific alpha- tubulin) (Tubulin H2-alpha)|Tubulin, alpha 1 (TUBA1)	ENSG00000127824,GI:17921988	chr2	-	219822677	219851207	UCSC	1106	4841	up	4.37703	0.00145945
800061	TC0300899	OSTN	Osteocrin (OSTN)|Osteocrin precursor (Musclin)	ENSG00000188729,GI:38044107	chr3	+	192413016	192450604	UCSC	385	1677.67	up	4.35758	0.000507106
800998	TC1100457	C11orf66,FLJ20487,FLJ32771,IIIG9	Chromosome 11 open reading frame 66 (C11orf66)|Hypothetical protein FLJ20487 (FLJ20487)|IIIG9 protein	ENSG00000162148,ENSG00000167985,GI:21450742,GI:8923449	chr11	+	60954172	61014976	UCSC	238.333	1037.67	up	4.35385	0.000713942
800283	TC1300019				chr13	+	20770312	20865069	UCSC	233.667	1016.33	up	4.3495	0.00624069
802871	TC0801323				chr8	-	145011900	145019422	UCSC	223.667	967.333	up	4.32489	0.00313049
803077	TC1901149				chr19	-	9723816	9740410	UCSC	123.333	533	up	4.32162	0.0018461
800353	TC1701643	Atg18,FLJ10055,WIPI1,WIPI49	WD repeat domain, phosphoinositide interacting 1 (WIPI1)|WD-repeat domain phosphoinositide-interacting protein 1 (WIPI-1) (WD40 repeat protein interacting with phosphoinositides of 49 kDa) (WIPI 49- kDa) (Atg18 protein homolog)	ENSG00000070540,GI:37059790	chr17	-	63929017	63965241	UCSC	787.333	3399.67	up	4.31795	0.0013818
800459	TC0900587	SLC25A25	Solute carrier family 25 (mitochondrial carrier; phosphate carrier), member 25 (SLC25A25), nuclear gene encoding mitochondrial protein, variant 2|Solute carrier family 25 (mitochondrial carrier; phosphate carrier), member 25 (SLC25A25), nuclear gene encoding mitochondrial protein, variant 3|Solute carrier family 25 (mitochondrial carrier; phosphate carrier), member 25 (SLC25A25), nuclear gene enc…	ENSG00000148339,GI:56699402,GI:56699404,GI:56699406	chr9	+	129870300	129911345	UCSC	349	1504.33	up	4.31041	0.00101231
800315	TC2200707	PMM1	Phosphomannomutase 1 (EC 5.4.2.8) (PMM 1) (PMMH-22)|Phosphomannomutase 1 (PMM1)	ENSG00000100417,GI:4505904	chr22	-	40302853	40315864	UCSC	697.667	3006.33	up	4.30913	0.00487958
802494	TC0601053	H3.f,H3/f,H3FF,HIST1H3A,HIST1H3B,HIST1H3C,HIST1H3D,HIST1H3E,HIST1H3F,HIST1H3G,HIST1H3H,HIST1H3I,HIST1H3J	Histone 1, H3i (HIST1H3I)|Histone H3.1 (H3/a) (H3/c) (H3/d) (H3/f) (H3/h) (H3/i) (H3/j) (H3/k) (H3/l)	ENSG00000182572,GI:15718723	chr6	-	27947603	27948078	UCSC	163.333	702.667	up	4.30204	0.000126414
802556	TC0501384	CRMP-4,CRMP4,DPYSL3,DRP-3,DRP3,ULIP	Dihydropyrimidinase-like 3 (DPYSL3)|Dihydropyrimidinase-related protein 3 (DRP-3) (Unc-33-like phosphoprotein) (ULIP protein) (Collapsin response mediator protein 4) (CRMP-4)	ENSG00000113657,GI:45505175	chr5	-	146750566	146869812	UCSC	168	722.333	up	4.2996	0.00168362
800431	TC1900319	PGPEP1	MGC10812 protein|Pyroglutamyl-peptidase I (EC 3.4.19.3) (Pyrrolidone-carboxylate peptidase) (5-oxoprolyl-peptidase) (PGP-I)|Pyroglutamyl-peptidase I (PGPEP1)	ENSG00000130517,ENSG00000142009,GI:89994748	chr19	+	18312408	18341763	UCSC	344	1469.33	up	4.27132	0.00163945
800098	TC1701612	SCN4A	Sodium channel protein type IV alpha subunit (Voltage-gated sodium channel alpha subunit Nav1.4) (Sodium channel protein, skeletal muscle alpha-subunit) (SkM1)|Sodium channel, voltage-gated, type IV, alpha (SCN4A)	ENSG00000007314,GI:93587341	chr17	-	59369646	59404010	UCSC	205.333	875.667	up	4.26461	0.00171259
802988	TC1900244				chr19	+	14109000	14143073	UCSC	163	694.667	up	4.26176	0.000934071
803443	TC0301853	FGF12,FGF12B,FHF1	Fibroblast growth factor 12 (FGF-12) (Fibroblast growth factor homologous factor 1) (FHF-1) (Myocyte-activating factor)|Fibroblast growth factor 12 (FGF12), variant 1|Fibroblast growth factor 12 (FGF12), variant 2	ENSG00000114279,GI:21614509,GI:21614510	chr3	-	193342424	193928074	UCSC	133.667	568.667	up	4.25436	0.00167655
800030	TC0900110				chr9	+	31570024	31728830	UCSC	499	2120.33	up	4.24916	0.000505301
801440	TC0700947	ZFAND2A	Zinc finger, AN1-type domain 2A (ZFAND2A)	ENSG00000178381,GI:32698821	chr7	-	1158414	1166381	UCSC	998.667	4229.67	up	4.23531	0.00115953
800400	TC0300998	CIDE-3,CIDEC,FLJ20871,Fsp27	Cell death activator CIDE-3 (Cell death-inducing DFFA-like effector protein C) (Fat-specific protein FSP27 homolog)|Cell death-inducing DFFA-like effector c (CIDEC)	ENSG00000187288,GI:23943903	chr3	-	9883398	9896938	UCSC	406	1718.67	up	4.23317	4.09928e-05
803209	TC0500571	FLJ23654,MGC90410,RNF158,SH3RF2	SH3 domain containing ring finger 2|SH3 domain containing ring finger 2 (SH3RF2)	ENSG00000156463,GI:47578102	chr5	+	145296335	145441527	UCSC	186	787	up	4.23118	0.000554893
802949	TC0400813	ABLIM2,DKFZp761F129,KIAA1808	Actin binding LIM protein family, member 2 (ABLIM2)|Actin-binding LIM protein 2 (Actin-binding LIM protein family member 2) (abLIM2)	ENSG00000163995,GI:40316949	chr4	-	8017941	8211500	UCSC	145.667	616.333	up	4.23112	0.000961154
803216	TC0201002	ALS2CR7	Amyotrophic lateral sclerosis 2 (juvenile) chromosome region, candidate 7 (ALS2CR7)|Serine/threonine-protein kinase ALS2CR7 (EC 2.7.1.37) (Amyotrophic lateral sclerosis 2 chromosomal region candidate gene 7 protein)	ENSG00000138395,GI:21040234	chr2	+	202363550	202467042	UCSC	122	515.667	up	4.22678	0.000183913
800226	TC2100304	PRED77,TCP10A-2,TCP10L	T-complex 10 (mouse)-like (TCP10L)|T-complex protein 10A homolog 2 (T-complex protein 10A-2) (TCP10A-2) (TCP10-like)	ENSG00000166984,GI:48995169	chr21	-	32870733	32879714	UCSC	193.667	817.667	up	4.22203	8.11298e-05
800107	TC0400554	DKFZP434G099,MGC138182,RAB33B	RAB33B, member RAS oncogene family (RAB33B)|Ras-related protein Rab-33B	ENSG00000172007,GI:13786128	chr4	+	140594411	140616517	UCSC	594	2503.33	up	4.21437	0.000468916
800366	TC1901628	MGC15476	Thymus expressed gene 3-like|Thymus expressed gene 3-like (MGC15476)	ENSG00000197380,GI:21450823	chr19	-	51842710	51856235	UCSC	358.333	1509.33	up	4.21209	0.000305772
802201	TC2200567		RFPL1S protein	ENSG00000205962	chr22	-	28167443	28167781	UCSC	121.333	510	up	4.2033	0.00146108
803341	TC1201399	CAPS2,FLJ34520,UG0636c06	Calcyphosin-2 (Calcyphosine-2)|Calcyphosine 2 (CAPS2)	ENSG00000180881,GI:24475723	chr12	-	73956027	74070975	UCSC	140.667	591	up	4.20142	0.000355955
802247	TC0200520				chr2	+	99198893	99305638	UCSC	138	579.667	up	4.20048	0.00125276
800223	TC0401279		CDNA FLJ38235 fis, clone FCBBF2005428	ENSG00000196951	chr4	-	141424330	141514146	UCSC	199.667	838	up	4.19699	6.98025e-05
800248	TC0501317	NM23-H5,NM23H5,NME5	Non-metastatic cells 5, protein expressed in (nucleoside-diphosphate kinase) (NME5)|Nucleoside diphosphate kinase homolog 5 (NDK-H 5) (NDP kinase homolog 5) (nm23-H5) (Testis-specific nm23 homolog) (Inhibitor of p53-induced apoptosis-beta) (IPIA-beta)	ENSG00000112981,ENSG00000192045,GI:37622352	chr5	-	137478761	137503031	UCSC	250	1049	up	4.196	0.00143851
801931	TC0200630			ENSG00000163075	chr2	+	120018513	120130707	UCSC	129.333	541.667	up	4.18814	0.00033907
800018	TC1700832	BAIAP2,BAP2,IRSP53	BAI1-associated protein 2 (BAIAP2), variant 1|BAI1-associated protein 2 (BAIAP2), variant 2|BAI1-associated protein 2 (BAIAP2), variant 3|Brain-specific angiogenesis inhibitor 1-associated protein 2 (BAI1- associated protein 2) (BAI-associated protein 2) (BAP2 protein) (Insulin receptor substrate p53) (IRSp53) (Insulin receptor substrate protein of 53 kDa) (Insulin receptor substrate p53/p5	ENSG00000175866,GI:5453564,GI:9257196,GI:9257198	chr17	+	76623546	76705827	UCSC	1024.33	4288	up	4.18614	0.00195498
800326	TC1201575	TMEM116	Transmembrane protein 116 (TMEM116)	ENSG00000198270,GI:24308397	chr12	-	110853486	110935335	UCSC	670.667	2800.67	up	4.17594	0.00082763
800655	TC0X00663	GPR50,H9,MGC125342	G protein-coupled receptor 50 (GPR50)|Melatonin-related receptor (G protein-coupled receptor 50) (H9)	ENSG00000102195,GI:4758467	chrX	+	150095783	150100595	UCSC	2195.67	9166.33	up	4.17474	0.00122195
802641	TC0400175				chr4	+	39317155	39319807	UCSC	142.333	594	up	4.1733	0.0022395
800368	TC0401460	KM-HN-1,KMHN1,MGC33607	KM-HN-1 protein|KM-HN-1 protein (KM-HN-1)	ENSG00000168491,GI:22749514	chr4	-	186603330	186629900	UCSC	357.667	1492	up	4.17148	0.000173716
803650	TC0600081	PHACTR1	Phosphatase and actin regulator 1	ENSG00000112137	chr6	+	12825023	13395743	UCSC	234.333	971.667	up	4.14651	0.00137728
802764	TC0100677	FP,MGC120498,MGC46203,PTGFR	Prostaglandin F receptor (FP) (PTGFR), variant 1|Prostaglandin F receptor (FP) (PTGFR), variant 2|Prostaglandin F2-alpha receptor (Prostanoid FP receptor) (PGF receptor) (PGF2 alpha receptor)	ENSG00000122420,GI:88758604,GI:88758605	chr1	+	78542156	78778973	UCSC	167.667	695	up	4.14513	3.02512e-05
801323	TC0900802		PREDICTED: similar to microtubule-associated proteins 1A/1B light chain 3	ENSG00000147893	chr9	-	19450924	19451304	UCSC	145.333	601	up	4.13532	0.00448969
800347	TC0201399	RBKS	Ribokinase (EC 2.7.1.15)|Ribokinase (RBKS)	ENSG00000171174,GI:11545854	chr2	-	27857735	27967469	UCSC	268.667	1106.33	up	4.11787	0.00226729
800770	TC0900891	KIAA1539	KIAA1539 (KIAA1539)	ENSG00000005238,GI:33636716	chr9	-	35094109	35105975	UCSC	306.333	1259.33	up	4.11099	0.000739383
800709	TC0301004		CIDEC protein	ENSG00000186162	chr3	-	10030926	10043052	UCSC	325.667	1335.33	up	4.10031	0.00190576
802855	TC1701300	GSDML,PP4052,PRO2521	Gasdermin-like (GSDML)	ENSG00000073605,GI:8924175	chr17	-	35314376	35328429	UCSC	177	725.333	up	4.09793	0.000173324
800123	TC0701385	PCLO	Piccolo protein (Aczonin)	ENSG00000186472	chr7	-	82381617	82629844	UCSC	709.333	2905	up	4.09539	0.00372824
801997	TC0600153	H2A.1,H2A.2,H2A/a,H2AFA,HIST1H2AB,HIST1H2AE	Histone 1, H2ae (HIST1H2AE)|Histone H2A type 1-E (H2A.2)	ENSG00000168274,GI:19557649	chr6	+	26325127	26325690	UCSC	1569	6412.67	up	4.0871	0.0041843
803708	TC1701363	HAP1,HAP2,HIP5,HLP,hHLP1	Huntingtin-associated protein 1 (HAP-1) (Neuroan 1)|Huntingtin-associated protein 1 (neuroan 1) (HAP1), variant 1|Huntingtin-associated protein 1 (neuroan 1) (HAP1), variant 2	ENSG00000173805,GI:30061493,GI:30061495	chr17	-	37132417	37144424	UCSC	165.333	675.333	up	4.08468	0.000398417
800592	TC1600157	ABAT,GABA-AT,GABAT,NPD009	4-aminobutyrate aminotransferase (ABAT), nuclear gene encoding mitochondrial protein, variant 1|4-aminobutyrate aminotransferase (ABAT), nuclear gene encoding mitochondrial protein, variant 2|4-aminobutyrate aminotransferase, mitochondrial precursor (EC 2.6.1.19) ((S)-3-amino-2-methylpropionate transaminase) (EC 2.6.1.22) (Gamma-amino-N-butyrate transaminase) (GABA transaminase) (GABA aminotransf…	ENSG00000183044,GI:38679945,GI:38679949	chr16	+	8675946	8785932	UCSC	439	1788	up	4.07289	0.000813701
803237	TC2200319	CSDC2,PIPPIN,dJ347H13.2	Cold shock domain containing C2, RNA binding (CSDC2)|Cold shock domain-containing protein C2 (RNA-binding protein PIPPin)	ENSG00000172346,GI:46048172	chr22	+	40286994	40302616	UCSC	165.333	673.333	up	4.07258	0.00222338
803004	TC0900229				chr9	+	45149148	45152497	UCSC	156.667	637.333	up	4.06809	0.00113484
800000	TC1700132	C17orf48,MDS006,NBLA03831	Chromosome 17 open reading frame 48 (C17orf48)	ENSG00000170222,GI:94158593	chr17	+	10541658	10555288	UCSC	355	1442	up	4.06197	0.00146112
800435	TC1701500	PHOSPHO1	Phosphatase, orphan 1 (PHOSPHO1)|Phosphoethanolamine/phosphocholine phosphatase (EC 3.1.3.75)	ENSG00000173868,GI:31341911	chr17	-	44655731	44663127	UCSC	364.333	1475.67	up	4.05032	0.00284036
800172	TC1100715	ANKRD42	Ankyrin repeat domain 42|Ankyrin repeat domain 42 (ANKRD42)	ENSG00000137494,GI:32699025	chr11	+	82582939	82644789	UCSC	505	2042.67	up	4.04488	0.000601998
800671	TC1400637	CRIP,CRIP2,CRP2,ESP1	Cysteine-rich protein 2 (CRIP2)|Cysteine-rich protein 2 (CRP2) (Protein ESP1)	ENSG00000182809,GI:31542322	chr14	+	105010443	105017545	UCSC	296.667	1199.67	up	4.04382	0.00172452
800259	TC0300311			ENSG00000168273	chr3	+	52545661	52549626	UCSC	413	1668.67	up	4.04036	0.00270446
801106	TC0201050	FLJ40432	Hypothetical protein FLJ40432 (FLJ40432)	ENSG00000163249,GI:22749084	chr2	+	208284509	208328214	UCSC	1047.67	4232.33	up	4.03977	0.0013606
802056	TC1201335				chr12	-	56611574	56616223	UCSC	412.333	1655	up	4.01374	0.00111855
803279	TC2000292				chr20	+	42273056	42288080	UCSC	139.333	556.667	up	3.99522	0.00271363
801255	TC0600579	KIAA1900	BTB and kelch domain-containing protein 5|KIAA1900 (KIAA1900)	ENSG00000186231,GI:24308379	chr6	+	97479325	97695351	UCSC	142	565.667	up	3.98357	0.000556467
800808	TC0202185	HPP1,TENB2,TMEFF2,TPEF,TR	Transmembrane protein with EGF-like and two follistatin-like domains 2 (TMEFF2)|Transmembrane protein with EGF-like and two follistatin-like domains 2 precursor (Transmembrane protein containing epidermal growth factor and follistatin domains) (Tomoregulin) (TR) (Hyperplastic polyposis protein 1)	ENSG00000144339,GI:12383050	chr2	-	192522994	192768680	UCSC	209	831.667	up	3.97927	0.00133031
800143	TC0103262	FLJ10052,PRO222,RP11-239E10.4,SUSD4	Sushi domain containing 4 (SUSD4), variant 1|Sushi domain containing 4 isoform b	ENSG00000143502,GI:81295413	chr1	-	221460784	221604143	UCSC	276	1097	up	3.97464	0.00251762
800425	TC0200172			ENSG00000194897	chr2	+	33615783	33615871	UCSC	221.333	879	up	3.97139	0.00225113
803504	TC0800581	DENND3		ENSG00000105339	chr8	+	142207902	142275088	UCSC	286	1133.33	up	3.9627	0.000602467
803755	TC1900072	BRUNOL-5,BRUNOL5,CELF5	Bruno-like 5, RNA binding protein|Bruno-like 5, RNA binding protein (Drosophila) (BRUNOL5)	ENSG00000161082,GI:68303810	chr19	+	3175701	3248071	UCSC	179.333	710.333	up	3.96097	0.000690319
802523	TC0901394			ENSG00000176868	chr9	-	133364617	133365358	UCSC	155.667	616	up	3.95717	0.000245087
800194	TC0201585	LOC554251	Hypothetical protein LOC554251 (LOC554251)	ENSG00000204923,GI:67003565	chr2	-	68543011	68547952	UCSC	367.333	1452.33	up	3.95372	0.000268989
800229	TC0601138	NEU,NEU1,SIAL1	Sialidase 1 (lysosomal sialidase) (NEU1)|Sialidase-1 precursor (EC 3.2.1.18) (Lysosomal sialidase) (N-acetyl- alpha-neuraminidase 1) (Acetylneuraminyl hydrolase) (G9 sialidase)	ENSG00000204386,GI:40806202	chr6	-	31934931	31938688	UCSC	1111	4391	up	3.9523	0.00218613
801300	TC0500714	DKFZp313F2319,DKFZp686G2059,LOC153222	Adult retina protein (LOC153222)	ENSG00000164463,GI:23957697	chr5	+	172415976	172496567	UCSC	484.333	1914	up	3.95182	0.00115432
803501	TC0301464	DKFZp566F123,DPZF,HOF,ODA-8S,ZBTB20,ZNF288	Zinc finger and BTB domain containing 20 (ZBTB20)|Zinc finger and BTB domain-containing protein 20 (Zinc finger protein 288) (Dendritic-derived BTB/POZ zinc finger protein)	ENSG00000181722,GI:52694664	chr3	-	115540215	116348817	UCSC	171.667	678.333	up	3.95146	0.00178303
800213	TC0100929	EST01027,HHCPA78,THIF,TXNIP,VDUP1	Thioredoxin interacting protein|Thioredoxin interacting protein (TXNIP)	ENSG00000117289,GI:5454161	chr1	+	144149826	144153992	UCSC	1389.33	5488	up	3.9501	0.0015201
800065	TC0700509	NARP,NP-II,NP2,NPTX2	Neuronal pentraxin II (NPTX2)|Neuronal pentraxin-2 precursor (NP2) (Neuronal pentraxin II) (NP-II)	ENSG00000106236,GI:28195383	chr7	+	98084540	98097117	UCSC	498.333	1967.33	up	3.94783	0.00195198
800233	TC1400967	CERD4,DPF3,FLJ14079	D4, zinc and double PHD fingers, family 3 (DPF3)|Zinc-finger protein DPF3 (cer-d4)	ENSG00000203540,ENSG00000205683,GI:13442997	chr14	-	72145495	72430594	UCSC	272	1073	up	3.94485	0.000363361
803185	TC0401100	MAPK10	Mitogen-activated protein kinase 10 (EC 2.7.1.37) (Stress-activated protein kinase JNK3) (c-Jun N-terminal kinase 3) (MAP kinase p49 3F12)|Mitogen-activated protein kinase 10 (MAPK10), variant 1|Mitogen-activated protein kinase 10 (MAPK10), variant 2|Mitogen-activated protein kinase 10 (MAPK10), variant 3|Mitogen-activated protein kinase 10 (MAPK10), variant 4	ENSG00000109339,GI:20986504,GI:20986505,GI:20986507,GI:20986509	chr4	-	87156656	87734287	UCSC	133	524.333	up	3.94236	0.00026984
802882	TC0900059			ENSG00000153714	chr9	+	12765012	12813058	UCSC	166.333	654.333	up	3.93387	0.00220522
800485	TC0900293	ANX1,ANXA1,LPC1	Annexin A1 (ANXA1)|Annexin A1 (Annexin I) (Lipocortin I) (Calpactin II) (Chromobindin-9) (p35) (Phospholipase A2 inhibitory protein)	ENSG00000135046,GI:4502100	chr9	+	74956493	74975129	UCSC	633.333	2484	up	3.92211	0.0010437
800126	TC1901417	FLJ22573,TMEM149,U2AF1L3,U2AF1L4	Transmembrane protein 149 (TMEM149)|U2 small nuclear RNA auxiliary factor 1-like 4 (U2AF1L4), variant 2|U2(RNU2) small nuclear RNA auxiliary factor 1-like 3|U2(RNU2) small nuclear RNA auxiliary factor 1-like 4	ENSG00000126246,ENSG00000161265,GI:13375912,GI:94536806	chr19	-	40921991	40928182	UCSC	794	3111.33	up	3.91856	0.00151442
803725	TC1901705	KCNC3,KSHIIID,KV3.3,SCA13	Potassium voltage-gated channel subfamily C member 3 (Voltage-gated potassium channel subunit Kv3.3) (KSHIIID)|Potassium voltage-gated channel, Shaw-related subfamily, member 3 (KCNC3)	ENSG00000131398,GI:24497459	chr19	-	55507011	55528584	UCSC	570.667	2235	up	3.91647	0.000803212
801376	TC1600647	H-ICSBP,ICSBP,ICSBP1,IRF-8,IRF8	Interferon regulatory factor 8 (IRF-8) (Interferon consensus sequence- binding protein) (ICSBP)|Interferon regulatory factor 8 (IRF8)	ENSG00000140968,GI:55953136	chr16	+	84490275	84513710	UCSC	776.667	3036	up	3.90901	0.00166952
803710	TC2100129	SH3BGR	SH3 domain binding glutamic acid-rich protein (SH3BGR), variant 1|SH3 domain binding glutamic acid-rich protein (SH3BGR), variant 2|SH3 domain-binding glutamic acid-rich protein (SH3BGR protein) (21- glutamic acid-rich protein) (21-GARP)	ENSG00000185437,GI:48762710,GI:48762711	chr21	+	39739651	39809303	UCSC	193	753	up	3.90155	0.000812718
800306	TC0700523	KIAA1015,MGC33710,ZFP95	Zinc finger protein 95 homolog (Zfp-95)|Zinc finger protein 95 homolog (mouse) (ZFP95), variant 1|Zinc finger protein 95 homolog (mouse) (ZFP95), variant 2	ENSG00000196652,GI:21483180,GI:21483181	chr7	+	98940232	98970233	UCSC	608.667	2372	up	3.89704	0.00195156
800263	TC0600605	C6orf203,HSPC230,PRED31,RP11-59I9.1	Chromosome 6 open reading frame 203 (C6orf203)	ENSG00000130349,GI:24475976	chr6	+	107456110	107479239	UCSC	342	1332.67	up	3.89669	0.000952497
802149	TC1900850	MGC57564,PKC-gamma,PKCC,PKCG,PRKCG,SCA14	Protein kinase C gamma type (EC 2.7.1.37) (PKC-gamma)|Protein kinase C, gamma (PRKCG)	ENSG00000126583,GI:47132626	chr19	+	59077279	59102713	UCSC	165.667	644.333	up	3.88934	0.000114472
801837	TC0700824			ENSG00000170379	chr7	+	143028189	143058435	UCSC	227.333	883.667	up	3.8871	0.000640273
802404	TC1600323	ASPHD1	Aspartate beta-hydroxylase domain containing 1 (ASPHD1)	ENSG00000174939,GI:38708312	chr16	+	29819197	29838679	UCSC	146.667	570	up	3.88636	3.73883e-05
801981	TC1600526	PARD6A	Par-6 partitioning defective 6 homolog alpha (C.elegans) (PARD6A), variant 1|Par-6 partitioning defective 6 homolog alpha (C.elegans) (PARD6A), variant 2|Partitioning defective 6 homolog alpha (PAR-6 alpha) (PAR-6A) (PAR-6) (PAR6C) (Tax interaction protein 40) (TIP-40)	ENSG00000102981,GI:82659095,GI:82659096	chr16	+	66252352	66254181	UCSC	372	1443	up	3.87903	0.00152594
800087	TC0103376	CHS,CHS1,LYST	Lysosomal trafficking regulator (Beige homolog)|Lysosomal trafficking regulator (LYST), variant 1|Lysosomal trafficking regulator (LYST), variant 2	ENSG00000143669,GI:54292122,GI:54292124	chr1	-	233890964	234113563	UCSC	424.333	1645.33	up	3.87745	0.00152951
803496	TC1900229	IER2	Immediate early response 2 (IER2)|Immediate early response gene 2 protein (Protein ETR101)	ENSG00000160888,GI:48675810	chr19	+	13122282	13126716	UCSC	171.667	665	up	3.87379	0.0064703
800009	TC0X00731	ASMTL	N-acetylserotonin O-methyltransferase-like protein (ASMTL)	ENSG00000169093	chrX	-	1482034	1532693	UCSC	383.667	1482.67	up	3.86447	0.00180149
800735	TC1100223	TMEM86A	Transmembrane protein 86A|Transmembrane protein 86A (TMEM86A)	ENSG00000151117,GI:23503274	chr11	+	18676902	18682908	UCSC	702.333	2712.33	up	3.86189	0.00675531
800023	TC1901095	ASP,C3,CPAMD1	Complement C3 precursor [Contains: Complement C3 beta chain; Complement C3 alpha chain; C3a anaphylatoxin; Complement C3b alpha' chain; Complement C3c fragment; Complement C3dg fragment; Complement C3g fragment; Complement C3d fragment; Complement C3f fra|Complement component 3 (C3)	ENSG00000125730,GI:4557384	chr19	-	6628846	6671661	UCSC	210.333	811.667	up	3.85895	0.000649995
800195	TC0102050		PNAS-123 (LOC85028) (Transformation-related protein 11)	ENSG00000189489,ENSG00000190365,ENSG00000195657,ENSG00000197989,ENSG00000199655,ENSG00000201385,ENSG00000202319	chr1	-	28777637	28782082	UCSC	1124	4335.33	up	3.85706	0.00146703
802802	TC0X00235	CCNB3	Cyclin B3 (CCNB3), variant 1|Cyclin B3 (CCNB3), variant 3|G2/mitotic-specific cyclin-B3	ENSG00000147082,GI:90669304,GI:90669306	chrX	+	49856156	50111653	UCSC	210.667	812.333	up	3.85601	0.00121341
800909	TC0102509	WDR47	WD repeat domain 47 (WDR47)|WD-repeat protein 47	ENSG00000085433,GI:34222316	chr1	-	109314359	109386383	UCSC	1634.67	6293.33	up	3.84992	0.00124368
800164	TC1400501	WDR25	Pre- splicing factor-like	ENSG00000176473	chr14	+	99912508	100066393	UCSC	332.333	1279.33	up	3.84955	0.00179995
800500	TC0601068	ZNF452	Zinc finger protein 452	ENSG00000197202	chr6	-	28647387	28663091	UCSC	373	1433.67	up	3.84361	0.00201324
802961	TC1800267	FLJ44313	FLJ44313 protein (FLJ44313)	ENSG00000187611,GI:46409547	chr18	+	72336465	72339033	UCSC	179.667	689.333	up	3.83673	0.000715384
800207	TC1701442	FTDCR1B,HS,HSNIK,MAP3K14,NIK	Mitogen-activated protein kinase kinase kinase 14 (EC 2.7.1.37) (NF- kappa beta-inducing kinase) (Serine/threonine-protein kinase NIK) (HsNIK)|Mitogen-activated protein kinase kinase kinase 14 (MAP3K14)	ENSG00000006062,GI:4505396	chr17	-	40696278	40750169	UCSC	349	1338	up	3.83381	0.00111039
800402	TC1200350	C12orf44	Chromosome 12 open reading frame 44 (C12orf44)	ENSG00000123395,GI:34222337	chr12	+	50750027	50757546	UCSC	1080.67	4137	up	3.82819	0.00407487
800225	TC1900456	F25965	Protein F25965 (F25965)	ENSG00000188223,GI:28144915	chr19	+	40931348	40937260	UCSC	1295	4956.67	up	3.82754	0.00114985
803449	TC0501001	PLK2	Polo-like kinase 2 (Drosophila) (PLK2)|Serine/threonine-protein kinase PLK2 (EC 2.7.1.37) (Polo-like kinase 1) (PLK-2) (Serine/threonine-protein kinase SNK) (Serum-inducible kinase)	ENSG00000145632,GI:93004080	chr5	-	57785566	57791844	UCSC	173.667	664.667	up	3.82726	0.000495974
803543	TC1201380				chr12	-	67354552	67366906	UCSC	341.333	1306	up	3.82617	0.00260662
801701	TC1000536	LYT-10,LYT10,NFKB2	Nuclear factor NF-kappa-B p100 subunit (DNA-binding factor KBF2) (H2TF1) (Lymphocyte translocation chromosome 10) (Oncogene Lyt-10) (Lyt10) [Contains: Nuclear factor NF-kappa-B p52 subunit]|Nuclear factor of kappa light polypeptide gene enhancer in B-cells 2 (p49/p100) (NFKB2)	ENSG00000077150,GI:19923222	chr10	+	104144250	104152276	UCSC	753	2880.67	up	3.82559	0.00183285
800096	TC1600486	CCDC113,DKFZP434N1418,FLJ23555,HSPC065	Coiled-coil domain containing 113 (CCDC113)	ENSG00000103021,GI:19923431	chr16	+	56841364	56875233	UCSC	662.667	2533.33	up	3.82294	0.00206037
800434	TC0901467	C9orf75,FLJ90254,MGC131933,RP11-350O14.7	Chromosome 9 open reading frame 75 (C9orf75)	ENSG00000176058,GI:27734964	chr9	-	139205890	139214422	UCSC	343	1310.33	up	3.82021	0.00126485
800033	TC0400854	PPARGC1A	Peroxisome proliferative activated receptor, gamma, coactivator 1, alpha (PPARGC1A)|Peroxisome proliferator-activated receptor gamma coactivator 1-alpha (PPAR gamma coactivator 1-alpha) (PPARGC-1-alpha) (PGC-1-alpha) (Ligand effect modulator 6)	ENSG00000109819,GI:29570796	chr4	-	23402742	23514810	UCSC	463.667	1770	up	3.8174	0.000943221
800024	TC0400046	FLJ38559,MGC126279,MGC126280,ZNF509	Zinc finger protein 509|Zinc finger protein 509 (ZNF509)	ENSG00000168826,GI:40255095	chr4	+	4342879	4374413	UCSC	235	894.333	up	3.80567	0.00259112
800221	TC1600675			ENSG00000170100	chr16	+	87811619	87822864	UCSC	700.333	2662.67	up	3.802	0.00167269
803701	TC1600447	DKFZp686O0962,G-ALPHA-o,GNAO,GNAO1	Guanine nucleotide binding protein (G protein), alpha activating activity polypeptide O (GNAO1), variant 1|Guanine nucleotide binding protein (G protein), alpha activating activity polypeptide O (GNAO1), variant 2|Guanine nucleotide-binding protein G(o), alpha subunit 1	ENSG00000087258,GI:10567815,GI:41281684	chr16	+	54783389	54948651	UCSC	207.333	787.667	up	3.79904	0.00129277
801719	TC0301821	LIPH,PLA1B,mPA-PLA1,mPA-PLA1alpha	Lipase, member H (LIPH)|Lipase, member H precursor	ENSG00000163898,GI:62241034	chr3	-	186708265	186753095	UCSC	162.333	616.667	up	3.79877	0.00141846
800042	TC1900645				chr19	+	50966089	50967607	UCSC	288	1093	up	3.79514	0.000501721
800255	TC0601302	CYP39A1	Cytochrome P450 39A1 (EC 1.14.13.99) (24-hydroxycholesterol 7-alpha- hydroxylase) (Oxysterol 7-alpha-hydroxylase) (hCYP39A1)|Cytochrome P450, family 39, subfamily A, polypeptide 1 (CYP39A1)	ENSG00000146233,GI:32313586	chr6	-	46625405	46728501	UCSC	238.667	905.333	up	3.7933	0.000969243
803643	TC1900144	PTFdelta,SNAP45,SNAPC2	Small nuclear RNA activating complex, polypeptide 2, 45kDa (SNAPC2)|SnRNA-activating protein complex subunit 2 (SNAPc subunit 2) (snRNA- activating protein complex 45 kDa subunit) (SNAPc 45 kDa subunit) (Small nuclear RNA-activating complex polypeptide 2) (Proximal sequence element-binding ion factor delta subun	ENSG00000104976,GI:4507102	chr19	+	7891211	7894134	UCSC	504	1910	up	3.78968	0.00169766
803471	TC0500197	RAB3C	RAB3C, member RAS oncogene family (RAB3C)|Ras-related protein Rab-3C	ENSG00000152932,GI:34147545	chr5	+	57914663	58190970	UCSC	195	738.667	up	3.78803	0.000612732
801636	TC1001076				chr10	-	75134656	75160278	UCSC	545.333	2065.33	up	3.78729	0.0044441
802874	TC0900219		Keratinocyte growth factor-like protein 1	ENSG00000204817	chr9	+	44185837	44244531	UCSC	329	1243.67	up	3.78014	0.00152129
800609	TC0X00063	U2AF1L2	U2 small nuclear RNA auxiliary factor 1-like 2 (U2AF1L2)|U2 small nuclear ribonucleoprotein auxiliary factor 35 kDa subunit related-protein 2 (U2(RNU2) small nuclear RNA auxillary factor 1-like 2)	ENSG00000169249,GI:91984779	chrX	+	15718515	15751304	UCSC	700	2644.33	up	3.77762	0.000754611
800649	TC1900088	SHD	Src homology 2 domain-containing transforming protein D	ENSG00000105251	chr19	+	4229598	4241721	UCSC	163.667	616.333	up	3.76578	0.000516778
800937	TC0800230	LETM2	Leucine zipper-EF-hand containing transmembrane protein 2|Leucine zipper-EF-hand containing transmembrane protein 2 (LETM2)	ENSG00000165046,GI:21389522	chr8	+	38363177	38386197	UCSC	426.667	1603.67	up	3.75859	0.00128509
800294	TC1600748	SPSB3	SPRY domain-containing SOCS box protein SSB-3|SplA/ryanodine receptor domain and SOCS box containing 3 (SPSB3)	ENSG00000162032,GI:38679885	chr16	-	1766715	1772822	UCSC	860	3226	up	3.75116	0.00152063
802830	TC1800107	C18orf8,HsT2591,MIC1	Chromosome 18 open reading frame 8 (C18orf8)|Protein C18orf8 (Colon cancer-associated protein Mic1) (Mic-1)	ENSG00000141452,GI:89242140	chr18	+	19337460	19365742	UCSC	1277.33	4787.67	up	3.74817	0.00192013
800219	TC1900223	ACAD5,GCD,GCDH	Glutaryl-CoA dehydrogenase, mitochondrial precursor (EC 1.3.99.7) (GCD)|Glutaryl-Coenzyme A dehydrogenase (GCDH), nuclear gene encoding mitochondrial protein, variant 1|Glutaryl-Coenzyme A dehydrogenase (GCDH), nuclear gene encoding mitochondrial protein, variant 2	ENSG00000105607,GI:50959149,GI:50959158	chr19	+	12862974	12871783	UCSC	991.667	3714	up	3.74521	0.0015537
800108	TC1600166	ATF7IP2,FLJ12668,MCAF2	Activating ion factor 7 interacting protein 2|Activating ion factor 7 interacting protein 2 (ATF7IP2)	ENSG00000166669,GI:38569429	chr16	+	10387419	10484995	UCSC	315.667	1181.33	up	3.74234	0.00114949
800256	TC0200242	ACYP2	Acylphosphatase, muscle type isozyme (EC 3.6.1.7) (Acylphosphate phosphohydrolase)	ENSG00000170634	chr2	+	54051744	54385785	UCSC	398	1488.67	up	3.74037	0.00240999
800135	TC0701737	ZNF425	Zinc finger protein 425	ENSG00000204947	chr7	-	148430812	148454371	UCSC	267.333	999.667	up	3.7394	3.05276e-05
801896	TC2200673	DNAL4	Dynein light chain 4, axonemal|Dynein, axonemal, light polypeptide 4 (DNAL4)	ENSG00000100246,GI:51093842	chr22	-	37504459	37520149	UCSC	380.333	1419.33	up	3.73181	0.00181333
803425	TC1200556	LRRIQ1	Leucine-rich repeats and IQ motif containing 1	ENSG00000133640	chr12	+	83954230	84071054	UCSC	159.333	594	up	3.72803	0.000334112
800332	TC1901141	ZNF699	Zinc finger protein 699	ENSG00000196110	chr19	-	9265951	9281514	UCSC	267.667	997.333	up	3.72603	0.000854358
800412	TC17r00037				chr17r	-	826965	828464	UCSC	433.667	1613.67	up	3.72098	0.00194955
800417	TC0300272	BSN	Bassoon (presynaptic cytomatrix protein) (BSN)|Bassoon protein (Zinc-finger protein 231)	ENSG00000164061,GI:91208419	chr3	+	49566926	49683976	UCSC	269	1000.33	up	3.71871	0.00496867
802991	TC0900076	SH3GL2	SH3-containing GRB2-like protein 2 (EC 2.3.1.-) (SH3 domain protein 2A) (Endophilin 1) (EEN-B1)|SH3-domain GRB2-like 2 (SH3GL2)	ENSG00000107295,GI:4506930	chr9	+	17569121	17787127	UCSC	194	721.333	up	3.71821	0.00172296
800487	TC0700015	MAFK	Ion factor MafK (Erythroid ion factor NF-E2 p18 subunit)	ENSG00000198517	chr7	+	1536894	1549205	UCSC	354.333	1316.33	up	3.71496	0.00138046
800668	TC1700371			ENSG00000166750	chr17	+	30594203	30618521	UCSC	448.667	1665	up	3.711	0.00111907
800466	TC0X01083	PCDH19	Protocadherin 19 precursor	ENSG00000165194	chrX	-	99433298	99551229	UCSC	390	1447	up	3.71026	0.00631514
800039	TC0301124	ULK4	ULK4 protein|ULK4 protein (Fragment)	ENSG00000093222,ENSG00000168038	chr3	-	41263102	41978664	UCSC	288.667	1070.67	up	3.70901	0.000899824
800241	TC1600537	ACS,DKFZp564A0122,LLPL,LPLA2,LYPLA3	1-O-acylceramide synthase precursor (EC 2.3.1.-) (ACS) (Lysosomal phospholipase A2) (Lysophospholipase 3) (LPLA2) (LCAT-like lysophospholipase) (LLPL)|Lysophospholipase 3 (lysosomal phospholipase A2) (LYPLA3)	ENSG00000103066,GI:64085296	chr16	+	66836748	66852460	UCSC	1385.33	5126.33	up	3.70043	0.00239396
802856	TC0103248	DUSP10,MKP-5,MKP5	Dual specificity phosphatase 10 (DUSP10), variant 1|Dual specificity phosphatase 10 (DUSP10), variant 2|Dual specificity phosphatase 10 (DUSP10), variant 3|Dual specificity protein phosphatase 10 (EC 3.1.3.48) (EC 3.1.3.16) (Mitogen-activated protein kinase phosphatase 5) (MAP kinase phosphatase 5) (MKP-5)	ENSG00000143507,GI:21536330,GI:21536332,GI:21536334	chr1	-	219941389	219982141	UCSC	599.667	2217.33	up	3.69761	0.00385205
800092	TC2100277	KRTAP19-1	Keratin associated protein 19-1 (KRTAP19-1)|Keratin-associated protein 19-1 (High tyrosine-glycine keratin- associated protein 19.1)	ENSG00000184351,GI:31791029	chr21	-	30774235	30774507	UCSC	299	1105	up	3.69565	0.000362381
802205	TC0300414	ARL13B	ADP-ribosylation factor-like 13B (ARL13B), variant 1|ADP-ribosylation factor-like 13B (ARL13B), variant 2|ADP-ribosylation factor-like 2-like 1 isoform 2	ENSG00000169379,GI:33598955,GI:33598957	chr3	+	95181672	95256811	UCSC	1409.67	5195.67	up	3.68574	0.00173744
803362	TC2200735	C22orf7,HS323M22B,TTLL1	Tubulin tyrosine ligase-like family, member 1 (TTLL1), variant 1|Tubulin tyrosine ligase-like family, member 1 (TTLL1), variant 2|Tubulin--tyrosine ligase-like protein 1	ENSG00000100271,GI:56699469,GI:56699470	chr22	-	41765589	41815373	UCSC	899.667	3295	up	3.66247	0.0028508
803159	TC0101426				chr1	+	201046705	201047663	UCSC	764.333	2796	up	3.65809	0.00302771
800586	TC0101535				chr1	+	220829924	220832748	UCSC	252	919.333	up	3.64815	0.00109743
800486	TC0700520	BUD31,EDG-2,EDG2,G10,MGC111202,YCR063W	BUD31 homolog (yeast) (BUD31)|Protein G10 homolog (EDG-2)	ENSG00000106245,GI:32171174	chr7	+	98844528	98855176	UCSC	715	2598.33	up	3.63403	0.00260507
800538	TC0102093	FLJ10759,FLJ16558,TRIM62	Tripartite motif-containing 62|Tripartite motif-containing 62 (TRIM62)	ENSG00000116525,GI:8922647	chr1	-	33383590	33420258	UCSC	748	2716	up	3.63102	0.00284927
803024	TC0600197				chr6	+	28166908	28171471	UCSC	408.667	1483.67	up	3.63051	0.0081458
801191	TC1600676		CDNA FLJ12986 fis, clone NT2RP3000055	ENSG00000205014	chr16	+	87826786	87828005	UCSC	1373	4972.33	up	3.62151	0.00817972
801594	TC1500246	DLL4,MGC126344,hdelta2	Delta-like 4 (Drosophila) (DLL4)|Delta-like protein 4 precursor (Drosophila Delta homolog 4)	ENSG00000128917,GI:31881762	chr15	+	39008839	39018529	UCSC	341.667	1237.33	up	3.62146	0.00141971
802603	TC0200494	ARID5A,MRF-1,RP11-363D14	AT rich interactive domain 5A (MRF1-like) (ARID5A), variant 1|AT rich interactive domain 5A isoform 1	ENSG00000196843,GI:47078223	chr2	+	96566191	96582097	UCSC	360.667	1303.33	up	3.61368	0.00220554
802458	TC0700213	STK17A	Serine/threonine kinase 17a (apoptosis-inducing) (STK17A)|Serine/threonine-protein kinase 17A (EC 2.7.1.37) (DAP kinase-related apoptosis-inducing protein kinase 1)	ENSG00000164543,GI:4758191	chr7	+	43589234	43632247	UCSC	1030.33	3702.67	up	3.59366	0.00149575
800382	TC0102116	C1orf102,MGC26685,NOR1,OSCP1	Chromosome 1 open reading frame 102 (C1orf102), variant 1|Chromosome 1 open reading frame 102 (C1orf102), variant 2|Oxidored-nitro domain-containing protein isoform 2	ENSG00000116885,GI:45643130,GI:45643132	chr1	-	36656094	36688673	UCSC	353	1268.33	up	3.59301	0.00193713
800612	TC1700086	SLC2A4	Solute carrier family 2 (facilitated glucose transporter), member 4 (SLC2A4)|Solute carrier family 2, facilitated glucose transporter member 4 (Glucose transporter type 4, insulin-responsive)	ENSG00000181856,GI:83722278	chr17	+	7125777	7132300	UCSC	303	1088.67	up	3.59296	0.00232659
800235	TC0X00915	SYP	Synaptophysin (Major synaptic vesicle protein p38)|Synaptophysin (SYP)	ENSG00000102003,GI:56699493	chrX	-	48931201	48943606	UCSC	419.667	1507	up	3.59095	0.00221659
801889	TC1100131	C11orf47,CCDC35,FLJ35709,MGC133191	Chromosome 11 open reading frame 47 (C11orf47)	ENSG00000132249,ENSG00000179532,ENSG00000186620,GI:42761478	chr11	+	6475107	6526841	UCSC	148	530.667	up	3.58559	0.00258848
802446	TC0800878	RAB11FIP1	RAB11 family interacting protein 1 (class I) (RAB11FIP1), variant 1|RAB11 family interacting protein 1 (class I) (RAB11FIP1), variant 2|RAB11 family interacting protein 1 (class I) (RAB11FIP1), variant 3|Rab11 family-interacting protein 1 (Rab11-FIP1) (Rab-coupling protein)	ENSG00000156675,GI:50363227,GI:50363229,GI:50659103	chr8	-	37835628	37876173	UCSC	1075.67	3855	up	3.58382	0.00324618
800251	TC1900332			ENSG00000181035	chr19	+	19035770	19084697	UCSC	675.667	2417	up	3.57721	0.00340083
800089	TC1901277	CRSP7,CRSP70,MED26	CRSP complex subunit 7 (Cofactor required for Sp1 ional activation subunit 7) (ional coactivator CRSP70) (Activator- recruited cofactor 70 kDa component) (ARC70)|Cofactor required for Sp1 ional activation, subunit 7, 70kDa (CRSP7)	ENSG00000105085,GI:73088830	chr19	-	16546718	16600017	UCSC	909	3247.67	up	3.57279	0.00193881
801990	TC2100109	DOPEY2	Dopey family member 2 (DOPEY2)	ENSG00000142197,GI:45827700	chr21	+	36450950	36588441	UCSC	474.667	1695	up	3.57093	0.00322132
800035	TC1000784			ENSG00000176244	chr10	-	15157481	15170781	UCSC	477.667	1705.67	up	3.57083	0.000481535
800216	TC0701372				chr7	-	77151104	77163518	UCSC	762	2719.33	up	3.56868	0.00423087
801776	TC0900750	MGC87155,RFX3,bA32F11.1	Ion factor RFX3|Regulatory factor X, 3 (influences HLA class II expression) (RFX3), variant 1|Regulatory factor X, 3 (influences HLA class II expression) (RFX3), variant 2	ENSG00000080298,GI:19743882,GI:19743883	chr9	-	3208297	3515992	UCSC	237.333	844.667	up	3.55899	0.00112722
800148	TC1100187	ARNTL	Aryl hydrocarbon receptor nuclear translocator-like (ARNTL), variant 1|Aryl hydrocarbon receptor nuclear translocator-like (ARNTL), variant 2|Aryl hydrocarbon receptor nuclear translocator-like (ARNTL), variant 3|Aryl hydrocarbon receptor nuclear translocator-like protein 1 (Brain and muscle ARNT-like 1) (Member of PAS protein 3) (Basic-helix-loop- helix-PAS orphan MOP3) (bHLH-PAS protein JAP3)	ENSG00000133794,GI:71852578,GI:71852579,GI:71852581	chr11	+	13255901	13365389	UCSC	527.333	1872.67	up	3.5512	0.000984069
801563	TC0701610	FLJ22035,GCC1,GCC1P,GCC88,MGC20706	GRIP and coiled-coil domain containing 1 (GCC1)|GRIP and coiled-coil domain-containing protein 1 (Golgi coiled coil protein 1)	ENSG00000179562,GI:34305454	chr7	-	127007919	127012890	UCSC	567.667	2014	up	3.54786	0.00464812
800557	TC2200749				chr22	-	43908835	43938348	UCSC	820.667	2910	up	3.5459	0.00227659
802304	TC0900626	KIAA1003,LSFR3A,USP20,VDU2	Ubiquitin carboxyl-terminal hydrolase 20 (EC 3.1.2.15) (Ubiquitin thiolesterase 20) (Ubiquitin-specific-processing protease 20) (Deubiquitinating enzyme 20)|Ubiquitin specific peptidase 20 (USP20), variant 1|Ubiquitin specific peptidase 20 (USP20), variant 2	ENSG00000136878,GI:56682956,GI:56713257	chr9	+	131637546	131683928	UCSC	674	2389.33	up	3.545	0.000755141
802816	TC0901271	AKNA,KIAA1968,RP11-82I1.4	AT-hook ion factor|AT-hook ion factor (AKNA)	ENSG00000106948,GI:37620170	chr9	-	116138228	116200604	UCSC	218.667	774.333	up	3.54116	0.0010761
800177	TC1500662	ARRDC4	Arrestin domain containing 4	ENSG00000140450	chr15	+	96263788	96318071	UCSC	1738.33	6140.67	up	3.5325	0.00217496
800499	TC0200080	ARH6,ARHB,RHOB,RHOH6	Ras homolog gene family, member B (RHOB)|Rho-related GTP-binding protein RhoB precursor (H6)	ENSG00000143878,GI:42716309	chr2	+	20510316	20512687	UCSC	2543.33	8954.67	up	3.52084	0.00352041
803610	TC1000780	ARMETL1	Arginine-rich, mutated in early stage tumors-like 1	ENSG00000185267	chr10	-	14901255	14920580	UCSC	406.333	1428.33	up	3.51518	0.000958418
800552	TC1300214				chr13	+	78878445	78895088	UCSC	1386.33	4867	up	3.5107	0.00175049
800072	TC1600678				chr16	+	87891417	87892226	UCSC	361	1267.33	up	3.51062	0.00372914
800168	TC1300278	ING1	Inhibitor of growth family, member 1 (ING1), variant 1|Inhibitor of growth family, member 1 (ING1), variant 2|Inhibitor of growth family, member 1 (ING1), variant 3|Inhibitor of growth family, member 1 (ING1), variant 4|Inhibitor of growth protein 1	ENSG00000153487,GI:38201660,GI:38201662,GI:38201664,GI:38201666	chr13	+	110163084	110171422	UCSC	511.333	1794.67	up	3.50978	0.00196294
803176	TC1200999	GPR19	G protein-coupled receptor 19 (GPR19)|Probable G-protein coupled receptor 19 (GPR-NGA)	ENSG00000183150,GI:5453665	chr12	-	12705092	12740388	UCSC	227	796.667	up	3.50954	0.00372858
803607	TC1900913	DKFZp686K03205,KIAA1431,MGC104540,ZFP28	Zinc finger protein 28 homolog (Zfp-28) (Kruppel-like zinc finger factor X6)|Zinc finger protein 28 homolog (mouse) (ZFP28)	ENSG00000196867,GI:22094124	chr19	+	61742129	61759981	UCSC	203	710.667	up	3.50082	0.000696273
800686	TC1100225	NAV2	Neuron navigator 2 (NAV2), variant 1|Neuron navigator 2 (NAV2), variant 2|Neuron navigator 2 isoform 1	ENSG00000166833,GI:58651738,GI:58651739	chr11	+	19328847	20099722	UCSC	340.333	1191.33	up	3.50049	0.00352876
800350	TC1400357	C14orf168,DNAL1,MGC12435	Axonemal dynein light chain 1|Chromosome 14 open reading frame 168 (C14orf168)	ENSG00000119661,GI:13899242	chr14	+	73181455	73232937	UCSC	313.333	1095.33	up	3.49574	0.000751552
800492	TC1501165	STARD5	START domain containing 5 (STARD5)|START domain containing 5 (STARD5), variant 2|StAR-related lipid transfer protein 5 (StARD5) (START domain- containing protein 5)	ENSG00000172345,GI:38569452,GI:38569455	chr15	-	79392069	79403579	UCSC	800.667	2796.33	up	3.49251	0.00185693
802554	TC0901403	C9orf98,DDX31,FLJ32704,RP11-143F18.1	Chromosome 9 open reading frame 98 (C9orf98)	ENSG00000165695,GI:31377569	chr9	-	134590786	134744019	UCSC	298.667	1037.67	up	3.47433	0.000598055
802615	TC0300865	LZK,MAP3K13,MGC133196	Mitogen-activated protein kinase kinase kinase 13 (EC 2.7.1.37) (Mixed lineage kinase) (MLK) (Leucine zipper-bearing kinase)|Mitogen-activated protein kinase kinase kinase 13 (MAP3K13)	ENSG00000073803,GI:32130538	chr3	+	186483469	186683318	UCSC	268	929.333	up	3.46766	0.000947771
802857	TC1701003	MGC88021,PER,PER1,RIGUI,hPER	Period circadian protein 1 (Circadian pacemaker protein Rigui) (hPER)|Period homolog 1 (Drosophila) (PER1)	ENSG00000179094,GI:4505712	chr17	-	7984515	8000549	UCSC	1033	3581	up	3.4666	0.00284444
800536	TC1400478	C14orf129,HSPC210,MGC4945	Chromosome 14 open reading frame 129 (C14orf129)|UPF0279 protein C14orf129	ENSG00000100744,GI:62000632	chr14	+	95899616	95923376	UCSC	950.333	3284.67	up	3.45633	0.0019285
800011	TC0103136	B5R.1,CYB5R1,NQO3A2,humb5R2	Cytochrome b5 reductase 1 (CYB5R1)|NAD(P)H:quinone oxidoreductase type 3, polypeptide A2	ENSG00000159348,GI:49574501	chr1	-	201197620	201203031	UCSC	1251.33	4325	up	3.45631	0.00231554
803604	TC0X00805			ENSG00000173681	chrX	-	19840899	19898337	UCSC	203.667	702.667	up	3.45008	0.00085696
800746	TC1300509			ENSG00000197585	chr13	-	51639848	51769964	UCSC	324.333	1118.33	up	3.4481	0.000909195
800153	TC2200413	CECR6	Cat eye syndrome chromosome region, candidate 6 (CECR6)|Cat eye syndrome critical region protein 6	ENSG00000183307,GI:54607075	chr22	-	15977190	15982143	UCSC	378	1300.67	up	3.44092	0.00651699
800665	TC0700557	MUC3B	Intestinal mucin (Fragment)	ENSG00000169894	chr7	+	100385193	100398332	UCSC	648.333	2224.33	up	3.43085	0.00209794
803419	TC0701310			ENSG00000198305	chr7	-	72128377	72138249	UCSC	219.333	752.333	up	3.43009	0.00260002
803768	TC0700352		PREDICTED: hypothetical protein XP_940620 isoform 8	ENSG00000154732	chr7	+	66383849	66389041	UCSC	177	607	up	3.42938	0.00119631
801151	TC2100014	RBM11	Putative RNA-binding protein 11 (RNA-binding motif protein 11)|RNA binding motif protein 11 (RBM11)	ENSG00000185272,GI:48762928	chr21	+	14510350	14522562	UCSC	1543	5276.33	up	3.41953	0.00241643
801084	TC1100855	CD56,MSK39,NCAM,NCAM1	Neural cell adhesion molecule 1 (NCAM1), variant 1|Neural cell adhesion molecule 1 (NCAM1), variant 2|Neural cell adhesion molecule 1, 120 kDa isoform precursor (N-CAM 120) (NCAM-120) (CD56 antigen)	ENSG00000149294,GI:41281936,GI:94420688	chr11	+	112337352	112653781	UCSC	1282.67	4379	up	3.41398	0.00241703
800345	TC0202231	ALS2	Alsin (Amyotrophic lateral sclerosis protein 2)|Amyotrophic lateral sclerosis 2 (juvenile) (ALS2)	ENSG00000003393,GI:40316934	chr2	-	202273522	202354140	UCSC	550.333	1877.67	up	3.41187	0.00133247
803661	TC1300027	TAJ,TAJ-alpha,TNFRSF19,TRADE,TROY	Tumor necrosis factor receptor superfamily member 19 precursor (Toxicity and JNK inducer) (TRADE)|Tumor necrosis factor receptor superfamily, member 19 (TNFRSF19), variant 1|Tumor necrosis factor receptor superfamily, member 19 (TNFRSF19), variant 2	ENSG00000127863,GI:23238201,GI:31652245	chr13	+	23042557	23148232	UCSC	368.333	1254.33	up	3.40543	0.00276301
803656	TC0301070	NEK10	NIMA (never in mitosis gene a)- related kinase 10 (NEK10), variant 1|NIMA (never in mitosis gene a)- related kinase 10 (NEK10), variant 2|NIMA (never in mitosis gene a)- related kinase 10 isoform 2	ENSG00000163491,GI:44917614,GI:72534775	chr3	-	27127399	27385955	UCSC	166	564.667	up	3.40161	0.0008997
803716	TC2100329				chr21	-	36425935	36450474	UCSC	202	687	up	3.40099	0.00168468
800558	TC0200030	GRHL1,LBP-32,LBP32,MGR,TFCP2L2	Grainyhead-like 1 (Drosophila) (GRHL1), variant 1|Grainyhead-like 1 (Drosophila) (GRHL1), variant 2|Leader-binding protein 32 isoform 2	ENSG00000134317,GI:38045900,GI:38045902	chr2	+	10009273	10059854	UCSC	263.333	891.667	up	3.38608	0.000622566
800622	TC1200687	C12orf34	Chromosome 12 open reading frame 34 (C12orf34)	ENSG00000139438,GI:14249533	chr12	+	108636573	108692694	UCSC	270	911.333	up	3.37531	0.00552525
800839	TC0201615			ENSG00000124374	chr2	-	71263377	71307741	UCSC	982.333	3311.67	up	3.37122	0.00187366
801754	TC1100307	IB1,JIP-1,JIP1,MAPK8IP1,PRKM8IP	C-jun-amino-terminal kinase-interacting protein 1 (JNK-interacting protein 1) (JIP-1) (JNK MAP kinase scaffold protein 1) (Islet-brain-1) (IB-1) (Mitogen-activated protein kinase 8-interacting protein 1)|Mitogen-activated protein kinase 8 interacting protein 1 (MAPK8IP1)	ENSG00000121653,GI:20986517	chr11	+	45863778	45884591	UCSC	1183.67	3985	up	3.36666	0.0036613
803075	TC1100885	CDW210A,HIL-10R,IL-10R1,IL10R,IL10RA	Interleukin 10 receptor, alpha (IL10RA)|Interleukin-10 receptor alpha chain precursor (IL-10R-A) (IL-10R1) (CDw210a antigen)	ENSG00000110324,GI:24430213	chr11	+	117362319	117377406	UCSC	161.667	544	up	3.36495	0.00133096
801979	TC0500600			ENSG00000183111	chr5	+	148941328	148994720	UCSC	224.333	754	up	3.36107	0.000573945
800842	TC1000634	INPP5F	Inositol polyphosphate-5-phosphatase F (INPP5F), variant 1|Inositol polyphosphate-5-phosphatase F (INPP5F), variant 2|Inositol polyphosphate-5-phosphatase F (INPP5F), variant 3|Inositol polyphosphate-5-phosphatase F isoform 1	ENSG00000198825,GI:38327540,GI:38327541,GI:38327543	chr10	+	121475587	121578648	UCSC	519	1739.33	up	3.35132	0.00208204
803743	TC1400093				chr14	+	22521747	22529005	UCSC	221.667	742	up	3.34737	0.00173391
803700	TC1101056	HCCA2	HCCA2 protein (HCCA2)|Mps one binder kinase activator-like 2 (Mob2 homolog) (HCCA2)	ENSG00000182208,GI:34594668	chr11	-	1447264	1742077	UCSC	222.667	745	up	3.34581	0.00140841
800517	TC0100491	CNK,FNK,PLK3,PRK	Polo-like kinase 3 (Drosophila) (PLK3)|Serine/threonine-protein kinase PLK3 (EC 2.7.1.37) (Polo-like kinase 3) (PLK-3) (Cytokine-inducible serine/threonine-protein kinase) (FGF- inducible kinase) (Proliferation-related kinase)	ENSG00000173846,GI:41872373	chr1	+	45038484	45052453	UCSC	309.667	1035.33	up	3.34338	0.00142919
800561	TC0500916	LMBRD2	LMBR1 domain containing 2	ENSG00000164187	chr5	-	36139165	36187820	UCSC	938.333	3136	up	3.3421	0.00132549
800477	TC1700608	HLF	Hepatic leukemia factor|Hepatic leukemia factor (HLF)	ENSG00000108924,GI:31542934	chr17	+	50697370	50755894	UCSC	184	614.667	up	3.34058	0.00255727
800272	TC0300861	EPHB3,ETK2,HEK2,TYRO6	EPH receptor B3 (EPHB3)|Ephrin type-B receptor 3 precursor (EC 2.7.1.112) (Tyrosine-protein kinase receptor HEK-2)	ENSG00000182580,GI:33598961	chr3	+	185762281	185782889	UCSC	241	803.333	up	3.33333	0.00133898
800121	TC2000050	SMOX	Spermine oxidase (EC 1.5.3.-) (Polyamine oxidase 1) (PAO-1) (PAOh1)|Spermine oxidase (SMOX), variant 1|Spermine oxidase (SMOX), variant 2|Spermine oxidase (SMOX), variant 3|Spermine oxidase (SMOX), variant 4	ENSG00000088826,GI:28559073,GI:28559075,GI:28559077,GI:28559079	chr20	+	4077450	4116369	UCSC	394.333	1312	up	3.32713	0.0023099
800128	TC1501257				chr15	-	93632535	93671362	UCSC	287.667	957	up	3.32677	0.000885577
800642	TC1700578	NXPH3	Neurexophilin 3 (NXPH3)|Neurexophilin-3 precursor	ENSG00000182575,GI:27754211	chr17	+	45008219	45012718	UCSC	252.333	838.667	up	3.32365	0.00160653
800573	TC0300541	STXBP5L	Syntaxin-binding protein 5-like (Tomosyn-2) (LLGL4 homolog)	ENSG00000145087	chr3	+	122109762	122621336	UCSC	278.333	925	up	3.32335	0.00139699
800685	TC1400271	DAAM1	Disheveled-associated activator of morphogenesis 1|Dishevelled associated activator of morphogenesis 1 (DAAM1)	ENSG00000100592,GI:21071076	chr14	+	58725151	58906224	UCSC	838.333	2784	up	3.32087	0.00179579
802791	TC0600782				chr6	+	146097701	146249414	UCSC	155.667	516.667	up	3.31906	0.00590915
803759	TC0901460	CD39L1,ENTPD2,NTPDase-2	Ectonucleoside triphosphate diphosphohydrolase 2 (EC 3.6.1.-) (NTPDase2) (Ecto-ATPase) (CD39 antigen-like 1)|Ectonucleoside triphosphate diphosphohydrolase 2 (ENTPD2), variant 1|Ectonucleoside triphosphate diphosphohydrolase 2 (ENTPD2), variant 2	ENSG00000054179,GI:45827717,GI:45827719	chr9	-	139062371	139068348	UCSC	223	739.667	up	3.31689	0.000388842
803556	TC1700175	LRRC48	Leucine rich repeat containing 48	ENSG00000171962	chr17	+	17816924	17860928	UCSC	176.667	585.667	up	3.31509	0.000456602
800182	TC0201023	NBEAL1	Neurobeachin-like 1 (Amyotrophic lateral sclerosis 2 chromosomal region candidate gene 17 protein)	ENSG00000144426	chr2	+	203686195	203792829	UCSC	465.333	1542	up	3.31375	0.00349297
801528	TC0103081	PTGS2	Prostaglandin G/H synthase 2 precursor (EC 1.14.99.1) (Cyclooxygenase- 2) (COX-2) (Prostaglandin-endoperoxide synthase 2) (Prostaglandin H2 synthase 2) (PGH synthase 2) (PGHS-2) (PHS II)|Prostaglandin-endoperoxide synthase 2 (prostaglandin G/H synthase and cyclooxygenase) (PTGS2)	ENSG00000073756,GI:4506264	chr1	-	184907546	184916182	UCSC	438	1448.33	up	3.3067	0.00226581
800422	TC1901691	NOSIP	ENOS interacting protein|Nitric oxide synthase interacting protein (NOSIP)	ENSG00000142546,GI:34147607	chr19	-	54750780	54775641	UCSC	1316.33	4348.33	up	3.30337	0.00379958
800571	TC1601024			ENSG00000196118	chr16	-	30676245	30681066	UCSC	559.667	1848.33	up	3.30256	0.000674225
800610	TC0701551		Intracellular membrane-associated calcium-independent phospholipase A2 gamma	ENSG00000135241	chr7	-	107898104	107956186	UCSC	1136.33	3747.33	up	3.29774	0.00215883
800476	TC2000739	MAFB	Ion factor MafB (V-maf musculoaponeurotic fibrosarcoma oncogene homolog B)	ENSG00000179050,ENSG00000204103	chr20	-	38747902	38751290	UCSC	871.333	2872.67	up	3.29686	0.0199648
800343	TC0103052	A28-RGS14,A28-RGS14P,RGS-R,RGS16	Regulator of G-protein signaling 16 (RGS16) (Retinally abundant regulator of G-protein signaling) (RGS-R) (A28-RGS14P)|Regulator of G-protein signalling 16 (RGS16)	ENSG00000143333,GI:34452689	chr1	-	180834381	180840166	UCSC	952.667	3140.67	up	3.29671	0.00240955
800392	TC0101517	IQCH,RP11-144C20.1,SPATA17	Spermatogenesis associated 17 (SPATA17)	ENSG00000162814,GI:37059739	chr1	+	215871289	216111661	UCSC	461.667	1519	up	3.29025	0.00258326
800047	TC0401240	NUDT6	Nucleoside diphosphate-linked moiety X motif 6 (Nudix motif 6) (Protein GFG) (GFG-1) (Antisense basic fibroblast growth factor)|Nudix (nucleoside diphosphate linked moiety X)-type motif 6 (NUDT6), variant 1|Nudix (nucleoside diphosphate linked moiety X)-type motif 6 (NUDT6), variant 2	ENSG00000170917,GI:37594460,GI:37594465	chr4	-	124033251	124063573	UCSC	331.333	1090	up	3.28974	0.0047625
800285	TC0400171	HUSSY-01,LAS,LIAS,LIP1,MGC23245	Lipoic acid synthetase (LIAS), nuclear gene encoding mitochondrial protein, variant 1|Lipoic acid synthetase (LIAS), nuclear gene encoding mitochondrial protein, variant 2|Lipoic acid synthetase, mitochondrial precursor (Lip-syn) (Lipoate synthase)	ENSG00000121897,GI:37577163,GI:37577165	chr4	+	39137015	39155668	UCSC	705	2318.67	up	3.28889	0.00232092
800014	TC1900736	HZFP100,ZN473,ZNF473	Zinc finger protein 473 (ZNF473), variant 1|Zinc finger protein 473 (Zinc finger protein 100 homolog) (Zfp-100)	ENSG00000142528,GI:54792147	chr19	+	55220791	55243841	UCSC	1021.33	3358.67	up	3.28851	0.00317821
801718	TC0700544	HRBL	HIV-1 Rev binding protein-like (HRBL)|HIV-1 Rev-binding protein-like protein (Rev/Rex activation domain- binding protein-related) (RAB-R)	ENSG00000106351,GI:91984780	chr7	+	99974818	100001524	UCSC	740.667	2433	up	3.28488	0.00158785
800577	TC1000185	GALNACT-2	Chondroitin beta-1,4-N-acetylgalactosaminyltransferase 2 (EC 2.4.1.174) (GalNAcT-2) (beta4GalNAcT-2)|Chondroitin sulfate GalNAcT-2 (GALNACT-2)	ENSG00000169826,GI:24429591	chr10	+	42953940	43000762	UCSC	595	1951.67	up	3.28011	0.00121268
801424	TC1600979			ENSG00000205540	chr16	-	29347133	29357525	UCSC	452.333	1483	up	3.27856	0.00671978
802485	TC1400264	ARID4A,RBBP1,RBP-1,RBP1	AT rich interactive domain 4A (RBP1-like) (ARID4A), variant 1|AT rich interactive domain 4A (RBP1-like) (ARID4A), variant 2|AT rich interactive domain 4A (RBP1-like) (ARID4A), variant 3|AT-rich interactive domain-containing protein 4A (ARID domain- containing protein 4A) (Retinoblastoma-binding protein 1) (RBBP-1)	ENSG00000032219,GI:13259496,GI:13259498,GI:13259500	chr14	+	57835116	57909391	UCSC	717.333	2350	up	3.27602	0.00142868
803374	TC0201117	DNAJB2,HSJ1,HSPF3	DnaJ (Hsp40) homolog, subfamily B, member 2 (DNAJB2), variant 1|DnaJ (Hsp40) homolog, subfamily B, member 2 (DNAJB2), variant 2|DnaJ homolog subfamily B member 2 (Heat shock 40 kDa protein 3) (DnaJ protein homolog 1) (HSJ-1)	ENSG00000135924,GI:88501732,GI:88501735	chr2	+	219852284	219859866	UCSC	357.667	1171	up	3.274	0.0040804
800647	TC1201207	C12orf2,C12orf22,FLJ25576,TAIP-12	Chromosome 12 open reading frame 22 (C12orf22)|TGF-beta-induced apoptosis protein 12 (TAIP-12)	ENSG00000110925,GI:13540601	chr12	-	49741257	49763693	UCSC	1231	4029.33	up	3.27322	0.00428137
801458	TC0300662				chr3	+	140591335	140646138	UCSC	414.667	1356.67	up	3.2717	0.00129939
803493	TC1400363	C14orf45	Chromosome 14 open reading frame 45 (C14orf45)	ENSG00000119636,GI:13376590	chr14	+	73555876	73619319	UCSC	239	781.667	up	3.27057	0.0035184
800290	TC0300011	IP3R,IP3R1,ITPR1,Insp3r1	Inositol 1,4,5-triphosphate receptor, type 1 (ITPR1)|Inositol 1,4,5-trisphosphate receptor type 1 (Type 1 inositol 1,4,5- trisphosphate receptor) (Type 1 InsP3 receptor) (IP3 receptor isoform 1) (InsP3R1) (IP3R)	ENSG00000150995,GI:10835022	chr3	+	4510136	4864079	UCSC	344	1124.67	up	3.26938	0.00267021
800560	TC1901097	SH2D3A	SH2 domain containing 3A|SH2 domain containing 3A (SH2D3A)	ENSG00000125731,GI:4885524	chr19	-	6703175	6718513	UCSC	284	928	up	3.26761	0.00392642
800491	TC1201463	FGD6	FYVE, RhoGEF and PH domain-containing protein 6 (Zinc finger FYVE domain-containing protein 24)	ENSG00000180263	chr12	-	93998948	94135389	UCSC	503.333	1644.33	up	3.26689	0.00239599
800496	TC0801130	TP53INP1	Tumor protein p53 inducible nuclear protein 1 (TP53INP1)|Tumor protein p53-inducible nuclear protein 1 (p53-dependent damage- inducible nuclear protein 1) (p53DINP1) (Stress-induced protein)	ENSG00000164938,GI:20127661	chr8	-	96007377	96030791	UCSC	687.667	2246.33	up	3.2666	0.00191714
802535	TC1400114	C14orf121	Chromosome 14 open reading frame 121 (C14orf121)	ENSG00000186648,GI:66954658	chr14	+	23591046	23608781	UCSC	169.667	554	up	3.26523	0.000437221
800646	TC0300987				chr3	-	9342694	9379662	UCSC	360	1174.67	up	3.26296	0.00217777
803758	TC0600808	N2DL2,RAET1H,ULBP2	NKG2D ligand 2 precursor (UL16-binding protein 2) (NKG2DL2) (N2DL-2) (ALCAN-alpha) (Retinoic acid early 1H)|UL16 binding protein 2 (ULBP2)	ENSG00000131015,GI:20070345	chr6	+	150304829	150312064	UCSC	1134	3697	up	3.26014	0.0017402
802512	TC0103152	KIAA0969,PEPP3,PLEKHA6	Pleckstrin homology domain containing, family A member 6 (PLEKHA6)|Pleckstrin homology domain-containing family A member 6 (Phosphoinositol 3-phosphate-binding protein 3) (PEPP-3)	ENSG00000143850,GI:37595547	chr1	-	202454605	202595680	UCSC	169	550.333	up	3.25641	0.00362796
801501	TC0601299	CLIC5	CLIC5 protein|Chloride intracellular channel 5 (CLIC5)|Chloride intracellular channel protein 5	ENSG00000112782,ENSG00000180840,GI:82617631	chr6	-	45974172	46156091	UCSC	196	638	up	3.2551	0.00538534
800463	TC1601035	CAP1,PROSTASIN,PRSS8	Prostasin precursor (EC 3.4.21.-) [Contains: Prostasin light chain; Prostasin heavy chain]|Protease, serine, 8 (prostasin) (PRSS8)	ENSG00000052344,GI:21536453	chr16	-	31050257	31054652	UCSC	257	835.333	up	3.25032	0.000760683
800228	TC1900216	MORG1	Mitogen-activated protein kinase organizer 1|Mitogen-activated protein kinase organizer 1 (MORG1)	ENSG00000123154,GI:39725650	chr19	+	12638628	12647646	UCSC	545	1770.67	up	3.24893	0.00240437
800820	TC1100306	CRY2,FLJ10332,HCRY2,KIAA0658,PHLL2	Cryptochrome 2 (photolyase-like)|Cryptochrome 2 (photolyase-like) (CRY2)	ENSG00000121671,GI:29789121	chr11	+	45825605	45861373	UCSC	443	1439	up	3.24831	0.000758698
800652	TC1400666	C14orf18,CCNB1IP1,HEI10	Cyclin B1 interacting protein 1 (CCNB1IP1), variant 1|Cyclin B1 interacting protein 1 (CCNB1IP1), variant 2|Cyclin B1 interacting protein 1 (CCNB1IP1), variant 3|Cyclin B1 interacting protein 1 (CCNB1IP1), variant 4|Cyclin B1-interacting protein 1 (EC 6.3.2.-) (Human enhancer of invasion 10) (E3 ubiquitin protein ligase HEI10)	ENSG00000100814,GI:33519433,GI:33519435,GI:33519437,GI:33519439	chr14	-	19849368	19871311	UCSC	1624.33	5276	up	3.2481	0.0013754
800704	TC1401136	MOK,RAGE,RAGE1	MAPK/MAK/MRK overlapping kinase (EC 2.7.1.37) (MOK protein kinase) (Renal tumor antigen 1) (RAGE-1)|Renal tumor antigen (RAGE)	ENSG00000080823,GI:7657497	chr14	-	101760591	101841290	UCSC	393.667	1278.67	up	3.24809	0.000172764
801479	TC1501094	FLJ36370,SLP-1,STOML1,STORP,hUNC-24	Stomatin (EPB72)-like 1 (STOML1)|Stomatin-like protein 1 (SLP-1) (Stomatin-related protein) (STORP) (EPB72-like 1) (UNC24 homolog)	ENSG00000067221,GI:31543664	chr15	-	72062614	72074013	UCSC	206	666.667	up	3.23625	0.00108057
803010	TC0400531	C4orf33	Chromosome 4 open reading frame 33 (C4orf33)	ENSG00000151470,GI:27735074	chr4	+	130234290	130253932	UCSC	1125.33	3629.33	up	3.22512	0.00290026
801902	TC0800765	DLC1	Deleted in liver cancer 1 (DLC1), variant 1|Deleted in liver cancer 1 (DLC1), variant 2|Deleted in liver cancer 1 (DLC1), variant 3|Rho-GTPase-activating protein 7 (Rho-type GTPase-activating protein 7) (Deleted in liver cancer 1 protein) (Dlc-1) (HP protein) (StAR-related lipid transfer protein 12) (StARD12) (START domain-containing protein 12)	ENSG00000164741,GI:33188432,GI:33188434,GI:33188436	chr8	-	12985243	13506486	UCSC	811.667	2614	up	3.22053	0.00329356
803309	TC0900894	CD72	B-cell differentiation antigen CD72 (Lyb-2)|CD72 molecule (CD72)	ENSG00000137101,GI:4502682	chr9	-	35599976	35636854	UCSC	285.667	919	up	3.21704	0.00130086
800505	TC1300179	PCDH17	Protocadherin 17 precursor (Protocadherin 68)	ENSG00000118946	chr13	+	57103945	57201446	UCSC	512.333	1648	up	3.21666	0.00282117
800547	TC1901028	ZNF77	Zinc finger protein 77 (ZNFpT1)	ENSG00000175691	chr19	-	2847754	2895969	UCSC	266	855	up	3.21429	0.00370698
800231	TC1100542				chr11	+	64946853	64948807	UCSC	666	2139	up	3.21171	0.000396005
800399	TC0800365	SULF1	Extracellular sulfatase Sulf-1 precursor (EC 3.1.6.-) (HSulf-1)|Sulfatase 1 (SULF1)	ENSG00000137573,GI:29789063	chr8	+	70541413	70735701	UCSC	778.333	2498.67	up	3.21028	0.0029354
800617	TC0501345	DTR,DTS,DTSF,HBEGF,HEGFL	Heparin-binding EGF-like growth factor (HBEGF)|Heparin-binding EGF-like growth factor precursor (HB-EGF) (HBEGF) (Diphtheria toxin receptor) (DT-R)	ENSG00000113070,GI:4503412	chr5	-	139692613	139706400	UCSC	349.333	1121.33	up	3.20992	0.00135669
800274	TC0300745	MLF1	Myeloid leukemia factor 1 (MLF1)|Myeloid leukemia factor 1 (Myelodysplasia-myeloid leukemia factor 1)	ENSG00000178053,GI:33636694	chr3	+	159771677	159807713	UCSC	675.667	2168.67	up	3.20967	0.00163865
801126	TC0601026	HIST1H2BC,HIST1H2BE,HIST1H2BF,HIST1H2BG,HIST1H2BI	Histone 1, H2bg (HIST1H2BG)|Histone H2B.a/g/h/k/l (H2B.1 A) (H2B/a) (H2B/g) (H2B/h) (H2B/k) (H2B/l)	ENSG00000187990,GI:21536482	chr6	-	26324410	26324851	UCSC	689.333	2212.33	up	3.20938	0.00573141
800575	TC0701166		PREDICTED: similar to Ras GTPase-activating protein 4 (RasGAP-activating-like protein 2) (Calcium-promoted Ras inactivator) isoform 2	ENSG00000205698	chr7	-	44033094	44046798	UCSC	332.667	1065.67	up	3.20341	0.00337906
803036	TC0X01399	F8	Coagulation factor VIII precursor (Procoagulant component) (Antihemophilic factor) (AHF) [Contains: Factor VIIIa heavy chain, 200 kDa isoform; Factor VIIIa heavy chain, 92 kDa isoform; Factor VIII B chain; Factor VIIIa light chain]|Coagulation factor VIII, procoagulant component (hemophilia A) (F8), variant 1|Coagulation factor VIII, procoagulant component (hemophilia A) (F8), variant 2	ENSG00000185010,GI:10518504,GI:66346691	chrX	-	153717263	153908409	UCSC	242.667	777.333	up	3.2033	0.00150169
800319	TC0X00393	CMPX1,ZNF4,ZNF5,ZNF6,dJ75N13.1	Zinc finger protein 6|Zinc finger protein 6 (CMPX1) (ZNF6)	ENSG00000147180,GI:68348722	chrX	+	84385653	84415022	UCSC	895.667	2867.33	up	3.20134	0.000759032
802883	TC0601619	SGK	Serine/threonine-protein kinase Sgk1 (EC 2.7.1.37) (Serum/glucocorticoid-regulated kinase 1)|Serum/glucocorticoid regulated kinase (SGK)	ENSG00000118515,GI:25168262	chr6	-	134532080	134680889	UCSC	273	873.333	up	3.19902	0.00148663
800244	TC0X00705	PLXNA3	Plexin A3 (PLXNA3)|Plexin-A3 precursor (Plexin-4) (Transmembrane protein sex)	ENSG00000130827,GI:59710103	chrX	+	153339815	153355183	UCSC	836.333	2675.33	up	3.19888	0.00131499
800503	TC0X00570				chrX	+	131180331	131394520	UCSC	481.667	1540	up	3.19723	0.00613467
801535	TC0601720	RSHL2,RSP3,dJ111C20.1	Radial spokehead-like 2|Radial spokehead-like 2 (RSHL2)	ENSG00000130363,GI:31543558	chr6	-	159317300	159341207	UCSC	783.667	2505.33	up	3.19694	0.00218055
800759	TC1100681			ENSG00000179240	chr11	+	75770005	75803311	UCSC	517	1652.67	up	3.19665	0.000896818
803429	TC0900612	C9orf54,FAM73B,FLJ00199,FLJ14596	Family with sequence similarity 73, member B (FAM73B)	ENSG00000148343,GI:19923651	chr9	+	130838745	130874182	UCSC	235.667	753.333	up	3.19661	0.00129739
800670	TC0900934	KGFLP2	Keratinocyte growth factor-like protein 2|Keratinocyte growth factor-like protein 2 (KGFLP2)	ENSG00000204837,GI:84993754	chr9	-	41949737	42009580	UCSC	501.667	1600	up	3.18937	0.00217791
800579	TC0102137	OCT6,OTF6,POU3F1,SCIP	POU domain, class 3, ion factor 1 (Octamer-binding ion factor 6) (Oct-6) (POU-domain ion factor SCIP)|POU domain, class 3, ion factor 1 (POU3F1)	ENSG00000185668,GI:27545318	chr1	-	38282086	38285053	UCSC	743.667	2370	up	3.18691	0.0115369
800461	TC0401267	CCBR1,SLC7A11,xCT	Cystine/glutamate transporter (Amino acid transport system xc-) (xCT) (Calcium channel blocker resistance protein CCBR1)|Solute carrier family 7, (cationic amino acid transporter, y+ system) member 11 (SLC7A11)	ENSG00000151012,GI:80861465	chr4	-	139304698	139382953	UCSC	1969.33	6273.33	up	3.18551	0.00411322
803058	TC0X00074	CDKL5	Cyclin-dependent kinase-like 5 (CDKL5), variant I|Cyclin-dependent kinase-like 5 (CDKL5), variant II|Cyclin-dependent kinase-like 5 (EC 2.7.1.37) (Serine/threonine-protein kinase 9)	ENSG00000008086,GI:83367066,GI:83367068	chrX	+	18353624	18581670	UCSC	1011	3214.67	up	3.17969	0.00388416
800012	TC1800416	FLJ31213,ZNF396,ZSCAN14	Zinc finger protein 396 (ZNF396)|Zinc finger protein 396 (Zinc finger and SCAN domain-containing protein 14)	ENSG00000186496,GI:21955238	chr18	-	31200659	31211299	UCSC	318	1009.67	up	3.17505	0.00829292
800648	TC1901160	CD50,CDW50,ICAM-R,ICAM3	Intercellular adhesion molecule 3 (ICAM3)|Intercellular adhesion molecule 3 precursor (ICAM-3) (ICAM-R) (CDw50) (CD50 antigen)	ENSG00000076662,GI:12545399	chr19	-	10305452	10311510	UCSC	328	1041	up	3.17378	0.0045458
800163	TC0300839			ENSG00000190796,ENSG00000199363	chr3	+	184648133	184656407	UCSC	290.333	920.333	up	3.16992	0.00358445
803240	TC0200308	C2orf13	Chromosome 2 open reading frame 13 (C2orf13)	ENSG00000169621,GI:27734904	chr2	+	68548246	68660797	UCSC	431.333	1366.33	up	3.1677	0.00414712
801082	TC1900159	MGC13105,Nbla00121,ZNF177,ZNF559	Zinc finger protein 177|Zinc finger protein 177 (ZNF177)|Zinc finger protein 559|Zinc finger protein 559 (ZNF559)	ENSG00000188321,ENSG00000188629,GI:23618925,GI:4508008	chr19	+	9295855	9353864	UCSC	214.333	678.667	up	3.16641	0.000693135
800358	TC1800345	C18orf9,CEP76,FLJ12542,HsT1705	Centrosomal protein 76kDa (CEP76)|Centrosomal protein of 76 kDa (Cep76 protein)	ENSG00000101624,GI:21314727	chr18	-	12651957	12692749	UCSC	560.333	1773.67	up	3.16538	0.00468765
803340	TC0300640	CEP63	Centrosomal protein 63kDa (CEP63)|Centrosomal protein of 63 kDa (Cep63 protein)	ENSG00000182923,GI:22095366	chr3	+	135687275	135776549	UCSC	237.667	751.333	up	3.16129	0.00029083
801205	TC1901811	DKFZp434D0412,PPP1R12C,p84	Protein phosphatase 1, regulatory (inhibitor) subunit 12C (PPP1R12C)|Protein phosphatase 1, regulatory subunit 12C	ENSG00000125503,GI:14149715	chr19	-	60294095	60320739	UCSC	494.333	1558.67	up	3.15307	0.00130553
800537	TC0201246	FARP2	FERM, RhoGEF and pleckstrin domain protein 2	ENSG00000006607	chr2	+	241944373	242082928	UCSC	973.333	3067.33	up	3.15137	0.00301341
803511	TC1701789	MGC126840,MGC126842,SIR2L7,SIRT7	NAD-dependent deacetylase sirtuin-7 (EC 3.5.1.-) (SIR2-like protein 7)|Sirtuin (silent mating type information regulation 2 homolog) 7 (S. cerevisiae) (SIRT7)	ENSG00000187531,GI:7706711	chr17	-	77463107	77469362	UCSC	251	790.667	up	3.15007	0.00110288
803668	TC0600281		G8 protein	ENSG00000201754,ENSG00000201823,ENSG00000204387	chr6	+	31910364	31915520	UCSC	1625.33	5118.33	up	3.1491	0.00258279
800373	TC1900117	TNFSF9	Tumor necrosis factor (ligand) superfamily, member 9 (TNFSF9)|Tumor necrosis factor ligand superfamily member 9 (4-1BB ligand) (4- 1BBL)	ENSG00000125657,GI:24119163	chr19	+	6482037	6486933	UCSC	641	2008	up	3.13261	0.0025483
800774	TC0X01275			ENSG00000196972	chrX	-	134056724	134060330	UCSC	489	1531.33	up	3.13156	0.017006
801043	TC0600759	C6orf80,CCDC28A,CCRL1AP,MGC131913	Coiled-coil domain containing 28A (CCDC28A)|Coiled-coil domain-containing protein 28A (CCRL1AP)	ENSG00000024862,GI:31083115	chr6	+	139136339	139156149	UCSC	649	2028.67	up	3.12583	0.00349151
802628	TC2200352	C22orf8,FAM118A,FLJ20635	Family with sequence similarity 118, member A (FAM118A)	ENSG00000100376,GI:8923587	chr22	+	44083527	44116498	UCSC	805.667	2509.67	up	3.11502	0.00227757
803220	TC0800987	MYBL1	Myb-related protein A (A-Myb)	ENSG00000185697	chr8	-	67639486	67688007	UCSC	1290	4018	up	3.11473	0.00216167
800626	TC0601605	STX7	Syntaxin 7 (STX7)|Syntaxin-7	ENSG00000079950,GI:4507294	chr6	-	132820747	132876030	UCSC	613	1907.33	up	3.11147	0.000895364
802525	TC1601351	C16orf76	Chromosome 16 open reading frame 76 (C16orf76)	ENSG00000158792,GI:31377584	chr16	-	88290258	88295633	UCSC	512.333	1593	up	3.1093	0.0141995
800188	TC0101917				chr1	-	16792582	16812687	UCSC	1698.33	5277.67	up	3.10756	0.00290072
801828	TC1400810	FBXO33,Fbx33,c14_5247	F-box only protein 33|F-box protein 33 (FBXO33)	ENSG00000165355,GI:42558257	chr14	-	38936715	38971455	UCSC	1261.67	3920	up	3.107	0.000952383
800871	TC0400359	FLJ23320,FLJ34093,THAP9	THAP domain containing 9|THAP domain containing 9 (THAP9)	ENSG00000168152,GI:94536787	chr4	+	84040930	84060462	UCSC	267.667	830.667	up	3.10336	0.00177909
800901	TC0202217	MGC39518	Hypothetical protein MGC39518 (MGC39518)	ENSG00000155744,GI:28376657	chr2	-	201551461	201644639	UCSC	1119.33	3473.67	up	3.10334	0.00454426
803410	TC1200835	MMP17	Matrix metalloproteinase-17 precursor (EC 3.4.24.-) (MMP-17) (Membrane-type matrix metalloproteinase 4) (MT-MMP 4) (Membrane-type-4 matrix metalloproteinase) (MT4-MMP)	ENSG00000198598	chr12	+	130878891	130902281	UCSC	213.333	661.667	up	3.10156	0.00379352
802955	TC1900312	KCNN1,KCa2.1,SK1,SKCA1,hSK1	Potassium intermediate/small conductance calcium-activated channel, subfamily N, member 1 (KCNN1)|Small conductance calcium-activated potassium channel protein 1 (SK1)	ENSG00000105642,GI:25777642	chr19	+	17923111	17970929	UCSC	561.333	1738	up	3.0962	0.00182475
802886	TC0300215	D3S1363E,P18,VHLaK,ZNF166,ZNF197,ZNF20	Zinc finger protein 197 (ZNF197), variant 1|Zinc finger protein 197 (ZNF197), variant 2|Zinc finger protein 197 (ZnF20)	ENSG00000186448,GI:68800146,GI:68800229	chr3	+	44641515	44664967	UCSC	464.667	1437.67	up	3.09397	0.00364715
800436	TC0901266	ALAD,ALADH,MGC5057,PBGS	Aminolevulinate, delta-, dehydratase (ALAD), variant 1|Aminolevulinate, delta-, dehydratase (ALAD), variant 2|Delta-aminolevulinic acid dehydratase (EC 4.2.1.24) (Porphobilinogen synthase) (ALADH)	ENSG00000148218,GI:51558758,GI:51558761	chr9	-	115188414	115203439	UCSC	466	1441.67	up	3.09371	0.00110732
802326	TC0100527			ENSG00000204015	chr1	+	48327585	48327797	UCSC	194.667	602	up	3.09247	0.0107373
803084	TC2000754	C20orf111,HSPC207,dJ1183I21.1	Chromosome 20 open reading frame 111 (C20orf111)	ENSG00000132823,GI:23346408	chr20	-	42258550	42272931	UCSC	481	1485.67	up	3.0887	0.00165773
802035	TC0901051	C9orf95	Chromosome 9 open reading frame 95 (C9orf95)|Nicotinamide riboside kinase 1 (EC 2.7.1.-)	ENSG00000106733,GI:8923529	chr9	-	76865309	76892953	UCSC	191.333	590.333	up	3.08537	0.00225474
801602	TC0201251	APG4B,ATG4B,AUTL1,MGC1353	ATG4 autophagy related 4 homolog B (S. cerevisiae) (ATG4B), variant 1|ATG4 autophagy related 4 homolog B (S. cerevisiae) (ATG4B), variant 2|Cysteine protease ATG4B (EC 3.4.22.-) (Autophagy-related protein 4 homolog B) (hAPG4B) (Autophagin-1) (Autophagy-related cysteine endopeptidase 1) (AUT-like 1 cysteine endopeptidase)	ENSG00000168397,GI:47132610,GI:47132612	chr2	+	242225291	242261942	UCSC	718.333	2216	up	3.08492	0.00107668
802631	TC0301219	RNF206,TRAIP,TRIP	TRAF interacting protein (TRAIP)|TRAF-interacting protein	ENSG00000183763,GI:40807468	chr3	-	49841032	49869004	UCSC	904.333	2789	up	3.08404	0.000668118
801605	TC1200617	APAF1	Apoptotic peptidase activating factor (APAF1), variant 1|Apoptotic peptidase activating factor (APAF1), variant 2|Apoptotic peptidase activating factor (APAF1), variant 3|Apoptotic peptidase activating factor (APAF1), variant 4|Apoptotic peptidase activating factor (APAF1), variant 5|Apoptotic protease-activating factor 1 (Apaf-1)	ENSG00000120868,GI:32483358,GI:32483360,GI:32483362,GI:32483364,GI:32483365	chr12	+	97563209	97653335	UCSC	789.333	2434.33	up	3.08404	0.00508953
802611	TC01r00023				chr1r	-	870169	872725	UCSC	179.333	553	up	3.08364	0.00392652
800548	TC1601261	LDHD	D-lactate dehydrogenase isoform 1 precursor|Lactate dehydrogenase D (LDHD), nuclear gene encoding mitochondrial protein, variant 1|Lactate dehydrogenase D (LDHD), nuclear gene encoding mitochondrial protein, variant 2	ENSG00000166816,GI:37595753,GI:37595755	chr16	-	73703260	73708171	UCSC	292.333	901.333	up	3.08324	0.00194006
803055	TC1700499	AGAS,ARGA,MGC133025,NAGS	N-acetylglutamate synthase (NAGS)|N-acetylglutamate synthase, mitochondrial precursor (EC 2.3.1.1) (Amino-acid acetyltransferase) [Contains: N-acetylglutamate synthase long form; N-acetylglutamate synthase short form; N-acetylglutamate synthase conserved domain form]	ENSG00000161653,GI:66346701	chr17	+	39437558	39441962	UCSC	182	561	up	3.08242	0.00683451
803336	TC0700198		CDNA FLJ39538 fis, clone PUAEN2008123	ENSG00000197412	chr7	+	39615611	39618212	UCSC	187.333	577.333	up	3.08185	0.000467295
803784	TC0103428	ZNF669	Zinc finger protein 669|Zinc finger protein 669 (ZNF669)	ENSG00000188295,GI:13376182	chr1	-	245327959	245334297	UCSC	217	668.667	up	3.08141	0.00414001
803094	TC0301548	H1FX,H1X,MGC15959,MGC8350	H1 histone family, member X (H1FX)|Histone H1x	ENSG00000184897,GI:20336759	chr3	-	130516305	130517807	UCSC	2280.33	7026.33	up	3.08127	0.0114729
800036	TC0X00062	CA5B	Carbonic anhydrase 5B, mitochondrial precursor (EC 4.2.1.1) (Carbonic anhydrase VB) (Carbonate dehydratase VB) (CA-VB)|Carbonic anhydrase VB, mitochondrial (CA5B), nuclear gene encoding mitochondrial protein	ENSG00000169239,GI:37577155	chrX	+	15666313	15712579	UCSC	932.333	2872.33	up	3.0808	0.00324859
800972	TC0101931	KIAA0994,PADI2,PDI2	Peptidyl arginine deiminase, type II (PADI2)|Protein-arginine deiminase type II (EC 3.5.3.15) (Peptidylarginine deiminase II) (PAD-H19)	ENSG00000117115,GI:15042936	chr1	-	17265843	17318535	UCSC	428.333	1318.33	up	3.07782	0.00220322
800568	TC0201021	ALS2CR16	Amyotrophic lateral sclerosis 2 chromosomal region candidate gene 16 protein	ENSG00000163597	chr2	+	203587847	203680810	UCSC	563.333	1730.33	up	3.0716	0.0047608
800757	TC0501027	ARD1,ARFD1,RNF46,TRIM23	GTP-binding protein ARD-1 (ADP-ribosylation factor domain protein 1) (Tripartite motif protein 23) (RING finger protein 46)|Tripartite motif-containing 23 (TRIM23), variant alpha|Tripartite motif-containing 23 (TRIM23), variant beta|Tripartite motif-containing 23 (TRIM23), variant gamma	ENSG00000113595,GI:44955890,GI:44955897,GI:44955904	chr5	-	64921263	64956199	UCSC	445	1366.67	up	3.07116	0.00163546
800733	TC0401170	MGC16169	Hypothetical protein MGC16169 (MGC16169)	ENSG00000145348,GI:34147455	chr4	-	107186689	107457343	UCSC	1202.33	3691.67	up	3.07042	0.00272635
800812	TC0X00472		Novel protein similar to chondroitin sulfate GalNAcT-2 (GALNACT-2) (Fragment)	ENSG00000101819	chrX	+	105457417	105457707	UCSC	811.333	2490	up	3.06902	0.00175698
800432	TC1901853	ZNF550	Zinc finger protein 550|Zinc finger protein 550 (ZNF550)	ENSG00000105132,GI:89001095	chr19	-	62745020	62763043	UCSC	422.333	1295.67	up	3.06788	0.00134415
803644	TC1100524	PPP2R5B	Protein phosphatase 2, regulatory subunit B (B56), beta isoform (PPP2R5B)|Serine/threonine-protein phosphatase 2A 56 kDa regulatory subunit beta isoform (PP2A, B subunit, B' beta isoform) (PP2A, B subunit, B56 beta isoform) (PP2A, B subunit, PR61 beta isoform) (PP2A, B subunit, R5 beta isoform)	ENSG00000068971,GI:30795206	chr11	+	64448737	64458523	UCSC	1044	3200	up	3.06513	0.00194017
803663	TC1901024	GNG7	Guanine nucleotide-binding protein G(I)/G(S)/G(O) gamma-7 subunit precursor	ENSG00000176533	chr19	-	2462218	2653725	UCSC	1260	3854.33	up	3.05899	0.00361675
800857	TC0101670	CCCAP,HSPC085,NY-CO-8,SDCCAG8	Serologically defined colon cancer antigen 8 (Centrosomal colon cancer autoantigen protein) (hCCCAP) (Antigen NY-CO-8)|Serologically defined colon cancer antigen 8 (SDCCAG8)	ENSG00000054282,GI:28269671	chr1	+	241485981	241730017	UCSC	650	1985.67	up	3.05487	0.00629174
801069	TC1500551			ENSG00000188659	chr15	+	80342195	80364320	UCSC	329	1004	up	3.05167	0.000507526
800676	TC1000138	BAMBI	BMP and activin membrane-bound inhibitor homolog (Xenopus laevis) (BAMBI)|BMP and activin membrane-bound inhibitor homolog precursor (Putative transmembrane protein NMA) (Non-metastatic gene A protein)	ENSG00000095739,GI:62953114	chr10	+	29006277	29011874	UCSC	608.667	1853.33	up	3.04491	0.0056617
800928	TC1201628				chr12	-	119412514	119418126	UCSC	617	1877.33	up	3.04268	0.000582357
800222	TC2000166	ID1	DNA-binding protein inhibitor ID-1 (Inhibitor of DNA binding 1)|Inhibitor of DNA binding 1, dominant negative helix-loop-helix protein (ID1), variant 1|Inhibitor of DNA binding 1, dominant negative helix-loop-helix protein (ID1), variant 2	ENSG00000125968,GI:31317296,GI:31317298	chr20	+	29656747	29657979	UCSC	878	2668.67	up	3.03948	0.00525182
803169	TC2000200	CBFA2T2,DKFZp313F2116,EHT,MTGR1,ZMYND3	Core-binding factor, runt domain, alpha subunit 2; translocated to, 2 (CBFA2T2), variant 2|Core-binding factor, runt domain, alpha subunit 2; translocated to, 2 (CBFA2T2), variant 3|Core-binding factor, runt domain, alpha subunit 2; translocated to, 2 (CBFA2T2), variant 4|Protein CBFA2T2 (MTG8-like protein) (MTG8-related protein 1) (Myeloid translocation-related protein 1) (ETO homologous on chro…	ENSG00000078699,GI:89353292,GI:89353293,GI:89353294	chr20	+	31541563	31701503	UCSC	942.667	2860.67	up	3.03465	0.00679111
800408	TC0300403	ZNF654	Zinc finger protein 654	ENSG00000175105	chr3	+	88270952	88274123	UCSC	502	1521.33	up	3.03054	0.00927719
800722	TC0300695	AGTR1	Angiotensin II receptor, type 1 (AGTR1), variant 1|Angiotensin II receptor, type 1 (AGTR1), variant 2|Angiotensin II receptor, type 1 (AGTR1), variant 3|Angiotensin II receptor, type 1 (AGTR1), variant 4|Angiotensin II receptor, type 1 (AGTR1), variant 5|Type-1 angiotensin II receptor (AT1) (AT1AR) (AT1BR)	ENSG00000144891,GI:14043060,GI:14043061,GI:14043063,GI:14043065,GI:14043067	chr3	+	149898355	149943478	UCSC	276	834	up	3.02174	0.00544284
803627	TC1700561	SNX11	Sorting nexin 11 (SNX11), variant 1|Sorting nexin 11 (SNX11), variant 2|Sorting nexin-11	ENSG00000002919,GI:23111025,GI:23111027	chr17	+	43539910	43555104	UCSC	665.667	2011	up	3.02103	0.00302674
800989	TC0101136	LMNA	Lamin A/C (LMNA), variant 1|Lamin A/C (LMNA), variant 2|Lamin A/C (LMNA), variant 3|Lamin-A/C (70 kDa lamin)	ENSG00000160789,GI:27436944,GI:27436945,GI:27436947	chr1	+	154318993	154376504	UCSC	777.667	2349	up	3.02057	0.00415415
800395	TC0800312	CHCHD7,FLJ40966,MGC2217	Coiled-coil-helix-coiled-coil-helix domain containing 7 (CHCHD7), variant 1|Coiled-coil-helix-coiled-coil-helix domain containing 7 (CHCHD7), variant 2|Coiled-coil-helix-coiled-coil-helix domain containing 7 (CHCHD7), variant 3|Coiled-coil-helix-coiled-coil-helix domain containing 7 (CHCHD7), variant 4|Coiled-coil-helix-coiled-coil-helix domain containing 7 (CHCHD7), variant 5|Coiled-coil-helix-c…	ENSG00000170791,GI:58761511,GI:58761513,GI:58761515,GI:58761517,GI:58761519,GI:64464337	chr8	+	57286869	57293911	UCSC	486.667	1470	up	3.02055	0.0024231
802128	TC1300013	IFT88	Intraflagellar transport 88 homolog (Chlamydomonas) (IFT88), variant 1|Intraflagellar transport 88 homolog (Chlamydomonas) (IFT88), variant 2|Intraflagellar transport 88 homolog (Tetratricopeptide repeat protein 10) (TPR repeat protein 10) (Recessive polycystic kidney disease protein Tg737 homolog)	ENSG00000032742,GI:82546850,GI:82546851	chr13	+	20038585	20163574	UCSC	239.667	723	up	3.01669	0.00270246
800633	TC0901164	ZNF510	Zinc finger protein 510	ENSG00000081386	chr9	-	98557968	98580222	UCSC	315	950	up	3.01587	0.00205734
800688	TC1401037	IBD2,PRO1063,SEL1-LIKE,SEL1L	Sel-1 homolog precursor (Suppressor of lin-12-like protein) (Sel-1L)|Sel-1 suppressor of lin-12-like (C. elegans) (SEL1L)	ENSG00000071537,GI:19923668	chr14	-	81007646	81069958	UCSC	1517.67	4566.67	up	3.00901	0.00288104
801646	TC1900063	ZNF555	Zinc finger protein 555|Zinc finger protein 555 (ZNF555)	ENSG00000186300,GI:40255144	chr19	+	2792473	2808682	UCSC	571	1717.33	up	3.00759	0.00234479
802242	TC1400480	AK7	Adenylate kinase 7 (AK7)|Putative adenylate kinase 7 (EC 2.7.4.3)	ENSG00000140057,GI:22748714	chr14	+	95928201	96024866	UCSC	198	595.333	up	3.00673	0.00144359
802627	TC0900288	C9orf85,MGC61599,RP11-346E17.2	Chromosome 9 open reading frame 85 (C9orf85), variant 1	ENSG00000155621,GI:38327628	chr9	+	73716243	73790790	UCSC	890.333	2671.67	up	3.00075	0.00122861
800318	TC0300916	FAM43A	Family with sequence similarity 43, member A (FAM43A)|Protein FAM43A	ENSG00000185112,GI:45333897	chr3	+	195887911	195891053	UCSC	722.667	2168	up	3	0.0140176
800634	TC1901869	ZNF329	Zinc finger protein 329|Zinc finger protein 329 (ZNF329)	ENSG00000181894,GI:71037406	chr19	-	63329444	63358289	UCSC	199.667	599	up	3	0.00471167
802971	TC1201670				chr12	-	123936060	123941302	UCSC	251.333	753.667	up	2.99867	0.00510501
800658	TC1500242	FLJ14840,MPFYVE,ZFYVE19	Zinc finger FYVE domain-containing protein 19 (MLL partner containing FYVE domain)|Zinc finger, FYVE domain containing 19 (ZFYVE19)	ENSG00000166140,GI:33636761	chr15	+	38886579	38894059	UCSC	399.667	1198.33	up	2.99833	0.0085993
800409	TC0300420	ARL6,BBS3,MGC32934	ADP-ribosylation factor-like 6 (ARL6), variant 1|ADP-ribosylation factor-like 6 (ARL6), variant 2|ADP-ribosylation factor-like protein 6	ENSG00000113966,GI:29826298,GI:29826300	chr3	+	98966285	99000069	UCSC	790.667	2370.33	up	2.99789	0.00281293
800147	TC0101768	CENTB5	Centaurin, beta 5 (CENTB5)|Centaurin-beta 5 (Cnt-b5)	ENSG00000131584,GI:16945965	chr1	-	1217619	1234852	UCSC	473.333	1419	up	2.99789	0.000353658
800388	TC0600701	GRL,HERP1,HEY2	Hairy/enhancer-of-split related with YRPW motif 2|Hairy/enhancer-of-split related with YRPW motif 2 (HEY2)	ENSG00000135547,GI:6912413	chr6	+	126110503	126124110	UCSC	1532.33	4591.33	up	2.9963	0.00524418
800868	TC0X00146	SYTL5	Synaptotagmin-like 5 (SYTL5)|Synaptotagmin-like protein 5	ENSG00000147041,GI:20270304	chrX	+	37750779	37873013	UCSC	529.333	1584.33	up	2.99307	0.00259387
802873	TC0501362	FCHSD1,FLJ00007,NWK2	FCH and double SH3 domains 1|FCH and double SH3 domains 1 (FCHSD1)	ENSG00000197948,GI:28875785	chr5	-	140999054	141011170	UCSC	252.333	754.667	up	2.99075	0.000617624
800673	TC0600058				chr6	+	8380925	8503875	UCSC	297.333	889	up	2.98991	0.00491239
803632	TC0601032	H4/h,H4FH,HIST1H4A,HIST1H4B,HIST1H4C,HIST1H4D,HIST1H4E,HIST1H4F,HIST1H4H,HIST1H4I,HIST1H4J,HIST1H4K,HIST1H4L,HIST2H4,HIST4H4	Histone 1, H4h (HIST1H4H)|Histone H4	ENSG00000158406,GI:21264599	chr6	-	26389262	26393741	UCSC	181.333	542	up	2.98897	0.000849744
800327	TC0102459	ARHGAP29,PARG1,RP11-255E17.1	PTPL1-associated RhoGAP 1|Rho GTPase activating protein 29 (ARHGAP29)	ENSG00000137962,GI:38016931	chr1	-	94409895	94485721	UCSC	718.333	2142.33	up	2.98237	0.0024077
802321	TC0500809	TPPP,p24,p25	Brain-specific protein p25 alpha (TPPP)|Tubulin polymerization-promoting protein (TPPP) (25 kDa brain-specific protein) (p25-alpha) (p24) (p25)	ENSG00000171368,GI:5902017	chr5	-	712978	746503	UCSC	286.667	854	up	2.97907	0.00326219
802452	TC1101222	CYP2R1	Cytochrome P450 2R1 (EC 1.14.14.-) (Vitamin D 25-hydroxylase)	ENSG00000186104	chr11	-	14856131	14870380	UCSC	930	2768	up	2.97634	0.00299847
803217	TC0801063	PAG1	Phosphoprotein associated with glycosphingolipid-enriched microdomains 1 (Transmembrane adapter protein PAG) (Csk-binding protein) (Transmembrane phosphoprotein Cbp)	ENSG00000076641	chr8	-	82042603	82186858	UCSC	1060.67	3156.33	up	2.9758	0.00519902
801536	TC1501022	HERC1,p532,p619	Guanine nucleotide exchange factor p532|Hect (homologous to the E6-AP (UBE3A) carboxyl terminus) domain and RCC1 (CHC1)-like domain (RLD) 1 (HERC1)	ENSG00000103657,GI:62422572	chr15	-	61687871	61913202	UCSC	531.333	1578.33	up	2.97051	0.00626689
800712	TC1000755	BTCD,KIN,KIN17	HsKin17 protein|KIN, antigenic determinant of recA protein homolog (mouse) (KIN)	ENSG00000151657,GI:40068516	chr10	-	7837198	7869962	UCSC	958	2841.33	up	2.9659	0.00285667
800818	TC1800034	ARHGAP28,DKFZp686A2038,FLJ10312	Rho GTPase activating protein 28 (ARHGAP28), variant 2|Rho GTPase activating protein 28 isoform a	ENSG00000088756,GI:59710110	chr18	+	6719717	6905710	UCSC	304.333	901.333	up	2.96166	0.00500392
800479	TC1600900		KIAA0220-like protein (LOC339047 protein)	ENSG00000183426	chr16	-	18319326	18386587	UCSC	691.667	2048	up	2.96096	0.00464975
801541	TC0600357	PIM1	Pim-1 oncogene (PIM1)|Proto-oncogene serine/threonine-protein kinase Pim-1 (EC 2.7.1.37)	ENSG00000137193,GI:31543400	chr6	+	37245906	37251180	UCSC	1081	3200.33	up	2.96053	0.00486979
800782	TC1701772	AZI1	5-azacytidine-induced protein 1 (Pre-acrosome localization protein 1) (Centrosomal protein of 131 kDa) (Cep131 protein)	ENSG00000141577	chr17	-	76777988	76811394	UCSC	546.333	1613	up	2.95241	0.00128996
802236	TC1900030	ABCA-SSN,ABCA7,ABCX,FLJ40025	ATP-binding cassette, sub-family A (ABC1), member 7 (ABCA7), variant 1|ATP-binding cassette, sub-family A (ABC1), member 7 (ABCA7), variant 2|ATP-binding cassette, sub-family A, member 7 isoform a	ENSG00000064687,GI:15451836,GI:15451837	chr19	+	991117	1016571	UCSC	313.667	925.667	up	2.95112	0.000805744
800783	TC0600110	ID4	DNA-binding protein inhibitor ID-4 (Inhibitor of DNA binding 4)|Inhibitor of DNA binding 4, dominant negative helix-loop-helix protein (ID4)	ENSG00000172201,GI:19923138	chr6	+	19945596	19948894	UCSC	2293	6763.67	up	2.9497	0.00508607
800520	TC1701085	TOM1L2	Target of myb1-like 2 (chicken) (TOM1L2), variant 1|Target of myb1-like 2 (chicken) (TOM1L2), variant 2|Target of myb1-like 2 isoform 1	ENSG00000175662,GI:75677322,GI:75677326	chr17	-	17690865	17816450	UCSC	1889.67	5572.67	up	2.94902	0.0026204
802097	TC1501075	THAP10	THAP domain containing 10 (THAP10)|THAP domain-containing protein 10	ENSG00000129028,GI:31543086	chr15	-	68960736	68971814	UCSC	1336	3939.33	up	2.9486	0.00690671
800339	TC1601004			ENSG00000205515	chr16	-	30186051	30199288	UCSC	1165.67	3434.67	up	2.94653	0.00683938
800851	TC0801345	KOX32,MGC10520,ZNF34	ZNF34 protein (Hypothetical protein DKFZp571K2312)|Zinc finger protein 34 (ZNF34)	ENSG00000196378,GI:31543141	chr8	-	145969312	145983534	UCSC	280.667	826.667	up	2.94537	0.00176902
803757	TC0300944				chr3	+	198845112	198850635	UCSC	224.333	660.333	up	2.94354	0.00116698
800372	TC0202182	STAT4	Signal transducer and activator of ion 4|Signal transducer and activator of ion 4 (STAT4)	ENSG00000138378,GI:21618332	chr2	-	191602551	191724566	UCSC	289.333	851.333	up	2.9424	0.00158573
800614	TC0X00819	KLHL15	Kelch-like protein 15	ENSG00000174010	chrX	-	23911758	23955224	UCSC	2042	6007.67	up	2.94205	0.00442234
803542	TC0400706	CARF	Collaborates/cooperates with ARF (alternate reading frame) protein|Collaborates/cooperates with ARF (alternate reading frame) protein (CARF)	ENSG00000168564,GI:8923039	chr4	+	184602783	184606340	UCSC	970	2853.67	up	2.94192	0.00260744
800279	TC1100913	DLNB23,KIAA0285,TMEM24	Transmembrane protein 24 (Protein DLNB23)|Transmembrane protein 24 (TMEM24)	ENSG00000172375,GI:42716276	chr11	+	118483303	118493036	UCSC	989.667	2911.33	up	2.94173	0.00287981
803305	TC1800105	RIOK3	RIO kinase 3 (yeast) (RIOK3), variant 1|RIO kinase 3 (yeast) (RIOK3), variant 2|Serine/threonine-protein kinase RIO3 (EC 2.7.1.37) (RIO kinase 3) (sudD homolog)	ENSG00000101782,GI:22325376,GI:22325378	chr18	+	19287249	19317095	UCSC	1332.67	3918.33	up	2.94022	0.00185008
802489	TC0500344	ANKRD32	Ankyrin repeat domain 32|Ankyrin repeat domain 32 (ANKRD32)	ENSG00000133302,GI:62945411	chr5	+	93979808	94059082	UCSC	598.333	1758	up	2.93816	0.00397584
801750	TC1701291	STAC2	SH3 and cysteine rich domain 2	ENSG00000141750	chr17	-	34620316	34635566	UCSC	272.667	800	up	2.93399	0.00198084
801293	TC0102425				chr1	-	91021129	91027632	UCSC	378.333	1110	up	2.93392	0.00434501
803360	TC1101333	PEX16	Peroxisomal biogenesis factor 16 (PEX16), variant 1|Peroxisomal biogenesis factor 16 (PEX16), variant 2|Peroxisomal membrane protein PEX16 (Peroxin-16) (Peroxisomal biogenesis factor 16)	ENSG00000121680,GI:17136079,GI:4758897	chr11	-	45887797	45896255	UCSC	535.333	1568.33	up	2.92964	0.00468501
800518	TC1200689	ANKRD13	Ankyrin repeat domain-containing protein 13 (KE03 protein)	ENSG00000076513	chr12	+	108921357	108961620	UCSC	1800.33	5273.33	up	2.92909	0.003111
800863	TC2200781	FAM116B	Family with sequence similarity 116, member B (FAM116B)	ENSG00000205593,GI:49169830	chr22	-	49092964	49100030	UCSC	293.667	859.333	up	2.92622	0.000112932
800257	TC0700932	FLJ10300,FLJ23575,WDR60	WD repeat domain 60 (WDR60)	ENSG00000126870,GI:21361686	chr7	+	158342030	158431638	UCSC	993.333	2904.33	up	2.92383	0.00238616
801315	TC2200039	C22orf25	Chromosome 22 open reading frame 25 (C22orf25)	ENSG00000183597,GI:38488711	chr22	+	18384537	18433448	UCSC	802.667	2346	up	2.92276	0.00311851
802718	TC1501040	C15orf30,FLJ20509,FLJ25281,PARP16	Poly (ADP-ribose) polymerase family, member 16|Poly (ADP-ribose) polymerase family, member 16 (PARP16)	ENSG00000138617,GI:52851456	chr15	-	63337487	63366234	UCSC	1524.33	4453.33	up	2.9215	0.00384248
800707	TC0900570	ZNF297B	Zinc finger protein 297B (ZnF-x) (Zinc finger and BTB domain- containing protein 22B)	ENSG00000169155	chr9	+	128607110	128640310	UCSC	411.333	1200.67	up	2.91896	0.00208454
802994	TC0201281		TMSL2 protein	ENSG00000188765	chr2	-	3643013	3643222	UCSC	237.667	693	up	2.91585	0.00578618
803303	TC1800169	KATNAL2		ENSG00000167216	chr18	+	42780785	42881661	UCSC	231	673.333	up	2.91486	0.00460431
803580	TC0601603	CCN2,CTGF,IGFBP8,MGC102839,NOV2	Connective tissue growth factor (CTGF)|Connective tissue growth factor precursor (Hypertrophic chondrocyte- specific protein 24)	ENSG00000118523,GI:4503122	chr6	-	132311009	132314209	UCSC	272.333	793.667	up	2.91432	0.0114594
800550	TC0102153	BMP8,BMP8B,MGC131757,OP2	Bone morphogenetic protein 8B precursor (BMP-8B) (BMP-8) (Osteogenic protein 2) (OP-2)|Bone morphogenetic protein 8b (osteogenic protein 2) (BMP8B)	ENSG00000116985,GI:50962825	chr1	-	39995441	40027120	UCSC	694.333	2015	up	2.90206	0.00599693
802208	TC0900592		C9orf119 protein (OTTHUMP00000022228) (Fragment)	ENSG00000175854	chr9	+	130077541	130091089	UCSC	440.667	1277.33	up	2.89864	0.00157884
800806	TC0400167	FLJ23127,KIAA1638,ORF26,PWDMP,WDR19	WD repeat domain 19|WD repeat domain 19 (WDR19)	ENSG00000157796,GI:55743150	chr4	+	38860419	38963824	UCSC	744	2156	up	2.89785	0.00283675
802518	TC1200311				chr12	+	48508593	48521203	UCSC	257.333	745.667	up	2.89767	0.00593137
803647	TC2100034	MGC51008,NCAM2,NCAM21	Neural cell adhesion molecule 2 (NCAM2)|Neural cell adhesion molecule 2 precursor (N-CAM 2)	ENSG00000154654,GI:33519480	chr21	+	21292504	21834285	UCSC	217.333	629.667	up	2.89724	0.00287551
803658	TC1400284	PTFgamma,SNAP43,SNAPC1	Small nuclear RNA activating complex, polypeptide 1, 43kDa (SNAPC1)|SnRNA-activating protein complex subunit 1 (SNAPc subunit 1) (snRNA- activating protein complex 43 kDa subunit) (SNAPc 43 kDa subunit) (Small nuclear RNA-activating complex polypeptide 1) (Proximal sequence element-binding ion factor gamma subun	ENSG00000023608,GI:19923159	chr14	+	61298903	61332898	UCSC	910	2636	up	2.8967	0.0050995
802332	TC0202111	DEP.7,DEPDC3,FLJ31819,FLJ39346,GPR155,PGR22	G protein-coupled receptor 155 (GPR155), variant 1|G protein-coupled receptor 155 (GPR155), variant 2|Protein GPR155 (G-protein coupled receptor PGR22)	ENSG00000163328,GI:74315998,GI:74315999	chr2	-	175004621	175060057	UCSC	586	1695.67	up	2.89363	0.00690268
800752	TC1401149	ASPP1,KIAA0771,PPP1R13B,p53BP2-like,p85	Apoptosis stimulating of p53 protein 1 (Protein phosphatase 1 regulatory subunit 13B)|Protein phosphatase 1, regulatory (inhibitor) subunit 13B (PPP1R13B)	ENSG00000088808,GI:18699719	chr14	-	103269842	103383680	UCSC	1177.33	3406.33	up	2.89326	0.00483987
802728	TC0301490	GCP,GCP372,GIANTIN,GOLGB1	Golgi autoantigen, golgin subfamily b, macrogolgin (with transmembrane signal), 1 (GOLGB1)|Golgin subfamily B member 1 (Giantin) (Macrogolgin) (372 kDa Golgi complex-associated protein) (GCP372)	ENSG00000173230,GI:4758453	chr3	-	122865627	122951292	UCSC	651	1883	up	2.89247	0.00363388
802114	TC1101337	C11orf77	Chromosome 11 open reading frame 77 (C11orf77)	ENSG00000180423,GI:31341135	chr11	-	46580987	46595353	UCSC	185.667	537	up	2.89228	0.000148198
801670	TC1400200	FANCM	Fanconi anemia group M protein (EC 3.6.1.-) (ATP-dependent RNA helicase FANCM) (Protein FACM) (Fanconi anemia-associated polypeptide of 250 kDa) (FAAP250) (Protein Hef ortholog)	ENSG00000187790	chr14	+	44674893	44739837	UCSC	600	1735	up	2.89167	0.00380912
800593	TC1901810	RDH13	Retinol dehydrogenase 13 (EC 1.1.1.-)|Retinol dehydrogenase 13 (all-trans/9-cis) (RDH13)	ENSG00000160439,GI:34147533	chr19	-	60247523	60273072	UCSC	1013.33	2928.67	up	2.89013	0.00273604
800644	TC0800148	DBC2,KIAA0717,RHOBTB2	Rho-related BTB domain containing 2 (RHOBTB2)|Rho-related BTB domain-containing protein 2 (Deleted in breast cancer 2 gene protein) (p83)	ENSG00000008853,GI:14165285	chr8	+	22900875	22933657	UCSC	861.667	2487	up	2.88627	0.00336801
800986	TC0201156	FBXO36,FLJ37592,Fbx36	F-box only protein 36|F-box protein 36 (FBXO36)	ENSG00000153832,GI:31343457	chr2	+	230495451	230586068	UCSC	773	2227	up	2.88098	0.00411414
800578	TC0300546	BM040,EAF2,TRAITS,U19	ELL associated factor 2 (EAF2)|ELL-associated factor 2 (Testosterone-regulated apoptosis inducer and tumor suppressor protein)	ENSG00000145088,GI:41350199	chr3	+	123036724	123088063	UCSC	738.667	2126.33	up	2.87861	0.00292604
800744	TC0201700	KRCC1	Lysine-rich coiled-coil 1 (KRCC1)	ENSG00000172086,GI:7706155	chr2	-	88107840	88136387	UCSC	1191	3419.33	up	2.87098	0.00190821
801035	TC1901665	FLJ20401,RAIN,RASIP1	Ras interacting protein 1 (RASIP1)|Ras-interacting protein 1 (Rain)	ENSG00000105538,GI:38570104	chr19	-	53915654	53935790	UCSC	376.667	1081.33	up	2.8708	0.00442419
802898	TC1500833	BMF	Bcl-2-modifying factor|Bcl2 modifying factor (BMF), variant 1|Bcl2 modifying factor (BMF), variant 2|Bcl2 modifying factor (BMF), variant 3|Bcl2 modifying factor (BMF), variant 4	ENSG00000104081,GI:51558687,GI:51558692,GI:51558700,GI:51558703	chr15	-	38167383	38188372	UCSC	202	579.333	up	2.86799	0.00164642
800780	TC1600992	FKSG86,KCTD13,PDIP1,POLDIP1	Potassium channel tetramerisation domain containing 13 (KCTD13)|Potassium channel tetramerization domain-containing protein 13 (Polymerase delta-interacting protein 1) (TNFAIP1-like protein)	ENSG00000174943,GI:31341469	chr16	-	29825158	29845046	UCSC	2191.67	6280.33	up	2.86555	0.0037598
801924	TC1000694	CRMP3,DPYSL4,DRP-4,ULIP4	Dihydropyrimidinase-like 4 (DPYSL4)|Dihydropyrimidinase-related protein 4 (DRP-4) (Collapsin response mediator protein 3) (CRMP-3) (UNC33-like phosphoprotein 4) (ULIP4 protein)	ENSG00000151640,GI:11321616	chr10	+	133850394	133869256	UCSC	732.333	2098.33	up	2.86527	0.0034445
800810	TC0601257	DKFZp586D2223,MED20,PRO0213,TRFP,USP49	TRF-proximal protein homolog|Trf (TATA binding protein-related factor)-proximal homolog (Drosophila) (TRFP)|Ubiquitin carboxyl-terminal hydrolase 49 (EC 3.1.2.15) (Ubiquitin thiolesterase 49) (Ubiquitin-specific-processing protease 49) (Deubiquitinating enzyme 49)|Ubiquitin specific peptidase 49 (USP49)	ENSG00000124641,ENSG00000164663,GI:34147686,GI:50592989	chr6	-	41872067	41997068	UCSC	490	1403.67	up	2.86463	0.00281172
801180	TC0400890	C4orf34	Chromosome 4 open reading frame 34 (C4orf34)	ENSG00000163683,GI:28372538	chr4	-	39228930	39317000	UCSC	330	944.667	up	2.86263	0.00353764
800756	TC1101940	ESAM	Endothelial cell adhesion molecule (ESAM)|Endothelial cell-selective adhesion molecule precursor	ENSG00000149564,GI:20452463	chr11	-	124128240	124137433	UCSC	295.333	845.333	up	2.8623	0.00561817
800924	TC1900708	KIAA0654,LPNA3,MGC126567,MGC126569,PPFIA3	Liprin-alpha-3 (Protein tyrosine phosphatase receptor type f polypeptide-interacting protein alpha-3) (PTPRF-interacting protein alpha-3)|Protein tyrosine phosphatase, receptor type, f polypeptide (PTPRF), interacting protein (liprin), alpha 3 (PPFIA3)	ENSG00000177380,GI:41872688	chr19	+	54314475	54346090	UCSC	413.333	1183	up	2.8621	0.00227073
800589	TC1901513	SEI1,SERTAD1,TRIP-Br1	SERTA domain containing 1 (SERTAD1)|SERTA domain-containing protein 1 (ional regulator interacting with the PHD-bromodomain 1) (TRIP-Br1) (CDK4-binding protein p34SEI1) (SEI-1)	ENSG00000197019,GI:7019524	chr19	-	45619339	45623772	UCSC	368.333	1054	up	2.86154	0.0194823
800253	TC0200833	B3GALT1,MGC126594,beta3Gal-T1	Beta-1,3-galactosyltransferase 1 (EC 2.4.1.-) (Beta-1,3-GalTase 1) (Beta3GalT1) (UDP-galactose:beta-N-acetyl-glucosamine-beta-1,3- galactosyltransferase 1)|UDP-Gal:betaGlcNAc beta 1,3-galactosyltransferase, polypeptide 1 (B3GALT1)	ENSG00000172318,GI:15451870	chr2	+	168383428	168435612	UCSC	702.667	2008.33	up	2.85816	0.00810742
800489	TC0101012	C1orf51	Chromosome 1 open reading frame 51 (C1orf51)	ENSG00000159208,GI:31543068	chr1	+	148521577	148526129	UCSC	307	877.333	up	2.85776	0.000583251
801448	TC0300996			ENSG00000206570	chr3	-	9837220	9845693	UCSC	349.667	999	up	2.85701	0.0203979
803383	TC0700032			ENSG00000164917	chr7	+	4781790	4800552	UCSC	233	665.667	up	2.85694	0.000598637
800549	TC1601184	RANBP10	RAN binding protein 10	ENSG00000141084	chr16	-	66314506	66398056	UCSC	1884.33	5382.67	up	2.85654	0.00247708
801101	TC1901318	DKFZp434E2216,F23858,RBP,SF4	Splicing factor 4 (RNA-binding protein RBP)|Splicing factor 4 (SF4)	ENSG00000105705,GI:33469963	chr19	-	19247827	19292324	UCSC	512	1461.33	up	2.85417	0.00458272
800988	TC1900045	C19orf32,DP1L1,FLJ25383,REEP6,TB2L1	Receptor accessory protein 6 (REEP6)|Receptor expression-enhancing protein 6 (Polyposis locus protein 1- like 1)	ENSG00000115255,GI:19923918	chr19	+	1442165	1448925	UCSC	3574	10190	up	2.85115	0.00405936
802661	TC0101984				chr1	-	23959459	23977357	UCSC	780	2223.33	up	2.85043	0.00491612
800830	TC0300402				chr3	+	88218097	88267042	UCSC	534.667	1523.67	up	2.84975	0.00268403
803285	TC2200079	CCDC116	Coiled-coil domain containing 116 (CCDC116)	ENSG00000161180,GI:29501808	chr22	+	20317018	20321615	UCSC	220.667	628.333	up	2.84743	0.0081817
801053	TC1900294	FLJ22709,FWP009,OCEL1,S863-9	Occludin/ELL domain containing 1 (OCEL1)	ENSG00000099330,GI:13375755	chr19	+	17198013	17201028	UCSC	858	2442	up	2.84615	0.00130465
800775	TC0900625	TOR1B	Torsin B precursor (Torsin family 1 member B)	ENSG00000136816	chr9	+	131605253	131613381	UCSC	772.333	2197.33	up	2.84506	0.00448383
802122	TC0800630	ADCK5	AarF domain containing kinase 5|AarF domain containing kinase 5 (ADCK5)	ENSG00000173137,GI:41393592	chr8	+	145568307	145589265	UCSC	255.333	726.333	up	2.84465	0.000593033
803388	TC1700594	CACNA1G,Ca(V)T.1,MGC117234,NBR13	Calcium channel, voltage-dependent, alpha 1G subunit (CACNA1G), variant 1|Calcium channel, voltage-dependent, alpha 1G subunit (CACNA1G), variant 10|Calcium channel, voltage-dependent, alpha 1G subunit (CACNA1G), variant 11|Calcium channel, voltage-dependent, alpha 1G subunit (CACNA1G), variant 12|Calcium channel, voltage-dependent, alpha 1G subunit (CACNA1G), variant 13|Calcium channel, voltage-…	ENSG00000006283,GI:38505266,GI:38505267,GI:38505269,GI:38505271,GI:38505273,GI:38505275,GI:38505277,GI:38505279,GI:38505281,GI:38505283,GI:38505285,GI:38505287,GI:38505289,GI:38505291,GI:38505293	chr17	+	45993448	46059541	UCSC	227.333	646.667	up	2.84457	0.00159089
800206	TC0400773	C4orf15,DKFZp686I1868,IT1,MGC4701,POLN	Chromosome 4 open reading frame 15 (C4orf15)	ENSG00000130997,GI:56711323	chr4	-	2199894	2213689	UCSC	787	2237.67	up	2.84329	0.00312531
800723	TC0X01219	ODZ1,ODZ3,TEN-M1,TNM,TNM1	Odz, odd Oz/ten-m homolog 1|Odz, odd Oz/ten-m homolog 1(Drosophila) (ODZ1)	ENSG00000009694,GI:7657410	chrX	-	123337434	123925347	UCSC	912.667	2593.67	up	2.84186	0.00240347
801615	TC2100150	ABC8,ABCG1,MGC34313,WHITE1	ATP-binding cassette sub-family G member 1 (White protein homolog) (ATP-binding cassette transporter 8)|ATP-binding cassette, sub-family G (WHITE), member 1 (ABCG1), variant 1|ATP-binding cassette, sub-family G (WHITE), member 1 (ABCG1), variant 2|ATP-binding cassette, sub-family G (WHITE), member 1 (ABCG1), variant 3|ATP-binding cassette, sub-family G (WHITE), member 1 (ABCG1), variant 4|ATP-bin…	ENSG00000160179,GI:46592897,GI:46592914,GI:46592955,GI:46592963,GI:46592970,GI:46592977,GI:46592983	chr21	+	42492868	42590421	UCSC	270.667	769	up	2.84113	0.00329081
800196	TC1000413	FAM22A,FAM22D	Family with sequence similarity 22, member D (Fragment)	ENSG00000184923	chr10	+	88975185	89120432	UCSC	369.667	1048.67	up	2.83679	0.00512356
803315	TC1101055	FLJ33531,IL-1RAcPIP,TOLLIP	Toll interacting protein (TOLLIP)|Toll-interacting protein	ENSG00000078902,GI:21361618	chr11	-	1252178	1287465	UCSC	953.667	2703.33	up	2.83467	0.00558752
801003	TC0201437	BORG2,CDC42EP3,CEP3,FLJ46903,UB1	CDC42 effector protein (Rho GTPase binding) 3 (CDC42EP3)|Cdc42 effector protein 3 (Binder of Rho GTPases 2) (MSE55-related Cdc42-binding protein)	ENSG00000163171,GI:30089964	chr2	-	37724247	37752830	UCSC	483.667	1368	up	2.82839	0.00740617
803599	TC0900844	DDX58,DKFZp686N19181,FLJ13599,LUN,RIG-I,TOPORS,TP53BPL	DEAD (Asp-Glu-Ala-Asp) box polypeptide 58 (DDX58)|Probable ATP-dependent RNA helicase DDX58 (EC 3.6.1.-) (DEAD-box protein 58) (Retinoic acid-inducible gene 1 protein) (RIG-1) (RIG-I)|Topoisomerase I binding, arginine/serine-rich|Topoisomerase I binding, arginine/serine-rich (TOPORS)	ENSG00000107201,ENSG00000197579,GI:40805103,GI:77732514	chr9	-	32445300	32542626	UCSC	256.333	725	up	2.82835	0.00489831
803421	TC1901387				chr19	-	37869835	37874496	UCSC	273.667	774	up	2.82826	0.00203618
801272	TC0103112	KIF21B	Kinesin family member 21B	ENSG00000116852	chr1	-	199205141	199259451	UCSC	338.667	957	up	2.82579	0.0053921
800321	TC1500973	CCPG1,CPR8,DYX1C1,KIAA1254	Cell cycle progression 1 (CCPG1), variant 1|Cell cycle progression 1 (CCPG1), variant 2|Dyslexia susceptibility 1 candidate 1 (DYX1C1), variant 1|Dyslexia susceptibility 1 candidate 1 (DYX1C1), variant 2|Dyslexia susceptibility 1 candidate 1 (DYX1C1), variant 3|Dyslexia susceptibility 1 candidate gene 1 protein	ENSG00000128845,GI:75677566,GI:75677569,GI:75677573,GI:75677575,GI:75677584	chr15	-	53434730	53587724	UCSC	347.667	977.667	up	2.81208	0.00334899
803472	TC2200057			ENSG00000128389	chr22	+	19385402	19388893	UCSC	247	694	up	2.80972	0.00158232
800129	TC1900733	TBC1D17	TBC1 domain family member 17|TBC1 domain family, member 17 (TBC1D17)	ENSG00000104946,GI:13375951	chr19	+	55072641	55083819	UCSC	798.333	2239.33	up	2.80501	0.00573423
802477	TC0800825	TRIM35	Tripartite motif protein 35 (Hemopoeitic lineage switch protein 5)	ENSG00000104228	chr8	-	27198321	27224753	UCSC	517	1449.67	up	2.804	0.00284464
800429	TC1300648	IRS2	Insulin receptor substrate 2 (IRS-2)|Insulin receptor substrate 2 (IRS2)	ENSG00000185950,GI:38683859	chr13	-	109204185	109236916	UCSC	375	1051.33	up	2.80356	0.016961
801488	TC0201543	FLJ32312,MGC126729,MGC126755	Hypothetical protein FLJ32312 (FLJ32312)	ENSG00000162927,GI:21389306	chr2	-	61022608	61098893	UCSC	483.333	1354.67	up	2.80276	0.00132603
801207	TC1100485	TTC9C	Tetratricopeptide repeat domain 9C (TTC9C)	ENSG00000162222,GI:34222234	chr11	+	62252160	62264332	UCSC	1157	3242.33	up	2.80236	0.00447028
800950	TC1901029	ZNF77	Zinc finger protein 77 (ZNF77)|Zinc finger protein 77 (ZNFpT1)	ENSG00000175691,GI:33438585	chr19	-	2884217	2895969	UCSC	600.333	1681.33	up	2.80067	0.00247552
801803	TC0201896				chr2	-	130451097	130454511	UCSC	228	637	up	2.79386	0.0028419
800861	TC1101864	ASP2,BACE,BACE1,FLJ90568,HSPC104,KIAA1149	Beta-secretase 1 precursor (EC 3.4.23.46) (Beta-site APP cleaving enzyme 1) (Beta-site amyloid precursor protein cleaving enzyme 1) (Aspartyl protease 2) (Asp 2) (ASP2) (Membrane-associated aspartic protease 2) (Memapsin-2)|Beta-site APP-cleaving enzyme 1 (BACE1), variant a|Beta-site APP-cleaving enzyme 1 (BACE1), variant b|Beta-site APP-cleaving enzyme 1 (BACE1), variant c|Beta-site APP-cleaving…	ENSG00000186318,GI:46255011,GI:46255012,GI:46255013,GI:46255014	chr11	-	116661627	116692182	UCSC	1327.67	3708.67	up	2.79337	0.00314702
800192	TC0300736	TIPARP	TCDD-inducible poly(ADP-ribose) polymerase|TCDD-inducible poly(ADP-ribose) polymerase (TIPARP)	ENSG00000163659,GI:38524593	chr3	+	157875073	157907249	UCSC	1141.67	3189	up	2.79328	0.00501393
800887	TC1600887				chr16	-	15134079	15137113	UCSC	840.333	2346.67	up	2.79254	0.00151739
800598	TC1701642	MCT6,MCT7,SLC16A6	Monocarboxylate transporter 7 (MCT 7) (MCT 6)|Solute carrier family 16, member 6 (monocarboxylic acid transporter 7) (SLC16A6)	ENSG00000108932,GI:40789260	chr17	-	63775933	63799032	UCSC	523.333	1459.33	up	2.78854	0.00251462
801319	TC1100544		Metastasis associated lung adenocarcinoma 1 (non-coding RNA) (MALAT1) on chromosome 11	ENSG00000204691	chr11	+	65023092	65027676	UCSC	2209	6159.67	up	2.78844	0.00116426
800323	TC0200636	BE37,EPB41L5,FLJ12957,KIAA1548	Band 4.1-like protein 5|Erythrocyte membrane protein band 4.1 like 5 (EPB41L5)	ENSG00000115109,GI:40254948	chr2	+	120487123	120653164	UCSC	1272.33	3540	up	2.78229	0.00304594
800564	TC0900748			ENSG00000187770	chr9	-	2865925	2866311	UCSC	508	1413.33	up	2.78215	0.0169519
800513	TC0301841	BCL5,BCL6,BCL6A,LAZ3,ZBTB27,ZNF51	B-cell CLL/lymphoma 6 (zinc finger protein 51) (BCL6), variant 1|B-cell CLL/lymphoma 6 (zinc finger protein 51) (BCL6), variant 2|B-cell lymphoma 6 protein (BCL-6) (Zinc finger protein 51) (LAZ-3 protein) (BCL-5) (Zinc finger and BTB domain-containing protein 27)	ENSG00000113916,GI:21040323,GI:21040335	chr3	-	188921859	188946209	UCSC	667.667	1857	up	2.78133	0.0045025
802299	TC0101825	ERRFI1,GENE-33,MIG-6,MIG6,RALT	ERBB receptor feedback inhibitor 1 (ERRFI1)|ERBB receptor feedback inhibitor 1 (Mitogen-inducible gene 6 protein) (Mig-6)	ENSG00000116285,GI:21314673	chr1	-	7994366	8008956	UCSC	3169.67	8814.67	up	2.78094	0.00403255
800725	TC0500744	UNC5A	Netrin receptor UNC5A precursor (Unc-5 homolog A) (Unc-5 homolog 1)	ENSG00000113763	chr5	+	176170166	176240503	UCSC	374	1039.67	up	2.77986	0.00682327
800506	TC0400859	SLA/LP	Soluble liver antigen/liver pancreas antigen (SLA/LP), variant 1|Soluble liver antigen/liver pancreas antigen (SLA/LP), variant 2|UGA suppressor tRNA-associated protein (tRNA(Ser)Sec-associated antigenic protein) (SLA/LP autoantigen) (Soluble liver antigen) (SLA) (Liver-pancreas antigen) (LP) (SLA-p35)	ENSG00000109618,GI:24432103,GI:8393712	chr4	-	24730734	24771180	UCSC	435.667	1210.67	up	2.77888	0.00727737
803317	TC2100081			ENSG00000205930	chr21	+	33066282	33093158	UCSC	191.667	532.333	up	2.77739	0.00421288
803652	TC0800602	KIAA1929,ODF5,RHPN,RHPN1	Rhophilin, Rho GTPase binding protein 1 (RHPN1)|Rhophilin-1 (GTP-Rho-binding protein 1)	ENSG00000158106,GI:19882236	chr8	+	144522432	144537532	UCSC	273	757.667	up	2.77534	0.000434876
800724	TC1101082	CARS,CYSRS,MGC:11246	Cysteinyl-tRNA synthetase (CARS), variant 1|Cysteinyl-tRNA synthetase (CARS), variant 2|Cysteinyl-tRNA synthetase (CARS), variant 3|Cysteinyl-tRNA synthetase (CARS), variant 4|Cysteinyl-tRNA synthetase (EC 6.1.1.16) (Cysteine--tRNA ligase) (CysRS)	ENSG00000110619,GI:62240990,GI:62240991,GI:62240993,GI:62240995	chr11	-	2978735	3035249	UCSC	711.667	1974.67	up	2.77471	0.00422003
801139	TC1300451	SLC25A30	Solute carrier family 25, member 30	ENSG00000174032	chr13	-	44865456	44890516	UCSC	979.667	2717.67	up	2.77407	0.0122888
801897	TC1900638	VASP	Vasodilator-stimulated phosphoprotein (VASP)|Vasodilator-stimulated phosphoprotein (VASP), variant 1|Vasodilator-stimulated phosphoprotein (VASP), variant 2	ENSG00000125753,GI:57165437,GI:57165438	chr19	+	50702528	50722078	UCSC	1046.33	2902	up	2.77349	0.00382218
801071	TC0100080	HKR3	GLI-Kruppel family member HKR3 (HKR3)|Krueppel-related zinc finger protein 3 (HKR3 protein)	ENSG00000204859,GI:4885418	chr1	+	6562643	6571927	UCSC	480	1331	up	2.77292	0.0010028
801611	TC0501075	FLJ35779,MGC120442,MGC120443,MGC120444	Hypothetical protein FLJ35779 (FLJ35779)	ENSG00000152359,GI:22748864	chr5	-	75005705	75048989	UCSC	1317	3650	up	2.77145	0.00339285
801146	TC1600173			ENSG00000038532	chr16	+	10945922	11183539	UCSC	1720.33	4767.67	up	2.77136	0.0051394
801638	TC1000576	DUSP,DUSP5,HVH3	Dual specificity phosphatase 5 (DUSP5)|Dual specificity protein phosphatase 5 (EC 3.1.3.48) (EC 3.1.3.16) (Dual specificity protein phosphatase hVH3)	ENSG00000138166,GI:62865889	chr10	+	112247586	112261292	UCSC	263.333	729	up	2.76835	0.00198024
803178	TC0200828	FLJ11703,FLJ44141,TAIP-2	TGF-beta induced apoptosis protein 2 (TAIP-2)|TGF-beta-induced apoptosis protein 2 (TAIP-2)	ENSG00000178662,GI:23346411	chr2	+	166034403	166245449	UCSC	239.333	662.333	up	2.76741	0.00447568
801614	TC0901353	PIP5KL1	Phosphatidylinositol-4-phosphate 5-kinase-like 1|Phosphatidylinositol-4-phosphate 5-kinase-like 1 (PIP5KL1)	ENSG00000167103,GI:27735084	chr9	-	129723631	129731985	UCSC	196.333	543.333	up	2.7674	0.00319166
801077	TC1601170	LOC283849	Hypothetical protein LOC283849 (LOC283849)	ENSG00000179044,ENSG00000196123,GI:31341844	chr16	-	65767008	65781608	UCSC	838.333	2317.33	up	2.76421	0.00245165
800305	TC1901446	ZNF585A	Zinc finger protein 585A|Zinc finger protein 585A (ZNF585A), variant 1|Zinc finger protein 585A (ZNF585A), variant 2	ENSG00000196967,GI:40217791,GI:40217797	chr19	-	42297778	42355483	UCSC	966	2669.33	up	2.76329	0.00216057
801175	TC1201444	BTG1	B-cell translocation gene 1, anti-proliferative (BTG1)|BTG1 protein (B-cell translocation gene 1 protein)	ENSG00000133639,GI:4502472	chr12	-	91061030	91063760	UCSC	2151.67	5945.33	up	2.76313	0.00639858
802511	TC1501280	SELS	Selenoprotein S (SELS), variant 1|Selenoprotein S (SELS), variant 2|Selenoprotein S (VCP-interacting membrane protein)	ENSG00000131871,GI:45439347,GI:45439348	chr15	-	99628737	99635223	UCSC	1016.33	2806.67	up	2.76156	0.00984595
800512	TC0202066	FLJ11457,Nbla10696,TTC21B	Tetratricopeptide repeat domain 21B|Tetratricopeptide repeat domain 21B (TTC21B)	ENSG00000123607,GI:37620172	chr2	-	166439088	166518599	UCSC	837.667	2313	up	2.76124	0.00420192
802552	TC0300843	KLHL24	DRE1 protein|Kelch-like 24 (Drosophila) (KLHL24)	ENSG00000114796,GI:62865888	chr3	+	184836105	184884996	UCSC	1136.67	3135	up	2.75806	0.00376572
800840	TC1300168	LOC144983	Heterogeneous nuclear ribonucleoprotein A1-like|Heterogeneous nuclear ribonucleoprotein A1-like (LOC144983), variant 1	ENSG00000139675,GI:58761495	chr13	+	52072255	52115920	UCSC	697.333	1921.33	up	2.75526	0.00235768
803373	TC1900935	ZNF530	Zinc finger protein 530|Zinc finger protein 530 (ZNF530)	ENSG00000183647,GI:40254939	chr19	+	62803065	62815902	UCSC	206.667	569.333	up	2.75484	0.00726625
800897	TC1600106	CD266,FN14,TNFRSF12A,TWEAKR	Tumor necrosis factor receptor superfamily member 12A precursor (Fibroblast growth factor-inducible immediate-early response protein 14) (FGF-inducible 14) (Tweak-receptor) (TweakR) (CD266 antigen)|Tumor necrosis factor receptor superfamily, member 12A (TNFRSF12A)	ENSG00000006327,GI:7706185	chr16	+	3010343	3012385	UCSC	1012.67	2786.67	up	2.75181	0.00639026
800438	TC0101540	DISP1	Dispatched A	ENSG00000154309	chr1	+	221055054	221245960	UCSC	564.333	1552	up	2.75015	0.0031014
803545	TC1701376	BEC2,ELK1,KCNH4,Kv12.3	Potassium voltage-gated channel subfamily H member 4 (Voltage-gated potassium channel subunit Kv12.3) (Ether-a-go-go-like potassium channel 1) (ELK channel 1) (ELK1) (Brain-specific eag-like channel 2) (BEC2)|Potassium voltage-gated channel, subfamily H (eag-related), member 4 (KCNH4)	ENSG00000089558,GI:6912445	chr17	-	37562439	37586822	UCSC	219	602	up	2.74886	0.00328101
800809	TC1601240	DLP,Dim2,FLJ20511,TXNL4B	Thioredoxin-like 4B (TXNL4B)|Thioredoxin-like protein 4B (Dim1-like protein)	ENSG00000140830,GI:8923474	chr16	-	70676259	70685028	UCSC	2038	5602	up	2.74877	0.0041853
801937	TC0200037	ATP6C2,ATP6V1C2,VMA5	ATPase, H+ transporting, lysosomal 42kDa, V1 subunit C2 (ATP6V1C2), variant 1|ATPase, H+ transporting, lysosomal 42kDa, V1 subunit C2 (ATP6V1C2), variant 2|Vacuolar H+ ATPase C2 isoform b	ENSG00000143882,GI:87159811,GI:87159813	chr2	+	10779226	10842687	UCSC	193.333	531.333	up	2.74828	0.00327679
803061	TC1601126	DOK4	Docking protein 4 (DOK4)|Docking protein 4 (Downstream of tyrosine kinase 4)	ENSG00000125170,GI:20070301	chr16	-	56063364	56077908	UCSC	497	1363.33	up	2.74313	0.00317612
800630	TC1500509	ISL2	ISL2 ion factor, LIM/homeodomain, (islet-2) (ISL2)|Insulin gene enhancer protein ISL-2 (Islet-2)	ENSG00000159556,GI:21956640	chr15	+	74416201	74421871	UCSC	640.667	1755.67	up	2.74037	0.00643249
802313	TC0102566	DENND2C	DENN/MADD domain containing 2C	ENSG00000175984	chr1	-	114926992	115014255	UCSC	637.333	1745.67	up	2.73902	0.00448658
800985	TC1901039	TBXA2R	Thromboxane A2 receptor (TBXA2R), variant 1|Thromboxane A2 receptor (TBXA2R), variant 2|Thromboxane A2 receptor (TXA2-R) (Prostanoid TP receptor)	ENSG00000006638,GI:42518081,GI:42518083	chr19	-	3545504	3557838	UCSC	521	1426.33	up	2.73768	0.00178238
803509	TC0301914	IQCG	IQ motif containing G	ENSG00000114473	chr3	-	199100345	199171288	UCSC	340	930.667	up	2.73725	0.00344618
800750	TC1901383	ANKRD27,DKFZP434L0718,FLJ00040,VARP	Ankyrin repeat domain 27 (VPS9 domain)|Ankyrin repeat domain 27 (VPS9 domain) (ANKRD27)	ENSG00000105186,GI:14149802	chr19	-	37779754	37857945	UCSC	1228.67	3361.33	up	2.73576	0.00605513
800720	TC1400928	ATP6M,ATP6V1D,VATD,VMA8	ATPase, H+ transporting, lysosomal 34kDa, V1 subunit D (ATP6V1D)|Vacuolar ATP synthase subunit D (EC 3.6.3.14) (V-ATPase D subunit) (Vacuolar proton pump D subunit) (V-ATPase 28 kDa accessory protein)	ENSG00000100554,GI:19913437	chr14	-	66830841	66896719	UCSC	763	2087.33	up	2.73569	0.00165387
800370	TC1400237	CGR19,CGRRF1,RNF197	Cell growth regulator with RING finger domain 1 (Cell growth regulatory gene 19 protein)|Cell growth regulator with ring finger domain 1 (CGRRF1)	ENSG00000100532,GI:50726998	chr14	+	54046337	54075084	UCSC	782.333	2140	up	2.73541	0.00443313
803675	TC0501218	HAPRIN,RBCC728,RNF98,TRIM36	Tripartite motif protein 36 (Zinc-binding protein Rbcc728) (RING finger protein 98)|Tripartite motif-containing 36 (TRIM36), variant 1|Tripartite motif-containing 36 (TRIM36), variant 2|Tripartite motif-containing 36 (TRIM36), variant 3	ENSG00000152503,GI:62865605,GI:62865607,GI:62865609	chr5	-	114488366	114544142	UCSC	280.333	766.667	up	2.73484	0.00233356
802096	TC0301281	ARHGEF3	Rho guanine nucleotide exchange factor (GEF) 3 (ARHGEF3)|Rho guanine nucleotide exchange factor 3 (Exchange factor found in platelets and leukemic and neuronal tissues) (XPLN)	ENSG00000163947,GI:9506400	chr3	-	56736486	57088376	UCSC	833.333	2278.33	up	2.734	0.00798005
803321	TC1100695				chr11	+	77273474	77289465	UCSC	283.667	774.333	up	2.72973	0.00890541
800391	TC2000361	ZNF313	Zinc finger protein 313 (RING finger protein 114)|Zinc finger protein 313 (ZNF313)	ENSG00000124226,GI:40807455	chr20	+	47986321	48003836	UCSC	2507.33	6844	up	2.72959	0.00427652
803427	TC1600754	HSPC270,MGC3344,MSRB1,SELR,SELX,SEPX1	Methionine-R-sulfoxide reductase (EC 1.8.4.-) (Selenoprotein X 1)|Selenoprotein X, 1 (SEPX1)	ENSG00000198736,GI:45439350	chr16	-	1928235	1933328	UCSC	3228.67	8811	up	2.72899	0.011207
801145	TC1201574		Apoptosis-related protein PNAS-1	ENSG00000179582,ENSG00000203328	chr12	-	110761955	110765089	UCSC	698.333	1904	up	2.72649	0.00190056
801362	TC1901442				chr19	-	41868471	41870179	UCSC	315	858.333	up	2.72487	0.00837752
800650	TC0200289	AFTPH,FLJ20080,FLJ23793,MGC33965,Nbla10388	Aftiphilin|Aftiphilin (AFTPH), variant 1|Aftiphilin (AFTPH), variant 2|Aftiphilin (AFTPH), variant 3	ENSG00000119844,GI:50409855,GI:50409902,GI:50409938	chr2	+	64604969	64673640	UCSC	952.667	2595.33	up	2.72428	0.0106706
801009	TC1400456			ENSG00000153485	chr14	+	92721082	92723186	UCSC	591.667	1611.67	up	2.72394	0.0022657
803536	TC1101658	BM32A,FLJ32029,PGM2L1	Phosphoglucomutase 2-like 1 (PGM2L1)|Phosphoglucomutase-2-like 1 (EC 5.4.2.2) (PMMLP)	ENSG00000165434,GI:54792080	chr11	-	73719009	73787158	UCSC	373.333	1016.67	up	2.72321	0.00453729
800608	TC1400814	BTBD5	BTB (POZ) domain containing 5 (BTBD5)|BTB/POZ domain-containing protein 5	ENSG00000179454,GI:44680140	chr14	-	44467763	44500929	UCSC	608	1655.67	up	2.72314	0.00317175
802063	TC1900140	EVI5L	Ecotropic viral integration site 5-like (EVI5L)	ENSG00000142459,GI:34147717	chr19	+	7801243	7835861	UCSC	724.333	1971	up	2.72112	0.00324025
802052	TC0601039	GUSBL1	Beta-glucuronidase-like protein 1 (SMA3-like protein)|Glucuronidase, beta-like 1 (GUSBL1)	ENSG00000198237,GI:75905496	chr6	-	26947882	27032403	UCSC	397.667	1082	up	2.72087	0.00117307
800741	TC0101358	C1orf26,FLJ20121,FLJ35944	Chromosome 1 open reading frame 26 (C1orf26)	ENSG00000116668,GI:34222356	chr1	+	183392835	183527520	UCSC	530.333	1442.67	up	2.7203	0.00460251
802539	TC0900230			ENSG00000187060	chr9	+	45331915	45453557	UCSC	245.333	667.333	up	2.72011	0.00237561
803461	TC0401124	TMSL3	Thymosin-like 3|Thymosin-like 3 (TMSL3)	ENSG00000189262,GI:72255572	chr4	-	91978667	91979292	UCSC	225	612	up	2.72	0.00460752
800427	TC0600312	PHF1	PHD finger protein 1 (PHF1 protein)|PHD finger protein 1 (PHF1), variant 1|PHD finger protein 1 (PHF1), variant 2	ENSG00000112511,GI:13435396,GI:21536450	chr6	+	33486718	33492198	UCSC	697	1891.67	up	2.71401	0.00253181
801984	TC1901125	ANKRD47	Ankyrin repeat domain 47	ENSG00000186994	chr19	-	8293469	8314146	UCSC	200.333	543.667	up	2.71381	0.00728853
801221	TC1701246		CDNA FLJ46369 fis, clone TESTI4051747	ENSG00000187929	chr17	-	31261320	31261985	UCSC	338.667	918.667	up	2.7126	0.0169891
801054	TC1201021	RERG	RAS-like, estrogen-regulated, growth inhibitor (RERG)|Ras-related and estrogen-regulated growth inhibitor	ENSG00000134533,GI:14249703	chr12	-	15151985	15265673	UCSC	389	1054.67	up	2.71123	0.00326624
801567	TC1500593	AKAP13	A kinase (PRKA) anchor protein 13 (AKAP13), variant 1|A kinase (PRKA) anchor protein 13 (AKAP13), variant 2|A kinase (PRKA) anchor protein 13 (AKAP13), variant 3|LBC oncogene (P47) (Lymphoid blast crisis oncogene)	ENSG00000170776,GI:31563329,GI:31563331,GI:31563332	chr15	+	83578821	84093590	UCSC	723	1958.33	up	2.70862	0.00912944
803334	TC1300664	C13orf17,DCUN1D2,FLJ10704,FLJ20092	DCN1, defective in cullin neddylation 1, domain containing 2 (S. cerevisiae) (DCUN1D2)|DCN1, defective in cullin neddylation 1, domain containing 2 (S. cerevisiae) (DCUN1D2), variant 1|DCN1-like protein 2 (Defective in cullin neddylation protein 2-like protein 2) (DCUN1 domain-containing protein 2)	ENSG00000150401,GI:62122944,GI:62122951	chr13	-	113158135	113193268	UCSC	698	1890.33	up	2.70821	0.00452263
800361	TC1901448	FLJ14928,SZFP41,ZNF585B	Zinc finger protein 585B (ZNF585B)|Zinc finger protein 585B (zinc finger protein 41-like protein)	ENSG00000197800,GI:25014092	chr19	-	42367564	42393472	UCSC	561	1518.33	up	2.70648	0.00579137
800215	TC0102281	DKFZp727A071,MGC14416,MGC19467,PARS2	Probable prolyl-tRNA synthetase, mitochondrial precursor (EC 6.1.1.15) (Proline--tRNA ligase) (ProRS)|Prolyl-tRNA synthetase (mitochondrial)(putative) (PARS2)	ENSG00000162396,GI:34303925	chr1	-	54995159	55002814	UCSC	1242	3359	up	2.70451	0.00348431
801076	TC0X00658	CNM,MTM1,MTMX,XLMTM	Myotubularin (EC 3.1.3.48)|Myotubularin 1 (MTM1)	ENSG00000171100,GI:4557895	chrX	+	149487727	149592453	UCSC	906.333	2448.33	up	2.70136	0.00671614
801892	TC2000255	C20orf198	Chromosome 20 open reading frame 198 (C20orf198)	ENSG00000174365,ENSG00000193169,ENSG00000201902,GI:31982870	chr20	+	36508731	36512979	UCSC	531	1433.67	up	2.69994	0.0212537
800935	TC1001018	DKFZP564G092,HERC4,KIAA1593	Hect domain and RLD 4 (HERC4), variant 1|Hect domain and RLD 4 (HERC4), variant 2|Hect domain and RLD 4 (HERC4), variant 3|Hect domain and RLD 4 isoform b	ENSG00000148634,GI:37620180,GI:63025187,GI:63025217	chr10	-	69351671	69505046	UCSC	562.333	1517	up	2.69769	0.00248613
803475	TC0701397	ABCB1	ATP-binding cassette, sub-family B (MDR/TAP), member 1 (ABCB1)|Multidrug resistance protein 1 (P-glycoprotein 1) (CD243 antigen)	ENSG00000085563,GI:42741658	chr7	-	86970884	87180638	UCSC	434.333	1171.67	up	2.69762	0.00162691
801179	TC2000539	FLJ11085,KIAA1434,MGC26147,RP5-1022P6.2	Hypothetical protein KIAA1434 (KIAA1434)	ENSG00000125772,GI:34222113	chr20	-	5473085	5539672	UCSC	756.333	2039.33	up	2.69634	0.00772836
802788	TC0501315	C5orf5,KHCHP,N61	Chromosome 5 open reading frame 5 (C5orf5)|Protein C5orf5 (GAP-like protein N61)	ENSG00000031003,GI:7706136	chr5	-	137301550	137396701	UCSC	1236	3332.67	up	2.69633	0.00345144
800845	TC0800573	Etle,KHDRBS3,SALP,SLM-2,SLM2,T-STAR,etoile	KH domain containing, RNA binding, signal transduction associated 3|KH domain containing, RNA binding, signal transduction associated 3 (KHDRBS3)	ENSG00000131773,GI:5730072	chr8	+	136538884	136737945	UCSC	1048.33	2824.67	up	2.69444	0.00344239
802240	TC1101681	D11S833E,GARP,LRRC32	Leucine rich repeat containing 32 (LRRC32)|Leucine-rich repeat-containing protein 32 precursor (GARP protein) (Garpin) (Glycoprotein A repetitions predominant)	ENSG00000137507,GI:5031706	chr11	-	76046217	76059439	UCSC	200.667	540.667	up	2.69435	0.0108648
803448	TC1500564				chr15	+	80820828	80880589	UCSC	189.667	511	up	2.6942	0.018724
802800	TC0400933				chr4	-	48290704	48292488	UCSC	194	522	up	2.69072	0.00890218
800635	TC0103207	SLC30A1,ZNT1,ZRC1	Solute carrier family 30 (zinc transporter), member 1 (SLC30A1)|Zinc transporter 1 (ZnT-1) (Solute carrier family 30 member 1)	ENSG00000170385,GI:52352802	chr1	-	209811533	209818722	UCSC	680.667	1831.33	up	2.6905	0.0103629
800526	TC0600285	STK19	Serine/threonine kinase 19 (STK19), variant 1|Serine/threonine kinase 19 (STK19), variant 2|Serine/threonine-protein kinase 19 (EC 2.7.1.37) (RP1 protein) (G11 protein)	ENSG00000204344,GI:14602430,GI:4759179	chr6	+	32046931	32089939	UCSC	646.333	1738.67	up	2.69005	0.00333661
803150	TC1901299	JUND	Ion factor jun-D|Jun D proto-oncogene (JUND)	ENSG00000130522,GI:10938013	chr19	-	18251571	18253468	UCSC	1452.33	3906.67	up	2.68992	0.00878563
802419	TC1900307	FCHO1	FCH domain only 1|FCH domain only 1 (FCHO1)	ENSG00000130475,GI:29789053	chr19	+	17719571	17760377	UCSC	459.667	1236.33	up	2.68963	0.00148682
800678	TC0400754	DAGK,DAGK4,DAGK7,DGKQ	Diacylglycerol kinase theta (EC 2.7.1.107) (Diglyceride kinase theta) (DGK-theta) (DAG kinase theta)|Diacylglycerol kinase, theta 110kDa (DGKQ)	ENSG00000145214,GI:40806174	chr4	-	942675	957344	UCSC	378	1016.67	up	2.68959	0.00174319
801001	TC0102754	TDRKH	Tudor and KH domain containing (TDRKH)|Tudor and KH domain-containing protein	ENSG00000182134,GI:6755759	chr1	-	150009235	150030516	UCSC	1037.67	2790.33	up	2.68905	0.00369025
802467	TC0101376	RGS2	Regulator of G-protein signaling 2 (RGS2) (G0/G1 switch regulatory protein 8)|Regulator of G-protein signalling 2, 24kDa (RGS2)	ENSG00000116741,GI:4506516	chr1	+	191044794	191048029	UCSC	438.333	1178.67	up	2.68897	0.00308018
801389	TC1901390	CCDC123	Coiled-coil domain containing 123 (CCDC123)	ENSG00000121289,GI:50083292	chr19	-	38061746	38154737	UCSC	560.667	1507.33	up	2.68847	0.00381345
800237	TC2200570	ZMAT5	Zinc finger, matrin type 5|Zinc finger, matrin type 5 (ZMAT5), variant 1|Zinc finger, matrin type 5 (ZMAT5), variant 2	ENSG00000100319,GI:51173753,GI:51173754	chr22	-	28456946	28493037	UCSC	951.667	2556.67	up	2.68651	0.00843031
801019	TC0601107	IER3	Immediate early response 3 (IER3), variant long|Immediate early response 3 (IER3), variant short|Radiation-inducible immediate-early gene IEX-1 (Immediate early protein GLY96) (Immediate early response 3 protein) (PACAP-responsive gene 1 protein) (PRG1 protein) (Differentiation-dependent gene 2 protein) (DIF-2 protein)	ENSG00000137331,GI:16554595,GI:16554596	chr6	-	30818955	30820306	UCSC	1305	3504.67	up	2.68557	0.00486703
801723	TC1600908		PI-3-kinase-related kinase SMG-1	ENSG00000157106,ENSG00000205736,ENSG00000205738	chr16	-	18723677	18845239	UCSC	2287.67	6141.67	up	2.68469	0.00663547
803346	TC0300459		HERV-K_3q12.3 provirus ancestral Gag polyprotein (Gag polyprotein) (HERV-K(II) Gag protein) [Contains: Matrix protein; Capsid protein; Nucleocapsid protein]	ENSG00000196822	chr3	+	102894539	102896542	UCSC	197	528.333	up	2.6819	0.00417531
801252	TC1300640	EFNB2	Ephrin-B2 (EFNB2)|Ephrin-B2 precursor (EPH-related receptor tyrosine kinase ligand 5) (LERK-5) (HTK ligand) (HTK-L)	ENSG00000125266,GI:33359689	chr13	-	105940099	105985450	UCSC	1378.33	3695.33	up	2.68102	0.00748587
800631	TC0102552	PPM1J	Protein phosphatase 1J (PP2C domain containing)	ENSG00000155367	chr1	-	113054139	113059622	UCSC	469.667	1258.33	up	2.67921	0.00207818
801462	TC0701279				chr7	-	65655988	65694829	UCSC	704.333	1887	up	2.67913	0.00415823
802699	TC1901038	C19orf28,MGC20700,PP3501	Chromosome 19 open reading frame 28 (C19orf28)	ENSG00000161091,GI:34222225	chr19	-	3489640	3508571	UCSC	1997	5341	up	2.67451	0.00577703
803172	TC1201086	LOC196394	Hypothetical protein LOC196394 (LOC196394)	ENSG00000151743,GI:46559738	chr12	-	31715339	31773319	UCSC	701	1874.33	up	2.6738	0.00298582
803704	TC1600341				chr16	+	30491077	30502667	UCSC	193.667	517.667	up	2.67298	0.0174261
803161	TC1700510			ENSG00000180336	chr17	+	40090021	40109980	UCSC	440	1176	up	2.67273	0.00559392
802309	TC1000066	FLJ10210,PRP18,PRPF18,hPrp18	PRP18 pre- processing factor 18 homolog (S. cerevisiae) (PRPF18)|Pre--splicing factor 18 (PRP18 homolog) (hPRP18)	ENSG00000165630,GI:91208421	chr10	+	13668933	13737935	UCSC	638.667	1706.33	up	2.67171	0.00394001
802682	TC1901450	FLJ32053,ZAP1,ZNF,ZNF569	Zinc finger protein 569|Zinc finger protein 569 (ZNF569)	ENSG00000196437,GI:38570116	chr19	-	42593902	42650206	UCSC	283	756	up	2.67138	0.00990041
801279	TC0500837	L6,MED10,MGC5309,NUT2,TRG20	Mediator of RNA polymerase II ion, subunit 10 homolog (NUT2, S. cerevisiae) (MED10)	ENSG00000133398,GI:49227853	chr5	-	6425040	6431639	UCSC	871	2326.33	up	2.67088	0.00286095
803113	TC1400808	TRAPPC6B	Trafficking protein particle complex 6B (TRAPPC6B)|Trafficking protein particle complex subunit 6B	ENSG00000182400,GI:31343344	chr14	-	38686768	38709487	UCSC	2168.33	5789.67	up	2.6701	0.00378359
801078	TC1200673	HYPE,MGC5623,UNQ3041	Huntingtin interacting protein E|Huntingtin interacting protein E (HYPE)	ENSG00000198855,GI:42794619	chr12	+	107433181	107437510	UCSC	551.667	1472.67	up	2.66949	0.00422348
800784	TC0102672			ENSG00000193804,ENSG00000202064	chr1	-	146327266	146327427	UCSC	491	1310.67	up	2.66938	0.0190061
800838	TC1101417	MED19	Mediator of RNA polymerase II ion, subunit 19 homolog|Mediator of RNA polymerase II ion, subunit 19 homolog (S. cerevisiae) (MED19)	ENSG00000156603,GI:23592231	chr11	-	57227759	57236280	UCSC	915.333	2442.33	up	2.66824	0.00224232
800674	TC0X01140	FLJ20130,NUP62CL,RP13-383K5.2	Nucleoporin 62kDa C-terminal like (NUP62CL)	ENSG00000198088,GI:8923134	chrX	-	106253313	106336355	UCSC	828.333	2209	up	2.6668	0.020391
800380	TC0400644	RAPGEF2	Rap guanine nucleotide exchange factor 2 (PDZ domain-containing guanine nucleotide exchange factor 1) (PDZ-GEF1) (RA-GEF)	ENSG00000109756	chr4	+	160368856	160500749	UCSC	752.667	2007	up	2.66652	0.0112825
801477	TC0101916			ENSG00000179571	chr1	-	16761510	16791433	UCSC	1456.67	3881.67	up	2.66476	0.00754449
803143	TC0300027	C3orf29,FLJ22405,FLJ90311	Chromosome 3 open reading frame 29 (C3orf29)	ENSG00000163719,GI:20127610	chr3	+	9666146	9719077	UCSC	957.333	2550.33	up	2.664	0.00386589
800761	TC1400861	KIAA1344		ENSG00000087301	chr14	-	51967059	52089031	UCSC	712	1896.67	up	2.66386	0.0038735
800553	TC0901447				chr9	-	138738170	138742457	UCSC	2224.67	5924.33	up	2.66302	0.00513996
803692	TC1100686	CAPN5,FLJ46245,HTRA3,nCL-3	Calpain 5 (CAPN5)|Calpain-5 (EC 3.4.22.-) (nCL-3) (htra-3)	ENSG00000149260,GI:87044927	chr11	+	76455640	76514844	UCSC	821	2186	up	2.66261	0.0046727
800444	TC0103353	SIPA1L2	Signal-induced proliferation-associated 1-like protein 2	ENSG00000116991	chr1	-	230600334	230763927	UCSC	729	1941	up	2.66255	0.00642243
802999	TC1300621		LOC87769 protein (OTTHUMP00000018653)	ENSG00000134864	chr13	-	99980520	100039783	UCSC	190.333	506.333	up	2.66025	0.0078315
802074	TC1700253	MAP2K3,MAPKK3,MEK3,MKK3,PRKMK3	Dual specificity mitogen-activated protein kinase kinase 3 (EC 2.7.1.-) (MAP kinase kinase 3) (MAPKK 3) (MAPK/ERK kinase 3)|Mitogen-activated protein kinase kinase 3 (MAP2K3), variant B|Mitogen-activated protein kinase kinase 3 (MAP2K3), variant C	ENSG00000034152,GI:21618348,GI:21618350	chr17	+	21128581	21159118	UCSC	1379.33	3666	up	2.65781	0.00293209
801303	TC0301040	COLQ	Acetylcholinesterase collagenic tail peptide precursor (AChE Q subunit) (Acetylcholinesterase-associated collagen)|Collagen-like tail subunit (single strand of homotrimer) of asymmetric acetylcholinesterase (COLQ), variant I|Collagen-like tail subunit (single strand of homotrimer) of asymmetric acetylcholinesterase (COLQ), variant II|Collagen-like tail subunit (single strand of homotrimer) of asy…	ENSG00000206561,GI:18105015,GI:18105017,GI:18105019,GI:18105023,GI:18105025,GI:18105027,GI:18105029,GI:56550062	chr3	-	15466645	15538281	UCSC	226.667	602.333	up	2.65735	0.00390508
801224	TC0601066	ZNF390	DJ29K1.3.2 (Novel C2H2 type zinc finger protein (Isoform 2)) (Fragment)	ENSG00000187987	chr6	-	28501266	28519258	UCSC	388.667	1031.67	up	2.65437	0.00457208
803177	TC0601628	FAM54A	Family with sequence similarity 54, member A (FAM54A)|Protein FAM54A (DUF729 domain containing protein 1)	ENSG00000146410,GI:39653314	chr6	-	136593861	136613166	UCSC	1073	2846.67	up	2.653	0.00294153
800176	TC0X00058	MOSPD2	Motile sperm domain containing 2 (MOSPD2)|Motile sperm domain-containing protein 2	ENSG00000130150,GI:22749196	chrX	+	14801484	14850370	UCSC	1456.67	3862.33	up	2.65149	0.00463125
803127	TC1101528			ENSG00000110046	chr11	-	64418594	64441296	UCSC	948	2512.33	up	2.65014	0.00545959
801249	TC0201814	JBTS4,NPH1,NPHP1,SLSN1	Nephrocystin-1 (Juvenile nephronophthisis 1 protein)|Nephronophthisis 1 (juvenile) (NPHP1), variant 1|Nephronophthisis 1 (juvenile) (NPHP1), variant 2	ENSG00000144061,GI:46397397,GI:46397399	chr2	-	110237195	110319883	UCSC	344.667	913	up	2.64894	0.00357846
801904	TC1400253	C14orf101	Chromosome 14 open reading frame 101 (C14orf101)	ENSG00000070269,GI:93277079	chr14	+	56116264	56184755	UCSC	1366.33	3619	up	2.64869	0.00587585
800815	TC1701160	IFT20	Intraflagellar transport 20 homolog (Chlamydomonas) (IFT20)|Intraflagellar transport protein IFT20	ENSG00000109083,GI:34222241	chr17	-	23679479	23686622	UCSC	640.667	1696.33	up	2.64776	0.0026448
800278	TC0401091	HEL308	DNA helicase HEL308|DNA helicase HEL308 (HEL308)	ENSG00000163312,GI:19525732	chr4	-	84547523	84596060	UCSC	566.333	1499	up	2.64685	0.00503817
801198	TC0200178	CCDC75	Coiled-coil domain containing 75 (CCDC75)	ENSG00000152133,GI:28395050	chr2	+	37165098	37179891	UCSC	844.667	2235.33	up	2.64641	0.00209693
800356	TC0601689	C6orf96	Chromosome 6 open reading frame 96 (C6orf96)	ENSG00000155906,GI:8923583	chr6	-	151767682	151815009	UCSC	841.333	2224.67	up	2.64422	0.00234927
800938	TC0102600				chr1	-	119968097	119970283	UCSC	398	1051.33	up	2.64154	0.00279582
800894	TC1900481	ZNF420	Zinc finger protein 420|Zinc finger protein 420 (ZNF420)	ENSG00000197050,GI:34303923	chr19	+	42190644	42313052	UCSC	332.667	878.667	up	2.64128	0.00630368
801239	TC0500957	HMGCS1	Hydroxymethylglutaryl-CoA synthase, cytoplasmic (EC 2.3.3.10) (HMG-CoA synthase) (3-hydroxy-3-methylglutaryl coenzyme A synthase)	ENSG00000112972	chr5	-	43325255	43349355	UCSC	1338.33	3533	up	2.63985	0.00370167
802383	TC0103404	OPN3	Opsin 3 (encephalopsin, panopsin) (OPN3), variant 1|Opsin 3 (encephalopsin, panopsin) (OPN3), variant 2|Opsin 3 (encephalopsin, panopsin) (OPN3), variant 3|Opsin-3 (Encephalopsin) (Panopsin)	ENSG00000054277,GI:71999130,GI:71999132,GI:71999139	chr1	-	239823049	239870324	UCSC	402.667	1062	up	2.63742	0.00794019
803763	TC1101619	ORAOV1	Oral cancer overexpressed 1 (ORAOV1)|Oral cancer overexpressed protein 1 (Tumor amplified and overexpressed sequence 1)	ENSG00000149716,GI:56676315	chr11	-	69189515	69199365	UCSC	504.667	1330	up	2.6354	0.00176221
801385	TC1900129	MCOLN1	Mucolipin 1 (MCOLN1)|Mucolipin-1 (Mucolipidin) (MG-2)	ENSG00000090674,GI:10092596	chr19	+	7493512	7504875	UCSC	1801	4736	up	2.62965	0.00514085
803136	TC0900336				chr9	+	85513056	85518047	UCSC	870.667	2287.67	up	2.62749	0.00979737
800873	TC1201034	RECQL,RECQL1,RecQ1	ATP-dependent DNA helicase Q1 (EC 3.6.1.-) (DNA-dependent ATPase Q1)|RecQ protein-like (DNA helicase Q1-like) (RECQL), variant 1|RecQ protein-like (DNA helicase Q1-like) (RECQL), variant 2	ENSG00000004700,GI:14591901,GI:14591903	chr12	-	21513965	21545870	UCSC	785.333	2062.67	up	2.62649	0.00669314
801209	TC0601564	C6orf204,NY-BR-15,RP11-57K17.2,bA57K17.2	Chromosome 6 open reading frame 204 (C6orf204)	ENSG00000111860,GI:46048451	chr6	-	118888628	119137938	UCSC	409.333	1075	up	2.62622	0.00224296
801168	TC0103282	C1orf55,FLJ35382,RP4-671D7.1,dJ671D7.1	Chromosome 1 open reading frame 55 (C1orf55)	ENSG00000143751,GI:40255124	chr1	-	224237026	224253684	UCSC	2440.67	6409.67	up	2.6262	0.00596954
800340	TC2000600			ENSG00000188559	chr20	-	20320856	20641281	UCSC	1184	3106.33	up	2.62359	0.00528528
800363	TC0301309				chr3	-	62222540	62279671	UCSC	1167.33	3060.67	up	2.62193	0.0118937
801471	TC0500506	FAM53C	Family with sequence similarity 53, member C (FAM53C)|Protein FAM53C	ENSG00000120709,GI:7706138	chr5	+	137701183	137713315	UCSC	2392.33	6270	up	2.62087	0.00461786
803417	TC0100086	PER3	Period circadian protein 3 (hPER3)|Period homolog 3 (Drosophila) (PER3)	ENSG00000049246,GI:8567387	chr1	+	7766967	7827824	UCSC	283.333	742.333	up	2.62	0.00169211
800472	TC0800772	MTMR7	Myotubularin-related protein 7 (EC 3.1.3.-)	ENSG00000003987	chr8	-	17199913	17315408	UCSC	394.667	1034	up	2.61993	0.00598916
803699	TC0200058	FAM84A,FLJ35392,NSE1,PP11517	Family with sequence similarity 84, member A (FAM84A)|NSE1	ENSG00000162981,GI:21553328	chr2	+	14690261	14708384	UCSC	204.333	535.333	up	2.6199	0.0172436
800588	TC1100789	KIAA1377		ENSG00000110318	chr11	+	101290963	101377000	UCSC	446	1168.33	up	2.61958	0.0143085
801120	TC1601187	FLJ40489,KCC1,LCAT,SLC12A4	Lecithin-cholesterol acyltransferase (LCAT)|Solute carrier family 12 (potassium/chloride transporters), member 4 (SLC12A4)|Solute carrier family 12 member 4 (Electroneutral potassium-chloride cotransporter 1) (Erythroid K-Cl cotransporter 1) (hKCC1)	ENSG00000124067,GI:34147633,GI:4557891	chr16	-	66531154	66560026	UCSC	804.333	2106.67	up	2.61915	0.00311445
800821	TC1200519	THAP2	THAP domain containing, apoptosis associated protein 2 (THAP2)|THAP domain-containing protein 2	ENSG00000173451,GI:13899258	chr12	+	70344051	70360684	UCSC	470.333	1231	up	2.61729	0.0124193
800879	TC0102397	BCL10,CARMEN,CIPER,CLAP,c-E10,mE10	B cell lymphoma/leukemia 10 (B-cell CLL/lymphoma 10) (Bcl-10) (CED- 3/ICH-1 prodomain homologous E10-like regulator) (CIPER) (CARD- containing molecule enhancing NFkappaB) (Cellular homolog of vCARMEN) (cCARMEN) (Mammalian CARD-containing adapter molecule|B-cell CLL/lymphoma 10 (BCL10)	ENSG00000142867,GI:20336470	chr1	-	85504519	85516359	UCSC	1290	3375	up	2.61628	0.0175409
800654	TC0900560	ARC16-2,ARPC5L,MGC3038	Actin related protein 2/3 complex, subunit 5-like|Actin related protein 2/3 complex, subunit 5-like (ARPC5L)	ENSG00000136950,GI:13569955	chr9	+	126664230	126679824	UCSC	412.333	1078.33	up	2.6152	0.010959
803484	TC1400120	FLJ10111,FLJ23501,IRF-9,IRF9,ISGF3,ISGF3G,MGC19975,RNF31,ZIBRA,p48	Interferon-stimulated ion factor 3, gamma 48kDa (ISGF3G)|Ional regulator ISGF3 gamma subunit (Interferon regulatory factor 9) (IRF-9) (IFN-alpha-responsive ion factor subunit) (Interferon-stimulated gene factor 3 gamma) (ISGF3 p48 subunit) (ISGF- 3 gamma)|Ring finger protein 31 (RNF31)	ENSG00000092098,GI:38045939,GI:82734235	chr14	+	23685790	23706451	UCSC	813	2125.67	up	2.6146	0.00116333
801060	TC1400912				chr14	-	63570906	63574745	UCSC	348	909.667	up	2.61398	0.0414728
800690	TC1000196	AD037,MGC44914,RASSF4	Ras association (RalGDS/AF-6) domain family 4 (RASSF4), variant 1|Ras association domain family 4 isoform a	ENSG00000107551,GI:30474868	chr10	+	44774861	44810178	UCSC	336.667	880	up	2.61386	0.00575022
801108	TC1500881	KIAA0847,TTBK,TTBK2	Tau tubulin kinase 2|Tau tubulin kinase 2 (TTBK2)	ENSG00000128881,GI:28466990	chr15	-	40825025	41000300	UCSC	833	2177.33	up	2.61385	0.0052826
800926	TC1400384	C14orf179,FLJ32173,MGC16028	Chromosome 14 open reading frame 179 (C14orf179)	ENSG00000119650,GI:16418376	chr14	+	75521878	75619845	UCSC	790	2064	up	2.61266	0.00532889
801174	TC0501555	DKFZp686L2452,LOC51149,MGC65027,MGC78537	Hypothetical LOC51149 (LOC51149), variant 1|Hypothetical LOC51149 (LOC51149), variant 2|Hypothetical LOC51149 (LOC51149), variant 3|Hypothetical LOC51149 (LOC51149), variant 4	ENSG00000161010,GI:65508163,GI:65508249,GI:65508342,GI:65508349	chr5	-	179195288	179218446	UCSC	961	2510.67	up	2.61256	0.000941059
803531	TC0700531	ZKSCAN1	Zinc finger with KRAB and SCAN domain-containing protein 1 (Zinc finger protein 36) (Zinc finger protein KOX18)	ENSG00000106261	chr7	+	99451155	99473368	UCSC	1149	3000.33	up	2.61126	0.00765281
800914	TC1000729	KLF6	Core promoter element-binding protein (Kruppel-like factor 6) (B-cell derived protein 1) (Proto-oncogene BCD1) (ion factor Zf9) (GC-rich sites-binding factor GBF)|Kruppel-like factor 6 (KLF6), variant 1|Kruppel-like factor 6 (KLF6), variant 2	ENSG00000067082,GI:56550082,GI:56550115	chr10	-	3808188	3817473	UCSC	1601.33	4181.33	up	2.61116	0.00323532
800045	TC1400195	KIAA0423		ENSG00000198718	chr14	+	44501161	44613383	UCSC	348.333	909.333	up	2.61053	0.00424169
800916	TC0103230	ESRRG	Estrogen-related receptor gamma (ESRRG), variant 1|Estrogen-related receptor gamma (ESRRG), variant 2|Estrogen-related receptor gamma (ESRRG), variant 3|Estrogen-related receptor gamma (Estrogen receptor-related protein 3) (ERR gamma-2)	ENSG00000196482,GI:45545426,GI:45545428,GI:45545432	chr1	-	214743211	215377720	UCSC	444	1158	up	2.60811	0.0141141
802560	TC0102512	TAF13	Ion initiation factor TFIID subunit 13 (ion initiation factor TFIID 18 kDa subunit) (TAF(II)18) (TAFII-18) (TAFII18)	ENSG00000197780	chr1	-	109406644	109420147	UCSC	610	1590.33	up	2.6071	0.00480944
801040	TC1500329	HumORF8,KIAA0055,MGC129718,UBPY,USP8	Ubiquitin carboxyl-terminal hydrolase 8 (EC 3.1.2.15) (Ubiquitin thiolesterase 8) (Ubiquitin-specific processing protease 8) (Deubiquitinating enzyme 8) (hUBPy)|Ubiquitin specific peptidase 8 (USP8)	ENSG00000138592,GI:41281375	chr15	+	48503871	48579263	UCSC	1393.67	3631.67	up	2.60584	0.00659868
800171	TC0201022				chr2	+	203680968	203685066	UCSC	1459	3801.67	up	2.60567	0.00786003
800708	TC0202262			ENSG00000188519	chr2	-	208394259	208395738	UCSC	603.333	1571.67	up	2.60497	0.00325628
800822	TC1600426	CYLD	Probable ubiquitin carboxyl-terminal hydrolase CYLD (EC 3.1.2.15) (Ubiquitin thiolesterase CYLD) (Ubiquitin-specific-processing protease CYLD) (Deubiquitinating enzyme CYLD)	ENSG00000083799	chr16	+	49333486	49390029	UCSC	634.333	1652.33	up	2.60483	0.00885151
802737	TC1700156				chr17	+	16170524	16186759	UCSC	294.667	767.333	up	2.60407	0.00863063
801330	TC2200440	C22orf29,GNB1L	Chromosome 22 open reading frame 29 (C22orf29)|Guanine nucleotide-binding protein beta subunit-like protein 1 (G protein beta subunit-like protein 1) (WD40 repeat-containing protein deleted in VCFS) (WDVCF protein) (DGCRK3)	ENSG00000185838,GI:40255022	chr22	-	18150747	18222462	UCSC	680	1770.67	up	2.60392	0.00655691
801936	TC1900963	ZF5128,ZNF324,ZNF324A	Zinc finger protein 324 (ZNF324)|Zinc finger protein 324 (Zinc finger protein ZF5128)	ENSG00000083812,GI:7657692	chr19	+	63670259	63676577	UCSC	477.333	1242.67	up	2.60335	0.00630059
802335	TC0800809	STC1	Stanniocalcin 1 (STC1)|Stanniocalcin-1 precursor (STC-1)	ENSG00000159167,GI:61676083	chr8	-	23755373	23768265	UCSC	237.333	617.667	up	2.60253	0.00674277
803263	TC0400050				chr4	+	4814433	4817081	UCSC	223.333	581	up	2.60149	0.0282926
801743	TC1501171			ENSG00000205281	chr15	-	80423526	80428761	UCSC	194.667	506.333	up	2.60103	0.0144201
801160	TC0200115	EB3,EBF3,EBF3-S,MAPRE3,RP3	Microtubule-associated protein RP/EB family member 3 (End-binding protein 3) (EB3) (EB1 protein family member 3) (EBF3) (RP3)|Microtubule-associated protein, RP/EB family, member 3 (MAPRE3)	ENSG00000084764,GI:10800411	chr2	+	27046984	27103590	UCSC	1586.67	4124	up	2.59916	0.00634405
801888	TC1600618	FLJ38059,GAN,GAN1,KLHL16	Giant axonal neuropathy (gigaxonin) (GAN)|Gigaxonin (Kelch-like protein 16)	ENSG00000127688,GI:21614518	chr16	+	79906076	79971441	UCSC	932.667	2424	up	2.599	0.00615599
800316	TC0X00523	FLJ16123,SIZN,ZCCHC12	Zinc finger CCHC domain-containing protein 12|Zinc finger, CCHC domain containing 12 (ZCCHC12)	ENSG00000174460,GI:31341108	chrX	+	117841774	117844959	UCSC	1172	3046	up	2.59898	0.00396631
803424	TC1600133	SLITL2,VASN	Slit-like 2|Vasorin (VASN)	ENSG00000168140,GI:88702792	chr16	+	4361850	4373530	UCSC	269	698.333	up	2.59603	0.0174579
803705	TC2200615			ENSG00000183531	chr22	-	31586006	31586420	UCSC	202.667	526	up	2.59539	0.00295172
802619	TC1200706	TRAFD1	FLN29 gene product|TRAF-type zinc finger domain containing 1 (TRAFD1)	ENSG00000135148,GI:5729827	chr12	+	111047732	111075795	UCSC	1978	5132.33	up	2.59471	0.00301499
800379	TC1501002	MGC104638,MYO1C,MYO1E	Myosin IE (MYO1E)|Myosin Ie (Myosin Ic)	ENSG00000157483,GI:55956915	chr15	-	57215461	57452431	UCSC	551.667	1431.33	up	2.59456	0.00534679
802642	TC0301631	FLJ35613,NHE9,Nbla00118,SLC9A9	Sodium/hydrogen exchanger 9 (Na(+)/H(+) exchanger 9) (NHE-9) (Solute carrier family 9 member 9)|Solute carrier family 9 (sodium/hydrogen exchanger), member 9 (SLC9A9)	ENSG00000181804,GI:27734934	chr3	-	144466754	145049979	UCSC	426.667	1107	up	2.59453	0.00518097
801355	TC0901304	TTLL11	Tubulin--tyrosine ligase-like protein 11	ENSG00000175764	chr9	-	123624071	123895706	UCSC	600	1556.33	up	2.59389	0.002788
802674	TC0301244	RNU3IP2	RNA, U3 small nucleolar interacting protein 2 (RNU3IP2)|U3 small nucleolar RNA-interacting protein 2 (U3 small nucleolar ribonucleoproptein-associated 55-kDa protein) (U3 snoRNP-associated 55-kDa protein) (U3-55K)	ENSG00000114767,GI:51871124	chr3	-	51942486	51950997	UCSC	1943.33	5037.33	up	2.59211	0.00523356
803020	TC0301116	AXUD1,DKFZp566F164,TAIP-3,URAX1	AXIN1 up-regulated 1 (AXUD1)|Axin-1 up-regulated gene 1 protein (TGF-beta-induced apoptosis protein 3) (TAIP-3) (URAX1 protein)	ENSG00000144655,GI:17136074	chr3	-	39158351	39171082	UCSC	199	515.667	up	2.59129	0.0188717
800865	TC0401250	FLJ30655,FLJ36042,MGC70542,SCLT1,hCAP-1A	Sodium channel and clathrin linker 1 (SCLT1)|Sodium channel associated protein 1	ENSG00000151466,GI:21389474	chr4	-	130024837	130234212	UCSC	928.333	2405	up	2.59066	0.00286087
801347	TC1201376	MDM1	Mdm4, transformed 3T3 cell double minute 1, p53 binding protein (mouse) (MDM1), variant 1|Mdm4, transformed 3T3 cell double minute 1, p53 binding protein (mouse) (MDM1), variant 2|Mdm4, transformed 3T3 cell double minute 1, p53 binding protein isoform 1	ENSG00000111554,GI:34222109,GI:9910417	chr12	-	66974613	67012428	UCSC	495	1282.33	up	2.59057	0.00258721
800877	TC1600802	ZNF597	Zinc finger protein 597|Zinc finger protein 597 (ZNF597)	ENSG00000167981,GI:22748966	chr16	-	3426107	3433505	UCSC	629.667	1630.33	up	2.5892	0.00394131
802248	TC0801073	SNX16	Sorting nexin 16 (SNX16), variant 1|Sorting nexin 16 (SNX16), variant 2|Sorting nexin 16 (SNX16), variant 3|Sorting nexin-16	ENSG00000104497,GI:23238243,GI:23238245,GI:23238247	chr8	-	82874373	82917094	UCSC	227.667	589.333	up	2.58858	0.00782856
802864	TC2000356		HSUP1 protein (Fragment)	ENSG00000177410	chr20	+	47328122	47339204	UCSC	2692.67	6970	up	2.58851	0.00334187
801557	TC0201621	C2orf7,MGC13004,PAP21	Chromosome 2 open reading frame 7 (C2orf7)|Protease-associated domain-containing protein of 21 kDa precursor (hPAP21)	ENSG00000135617,GI:14150089	chr2	-	73308643	73313895	UCSC	801.667	2070.33	up	2.58254	0.0107757
800619	TC0901185	TBC1D2	TBC1 domain family member 2 (Prostate antigen recognized and indentified by SEREX) (PARIS-1)|TBC1 domain family, member 2 (TBC1D2)	ENSG00000095383,GI:62198224	chr9	-	100001132	100057736	UCSC	274	707.333	up	2.58151	0.00683031
801005	TC0900415	HABP4,IHABP4,Ki-1/57,MGC825,SERBP1L	Hyaluronan binding protein 4|Hyaluronan binding protein 4 (HABP4)	ENSG00000130956,GI:24307946	chr9	+	98252258	98293439	UCSC	1078.33	2783.33	up	2.58114	0.00454409
800070	TC0201296		Kinase D-interacting substance of 220 kDa	ENSG00000134313	chr2	-	8786511	8895206	UCSC	1777.67	4587.33	up	2.58054	0.00639785
801036	TC1201569	FAM109A	Family with sequence similarity 109, member A (FAM109A)	ENSG00000198324,GI:24432055	chr12	-	110282868	110291308	UCSC	312	805	up	2.58013	0.0011535
800847	TC1900477				chr19	+	41955897	41958601	UCSC	334.333	862.333	up	2.57926	0.00762257
801763	TC1400970	DFCP1,KIAA1589,TAFF1,ZFYVE1,ZNFN2A1	Zinc finger FYVE domain-containing protein 1 (Double FYVE-containing protein 1) (Tandem FYVE fingers-1) (SR3)|Zinc finger, FYVE domain containing 1 (ZFYVE1), variant 1|Zinc finger, FYVE domain containing 1 (ZFYVE1), variant 2	ENSG00000165861,GI:30795179,GI:30795181	chr14	-	72505913	72563673	UCSC	883	2277	up	2.57871	0.0130135
800957	TC1100181	MICAL2	Microtubule associated monoxygenase, calponin and LIM domain containing 2 (MICAL2)|Protein MICAL-2	ENSG00000133816,GI:41281417	chr11	+	12072140	12241913	UCSC	466.333	1202.33	up	2.57827	0.00583774
801797	TC1800437	KIAA1632		ENSG00000152223	chr18	-	41684470	41801238	UCSC	403.667	1040.67	up	2.57803	0.0086058
800929	TC0X00070	REPS2	RalBP1-associated Eps domain-containing protein 2 (RalBP1-interacting protein 2) (Partner of RalBP1)	ENSG00000169891	chrX	+	16874735	17081316	UCSC	354.333	913	up	2.57667	0.00415644
801072	TC1901174	ANKRD25	Ankyrin repeat domain 25	ENSG00000197256	chr19	-	11135947	11169224	UCSC	554.333	1428	up	2.57607	0.00353932
801651	TC0100416	BMP8A	Bone morphogenetic protein 8A|CDNA FLJ14351 fis, clone THYRO1001828|CDNA FLJ45264 fis, clone BRHIP2024941	ENSG00000183682,ENSG00000186189,ENSG00000204077	chr1	+	39729905	39768126	UCSC	642.333	1653.33	up	2.57395	0.0025486
802808	TC0301282	IL17RD	Interleukin 17 receptor D (IL17RD)|Interleukin-17 receptor D precursor (IL-17 receptor D) (IL-17RD) (Interleukin-17D receptor) (IL-17D receptor) (IL17Rhom) (Interleukin- 17 receptor-like protein) (Sef homolog) (hSef)	ENSG00000144730,GI:24308146	chr3	-	57103318	57179374	UCSC	800.667	2058.67	up	2.57119	0.00584596
803194	TC0701264	ERV3,H-plk,ZNF117	HERV-R_7q21.2 provirus ancestral Env polyprotein precursor (Envelope polyprotein) (ERV3 envelope protein) (ERV-3 envelope protein) (HERV-R envelope protein) (ERV-R envelope protein) [Contains: Surface protein (SU); Transmembrane protein (TM)]|Krueppel-related zinc finger protein|Krueppel-related zinc finger protein (H-plk)|Zinc finger protein 117 (ZNF117)	ENSG00000152926,ENSG00000196546,GI:13374556,GI:7705388	chr7	-	64074598	64104556	UCSC	361.333	929	up	2.57103	0.00336227
800600	TC1101302	ABTB2	Ankyrin repeat and BTB (POZ) domain containing 2 (ABTB2)|Ankyrin repeat and BTB/POZ domain-containing protein 2	ENSG00000166016,GI:21956638	chr11	-	34129111	34335378	UCSC	510.667	1311.67	up	2.56854	0.00286911
802893	TC0X00577	FAM122C	Family with sequence similarity 122C (FAM122C)	ENSG00000156500,GI:20270386	chrX	+	133765797	133816306	UCSC	902	2316.33	up	2.568	0.0135711
802336	TC0400643				chr4	+	160327244	160351185	UCSC	479.667	1231.67	up	2.56776	0.00338831
801026	TC1901759			ENSG00000197608	chr19	-	57259531	57290830	UCSC	379.333	974	up	2.56766	0.00309402
800748	TC0700340	ASL	Argininosuccinate lyase (ASL), variant 1|Argininosuccinate lyase (ASL), variant 2|Argininosuccinate lyase (ASL), variant 3|Argininosuccinate lyase (ASL), variant 4|Argininosuccinate lyase (EC 4.3.2.1) (Arginosuccinase) (ASAL)	ENSG00000169910,GI:68303541,GI:68303544,GI:68303546,GI:68303548	chr7	+	65178211	65195756	UCSC	523.333	1341.67	up	2.56369	0.00267217
802625	TC0200580	TMEM87B	Transmembrane protein 87B (TMEM87B)	ENSG00000153214,GI:14249523	chr2	+	112529285	112591442	UCSC	789.333	2022.33	up	2.56208	0.00536735
803148	TC0600310		PREDICTED: similar to myosin regulatory light chain-like	ENSG00000204199	chr6	+	33414738	33415250	UCSC	288	737.667	up	2.56134	0.0438343
801600	TC1600097	LOC114984	Hypothetical protein BC014089 (LOC114984)	ENSG00000162076,GI:34147539	chr16	+	2873215	2889366	UCSC	1119.67	2865.33	up	2.55909	0.0105428
800262	TC1701788	PCYT2	Ethanolamine-phosphate cytidylyltransferase (EC 2.7.7.14) (Phosphorylethanolamine transferase) (CTP:phosphoethanolamine cytidylyltransferase)|Phosphate cytidylyltransferase 2, ethanolamine (PCYT2)	ENSG00000185813,GI:4505650	chr17	-	77455384	77462616	UCSC	839.333	2147.67	up	2.55878	0.00570378
802502	TC1101761	CCDC82	Coiled-coil domain containing 82 (CCDC82)	ENSG00000149231,ENSG00000197188,GI:19923843	chr11	-	95725589	95762757	UCSC	638.333	1633.33	up	2.55875	0.0140282
800269	TC0103299	AAVG5835,MGC61802,MRPL55,PRO19675	Mitochondrial ribosomal protein L55 (MRPL55), nuclear gene encoding mitochondrial protein, variant 1|Mitochondrial ribosomal protein L55 (MRPL55), nuclear gene encoding mitochondrial protein, variant 2|Mitochondrial ribosomal protein L55 (MRPL55), nuclear gene encoding mitochondrial protein, variant 3|Mitochondrial ribosomal protein L55 (MRPL55), nuclear gene encoding mitochondrial protein, varia…	ENSG00000162910,GI:31563351,GI:31563353,GI:31563355,GI:31563357,GI:31563359,GI:31563361,GI:31563363,GI:31563365	chr1	-	226361003	226363636	UCSC	695.333	1778.67	up	2.55801	0.00396354
801251	TC1900796				chr19	+	58590246	58622384	UCSC	243	621.333	up	2.55693	0.0022151
800357	TC0701465	TRIM4	Tripartite motif protein 4 (RING finger protein 87)|Tripartite motif-containing 4 (TRIM4), variant alpha|Tripartite motif-containing 4 (TRIM4), variant beta	ENSG00000146833,GI:15011939,GI:15011940	chr7	-	99325973	99355159	UCSC	1027.33	2625	up	2.55516	0.0144982
802244	TC2000815	PREX1	Phosphatidylinositol 3,4,5-trisphosphate-dependent RAC exchanger 1 (PREX1)|Phosphatidylinositol 3,4,5-trisphosphate-dependent Rac exchanger 1 protein (P-Rex1 protein)	ENSG00000124126,GI:34452731	chr20	-	46674197	46877827	UCSC	401	1024.33	up	2.55445	0.00524902
801155	TC1001025	SLC25A16	Grave disease carrier protein (GDC) (Grave disease autoantigen) (GDA) (Mitochondrial solute carrier protein homolog) (Solute carrier family 25 member 16)	ENSG00000122912	chr10	-	69912104	69957590	UCSC	415.333	1060.67	up	2.55377	0.00202432
802985	TC1101606	CHK,CHKA,CKI	Choline kinase alpha (CHKA), variant 1|Choline kinase alpha (EC 2.7.1.32) (CK) (CHETK-alpha)	ENSG00000110721,GI:47078275	chr11	-	67576904	67645434	UCSC	1127	2878	up	2.55368	0.00366567
800834	TC0401395	NEK1	Serine/threonine-protein kinase Nek1 (EC 2.7.1.37) (NimA-related protein kinase 1) (NY-REN-55 antigen)	ENSG00000137601	chr4	-	170551004	170770355	UCSC	706.667	1803.67	up	2.55236	0.00660189
801606	TC1700372				chr17	+	30919263	30925445	UCSC	715.333	1825.67	up	2.55219	0.00751399
800511	TC1901081	RFX2	DNA-binding protein RFX2|Regulatory factor X, 2 (influences HLA class II expression) (RFX2), variant 1|Regulatory factor X, 2 (influences HLA class II expression) (RFX2), variant 2	ENSG00000087903,GI:19743878,GI:19743880	chr19	-	5944175	6061570	UCSC	573.333	1461.33	up	2.54884	0.00377538
801130	TC0500351	RFESD	Rieske (Fe-S) domain containing (RFESD)	ENSG00000175449,GI:40255164	chr5	+	95008237	95019542	UCSC	543	1383.67	up	2.54819	0.000817299
802054	TC0201776	MITD1	MIT, microtubule interacting and transport, domain containing 1 (MITD1)	ENSG00000158411,GI:20270348	chr2	-	99152158	99163963	UCSC	579.667	1476.67	up	2.54744	0.003098
800264	TC0901369	C9orf60,Hzyg,RP11-545E17.4,ZYG,ZYG11BL	Zyg-11 homolog B (C. elegans)-like (ZYG11BL)|Zyg-11 protein homolog (Zyg-11 homolog B-like)	ENSG00000160445,GI:33589813	chr9	-	130531886	130574043	UCSC	1402.33	3572	up	2.54718	0.00470864
800590	TC1500425	DKFZp434F2114,FLJ12476,IQCH	IQ motif containing H (IQCH), variant 1|IQ motif containing H (IQCH), variant 2	ENSG00000103599,GI:12232474,GI:72534719	chr15	+	65334221	65581195	UCSC	329.333	838.667	up	2.54656	0.00522651
800776	TC1001011	JMJD1C	Jumonji domain-containing protein 1C (Thyroid receptor-interacting protein 8) (TRIP-8)	ENSG00000171988	chr10	-	64596987	64895767	UCSC	1156.67	2941.33	up	2.54294	0.00554536
800620	TC0700387	CYLN2	Cytoplasmic linker 2 (CYLN2), variant 1|Cytoplasmic linker protein 2 (Cytoplasmic linker protein 115) (CLIP- 115) (Williams-Beuren syndrome chromosome region 4 protein)	ENSG00000106665,GI:14702160	chr7	+	73341741	73458200	UCSC	419.667	1067	up	2.54249	0.0101373
803606	TC0500885	CDH10	Cadherin 10, type 2 (T2-cadherin) (CDH10)|Cadherin-10 precursor (T2-cadherin)	ENSG00000040731,GI:16306529	chr5	-	24522966	24680844	UCSC	246.667	626	up	2.53784	0.00441212
803224	TC0400467	8430410J10Rik,ALPK1,FLJ22670,KIAA1527,LAK	Alpha-kinase 1|Alpha-kinase 1 (ALPK1)	ENSG00000073331,GI:21361968	chr4	+	113437975	113583225	UCSC	233.667	593	up	2.5378	0.00638265
803059	TC1700586	TMEM92	Transmembrane protein 92 (TMEM92)	ENSG00000167105,GI:23397497	chr17	+	45706832	45713843	UCSC	473.667	1202	up	2.53765	0.00273214
802996	TC1600720	FBXL16	F-box and leucine-rich repeat protein 16 (FBXL16)|F-box/LRR-repeat protein 16 (F-box and leucine-rich repeat protein 16)	ENSG00000127585,GI:34222207	chr16	-	682507	695823	UCSC	285	723	up	2.53684	0.00303676
801225	TC1300021	FGF9,GAF,HBFG-9,MGC119914,MGC119915	Fibroblast growth factor 9 (glia-activating factor) (FGF9)|Glia-activating factor precursor (GAF) (Fibroblast growth factor 9) (FGF-9) (HBGF-9)	ENSG00000102678,GI:4503706	chr13	+	21143170	21176637	UCSC	367	931	up	2.53678	0.0147159
802157	TC1400392	TMEM63C	Transmembrane protein 63C	ENSG00000165548	chr14	+	76711946	76795591	UCSC	859.667	2180.67	up	2.53664	0.00287861
801302	TC1901296	RAB3A	RAB3A, member RAS oncogene family (RAB3A)|Ras-related protein Rab-3A	ENSG00000105649,GI:34147654	chr19	-	18168611	18175874	UCSC	3861	9790.67	up	2.53579	0.00453441
800522	TC0601089		CDNA FLJ44013 fis, clone TESTI4024890	ENSG00000204623	chr6	-	30076768	30137396	UCSC	414.333	1050.33	up	2.535	0.00523698
801530	TC1900634	KLC2,KLC2L,KLC3,KLCt,KNS2B	Kinesin light chain 2-like isoform a|Kinesin light chain 3 (KLC3)	ENSG00000104892,GI:91825556	chr19	+	50535838	50546626	UCSC	370.333	938.667	up	2.53465	0.00146267
803715	TC1700828	FLJ35220	Hypothetical protein FLJ35220 (FLJ35220)	ENSG00000173818,GI:31542774	chr17	+	76003562	76026476	UCSC	282.333	715.333	up	2.53365	0.00145565
801195	TC0601428			ENSG00000135315	chr6	-	84890679	84994072	UCSC	377	955	up	2.53316	0.00663746
800698	TC1000491	DKFZP761G1923,PI4KII,RP11-548K23.6	Phosphatidylinositol 4-kinase type II|Phosphatidylinositol 4-kinase type II (PI4KII)	ENSG00000043822,GI:19923532	chr10	+	99390433	99426181	UCSC	1671	4232.67	up	2.53301	0.00629163
801274	TC0103088	GLRX2,GRX2,bA101E13.1	Glutaredoxin 2 (GLRX2), variant 1|Glutaredoxin 2 (GLRX2), variant 2|Glutaredoxin-2, mitochondrial precursor	ENSG00000023572,GI:37537702,GI:37537703	chr1	-	191332221	191341867	UCSC	1203.33	3046.67	up	2.53186	0.00789881
801956	TC1700004			ENSG00000187624	chr17	+	260434	264713	UCSC	330	835.333	up	2.53131	0.00630727
800022	TC0301139	ZNF445	Zinc finger protein 445	ENSG00000185219	chr3	-	44457428	44494166	UCSC	1134.33	2871	up	2.531	0.00484803
802922	TC1400153	AKAP6	A kinase (PRKA) anchor protein 6 (AKAP6)|A-kinase anchor protein 6 (Protein kinase A-anchoring protein 6) (PRKA6) (A-kinase anchor protein 100 kDa) (AKAP 100) (mAKAP)	ENSG00000151320,GI:21493044	chr14	+	31868255	32372018	UCSC	201.667	510.333	up	2.53058	0.00895298
803673	TC0601674	KATNA1	Katanin p60 (ATPase-containing) subunit A 1 (KATNA1)|Katanin p60 ATPase-containing subunit A1 (EC 3.6.4.3) (Katanin p60 subunit A1) (p60 katanin)	ENSG00000186625,GI:9951918	chr6	-	149957702	150011847	UCSC	1567.33	3965	up	2.52977	0.00590781
802215	TC0300288	HEMK,HEMK1,MTQ1	HemK methyltransferase family member 1 (EC 2.1.1.-) (M.HsaHemKP)|HemK methyltransferase family member 1 (HEMK1)	ENSG00000114735,GI:54792139	chr3	+	50581587	50597426	UCSC	810.667	2050.67	up	2.52961	0.0012098
803104	TC0400418				chr4	+	100229013	100273979	UCSC	209	528.667	up	2.52951	0.00109372
803312	TC1201562	ATPBD1C,MGC14560,MGC32810	ATP binding domain 1 family, member C|ATP binding domain 1 family, member C (ATPBD1C)	ENSG00000111231,GI:21361522	chr12	-	109374675	109390460	UCSC	1701	4300.67	up	2.52832	0.00436497
802713	TC0201262			ENSG00000204096,ENSG00000204097	chr2	+	242679517	242729712	UCSC	889	2247	up	2.52756	0.00517331
802892	TC0103347	EXO84,EXOC8,Exo84p,SEC84	Exocyst complex 84-kDa subunit|Exocyst complex component 8 (EXOC8)	ENSG00000116903,GI:58331103	chr1	-	229535106	229540221	UCSC	1253	3165.33	up	2.5262	0.00543222
800869	TC1900231	CCDC130	9 kDa protein|Coiled-coil domain containing 130 (CCDC130)	ENSG00000104957,GI:34147391	chr19	+	13703574	13735106	UCSC	1235.67	3121	up	2.52576	0.00263622
801128	TC0501275	KIF3A	Kinesin family member 3A (KIF3A)|Kinesin-like protein KIF3A (Microtubule plus end-directed kinesin motor 3A)	ENSG00000131437,GI:83716022	chr5	-	132056224	132101229	UCSC	1389.67	3507.67	up	2.52411	0.00947428
800790	TC0200941	DKFZp686O15119,FLJ10358,GLS,GLS1,KIAA0838	Glutaminase (GLS)|Glutaminase kidney isoform, mitochondrial precursor (EC 3.5.1.2) (GLS) (L-glutamine amidohydrolase) (K-glutaminase)	ENSG00000115419,GI:21361451	chr2	+	191453842	191538517	UCSC	1535.67	3874.67	up	2.52312	0.00545961
803767	TC1900536		CDNA FLJ45443 fis, clone BRSSN2012157	ENSG00000205039	chr19	+	45559982	45563088	UCSC	614.333	1550	up	2.52306	0.0192007
802836	TC2000523	RNF24	RING finger protein 24|Ring finger protein 24 (RNF24)	ENSG00000101236,GI:10518498	chr20	-	3860068	3990917	UCSC	873.667	2203	up	2.52156	0.00430786
801097	TC1100595	RAD9A	Cell cycle checkpoint control protein RAD9A (EC 3.1.11.2) (DNA repair exonuclease rad9 homolog A) (hRAD9)|RAD9 homolog A (S. pombe) (RAD9A)	ENSG00000172613,GI:19924112	chr11	+	66841886	66922458	UCSC	1634	4115.67	up	2.51877	0.00542989
800867	TC0300986	ARHGAP14,KIAA0411,MEGAP,SRGAP2,SRGAP3,WRP	SLIT-ROBO Rho GTPase activating protein 3 (SRGAP3), variant 1|SLIT-ROBO Rho GTPase activating protein 3 (SRGAP3), variant 2|SLIT-ROBO Rho GTPase activating protein 3 (SRGAP3), variant 3|SLIT-ROBO Rho GTPase-activating protein 3 (srGAP3) (srGAP2) (WAVE- associated Rac GTPase-activating protein) (WRP) (Mental disorder- associated GAP) (Rho-GTPase-activating protein 14)	ENSG00000196220,GI:75677371,GI:75677373,GI:75677377	chr3	-	8997278	9266369	UCSC	661.333	1665.67	up	2.51865	0.00688017
800767	TC1400770			ENSG00000205943	chr14	-	30934186	30959490	UCSC	739.667	1862.67	up	2.51825	0.0056053
803559	TC0102714	CRA,MTMR11,RP11-212K13.1	Myotubularin related protein 11|Myotubularin related protein 11 (MTMR11)	ENSG00000014914,GI:89111940	chr1	-	148167168	148175396	UCSC	229.333	577	up	2.51599	0.00173764
800572	TC0700321	HZF9,MGC12518,ZNF273	Zinc finger protein 273 (ZNF273)|Zinc finger protein 273 (Zinc finger protein HZF9)	ENSG00000198039,GI:40538737	chr7	+	63980306	64028767	UCSC	490.667	1233.67	up	2.51427	0.00204307
802501	TC0102815	KCNN3,KCa2.3,SK3,SKCA3,hSK3	Potassium intermediate/small conductance calcium-activated channel, subfamily N, member 3 (KCNN3), variant 1|Potassium intermediate/small conductance calcium-activated channel, subfamily N, member 3 (KCNN3), variant 2|Small conductance calcium-activated potassium channel protein 3 (SK3) (SKCa3)	ENSG00000143603,GI:25777648,GI:25777649	chr1	-	152946526	153109380	UCSC	261	655.667	up	2.51213	0.00808858
803594	TC0700995	ARNO3,GRP1,PSCD3	Cytohesin-3 (ARF nucleotide-binding site opener 3) (ARNO3 protein) (General receptor of phosphoinositides 1) (Grp1)|Pleckstrin homology, Sec7 and coiled-coil domains 3 (PSCD3)	ENSG00000008256,GI:33946275	chr7	-	6167939	6278800	UCSC	1259.33	3163	up	2.51165	0.00746175
800799	TC0601301	CSP2,DSCR1L1,MCIP2,RCN2,ZAKI-4,hRCN2	Calcipressin-2 (Thyroid hormone-responsive protein ZAKI-4) (Down syndrome candidate region 1-like 1) (Myocyte-enriched calcineurin- interacting protein 2) (MCIP2)|Down syndrome critical region gene 1-like 1 (DSCR1L1)	ENSG00000172348,GI:5032234	chr6	-	46296434	46567668	UCSC	401.333	1007.67	up	2.5108	0.00657902
800471	TC2200051				chr22	+	18940490	18945750	UCSC	516.333	1296.33	up	2.51065	0.0118815
803558	TC1701795	E3,MGC14480,STRA13	Stimulated by retinoic acid 13 homolog (mouse) (STRA13)	ENSG00000169689,GI:71559138	chr17	-	77569868	77574083	UCSC	1113	2794.33	up	2.51063	0.00620994
803582	TC1200730		PREDICTED: similar to microtubule-associated proteins 1A/1B light chain 3	ENSG00000171471	chr12	+	115498131	115498508	UCSC	2778.33	6975	up	2.5105	0.00356257
801762	TC0103121	1D,64kD,D1,LMOD1,SM-LMOD	Leiomodin 1 (smooth muscle) (LMOD1)|Leiomodin-1 (Leiomodin, muscle form) (64 kDa autoantigen D1) (64 kDa autoantigen 1D) (64 kDa autoantigen 1D3) (Thyroid-associated ophthalmopathy autoantigen) (Smooth muscle leiomodin) (SM-Lmod)	ENSG00000163431,GI:6912323	chr1	-	200132203	200182339	UCSC	392.667	985.667	up	2.51019	0.00782588
800906	TC0601062			ENSG00000176933	chr6	-	28293877	28294248	UCSC	424.333	1065	up	2.50982	0.0100436
802308	TC0102189				chr1	-	43937945	43945625	UCSC	329.667	827.333	up	2.50961	0.0021126
801134	TC1600801	ZNF434	Zinc finger protein 434	ENSG00000140987	chr16	-	3372087	3391066	UCSC	498	1249	up	2.50803	0.00707627
800202	TC1200701	ACAD10	Acyl-Coenzyme A dehydrogenase family, member 10|Acyl-Coenzyme A dehydrogenase family, member 10 (ACAD10)	ENSG00000111271,GI:48976060	chr12	+	110608255	110679284	UCSC	511.333	1282	up	2.50717	0.00765487
802077	TC1900302	SLC27A1	Long-chain fatty acid transport protein 1 (EC 6.2.1.-) (Fatty acid transport protein 1) (FATP-1) (Solute carrier family 27 member 1)	ENSG00000130304	chr19	+	17440605	17477977	UCSC	236.333	592	up	2.50494	0.000981194
801468	TC1200266	IRAK4,NY-REN-64,REN64	Interleukin-1 receptor-associated kinase 4 (EC 2.7.1.37) (IRAK-4) (NY- REN-64 antigen)|Interleukin-1 receptor-associated kinase 4 (IRAK4)	ENSG00000198001,GI:7705840	chr12	+	42439031	42468164	UCSC	604	1512	up	2.50331	0.00841908
800038	TC0800231	DKFZp686K18126,Ga55,KIAA1103,TACC1	Transforming acidic coiled-coil-containing protein 1 (Taxin 1) (Gastric cancer antigen Ga55)|Transforming, acidic coiled-coil containing protein 1 (TACC1)	ENSG00000147526,GI:5454099	chr8	+	38705260	38829702	UCSC	947	2369	up	2.50158	0.00495253
801089	TC0601094	AFP,RNF95,TRIM26,ZNF173	Tripartite motif protein 26 (Zinc finger protein 173) (Acid finger protein) (AFP) (RING finger protein 95)|Tripartite motif-containing 26 (TRIM26)	ENSG00000137313,GI:60279912	chr6	-	30260211	30289250	UCSC	1000.33	2501	up	2.50017	0.0115069
801791	TC1101246	SPTY2D1		ENSG00000179119	chr11	-	18584525	18612596	UCSC	860.667	2151	up	2.49923	0.0104773
800204	TC1600488	FLJ42011,KIAA1180,MGC19632,NDRG4,SMAP-8	NDRG family member 4 (NDRG4)|NDRG4 protein (Brain development-related molecule 1) (Vascular smooth muscle cell-associated protein 8) (SMAP-8)	ENSG00000103034,GI:13430863,GI:50233802	chr16	+	57055118	57105023	UCSC	1021.67	2553.33	up	2.49918	0.00371162
801092	TC0200207	PLEKHH2	Pleckstrin homology domain containing, family H (with MyTH4 domain) member 2	ENSG00000152527	chr2	+	43717916	43848630	UCSC	822.667	2055.67	up	2.49878	0.00384666
803693	TC1900956			ENSG00000204494	chr19	+	63550945	63753951	UCSC	407.667	1018.67	up	2.49877	0.00345579
801039	TC0400732			ENSG00000180015	chr4	+	189896500	189897452	UCSC	680.667	1700	up	2.49755	0.0247574
800415	TC0500130	WDR70	WD repeat domain 70 (WDR70)	ENSG00000082068,GI:20149650	chr5	+	37415147	37788533	UCSC	1258	3141.67	up	2.49735	0.00390567
800962	TC0801287	SLC45A4	SLC45A4 protein|SLC45A4 protein (Fragment)	ENSG00000022567,ENSG00000204886	chr8	-	142286456	142307855	UCSC	434	1082	up	2.49309	0.00772246
801226	TC1000781	DCLRE1C	Artemis protein (EC 3.1.-.-) (DNA cross-link repair 1C protein) (SNM1- like protein) (A-SCID protein) (hSNM1C)|DNA cross-link repair 1C (PSO2 homolog, S. cerevisiae) (DCLRE1C), variant a|DNA cross-link repair 1C (PSO2 homolog, S. cerevisiae) (DCLRE1C), variant b|DNA cross-link repair 1C (PSO2 homolog, S. cerevisiae) (DCLRE1C), variant c|DNA cross-link repair 1C (PSO2 homolog, S. cerevisiae) (DCLR…	ENSG00000152457,GI:76496494,GI:76496496,GI:76496498,GI:76496500	chr10	-	14979364	15036437	UCSC	739	1842.33	up	2.49301	0.00790522
800689	TC1201564	DKFZp686M07120,MGC133072,PPTC7,TA-PP2C	PTC7 protein phosphatase homolog (S. cerevisiae) (PPTC7)|T-cell activation protein phosphatase 2C	ENSG00000196850,GI:21281678	chr12	-	109456326	109505506	UCSC	1632.33	4069.33	up	2.49295	0.0193256
801129	TC0500202				chr5	+	60804362	60825994	UCSC	2884.67	7188.33	up	2.49191	0.00929455
800925	TC0102659	NBPF12	Neuroblastoma breakpoint family, member 8 (NBPF8)	ENSG00000203836	chr1	-	146041053	146091225	UCSC	948.667	2363.67	up	2.49157	0.0148676
800787	TC1901770	DKFZp781B1474,DKFZp781N07108,ZNF28,ZNF468	Zinc finger protein 28 (Zinc finger protein KOX24)|Zinc finger protein 468 (ZNF468), variant 2|Zinc finger protein ZNF468 isoform 2	ENSG00000198538,ENSG00000204604,GI:57165431	chr19	-	57992474	58119222	UCSC	483	1203	up	2.49068	0.0023549
800719	TC0201053	CFD,KIAA0981,MGC40423,PIKfyve,PIP5K,PIP5K3	FYVE finger-containing phosphoinositide kinase (EC 2.7.1.68) (1- phosphatidylinositol-4-phosphate 5-kinase) (Phosphatidylinositol-3- phosphate 5-kinase type III) (PIP5K) (PtdIns(4)P-5-kinase) (PIKfyve) (p235)|Phosphatidylinositol-3-phosphate/phosphatidylinositol 5-kinase, type III (PIP5K3), variant 1|Phosphatidylinositol-3-phosphate/phosphatidylinositol 5-kinase, type III (PIP5K3), variant 3	ENSG00000115020,GI:50881948,GI:50881949	chr2	+	208839236	208931720	UCSC	1228.33	3059.33	up	2.49064	0.00761252
800734	TC1900325	C19orf4	Brain-specific membrane-anchored protein precursor|Chromosome 19 open reading frame 4 (C19orf4)	ENSG00000105696,GI:6912273	chr19	+	18584661	18592849	UCSC	473.667	1179	up	2.48909	0.00682249
801759	TC1600007	CD31,HBA1,HBA2,MGC126895,MGC126897	Hemoglobin alpha subunit (Hemoglobin alpha chain) (Alpha-globin)|Hemoglobin, alpha 1 (HBA1)|Hemoglobin, alpha 2 (HBA2)	ENSG00000188536,ENSG00000206172,GI:14043068,GI:14456711	chr16	+	162846	167526	UCSC	469.667	1169	up	2.489	0.0027438
801088	TC1701762	FLJ20748,MGC25062,TBC1D16	TBC1 domain family member 16|TBC1 domain family, member 16 (TBC1D16)	ENSG00000167291,GI:33563375	chr17	-	75526303	75624253	UCSC	765.667	1905.67	up	2.4889	0.0103383
800764	TC01r00016				chr1r	-	220511	223059	UCSC	534.333	1329	up	2.48721	0.00236039
801516	TC1900685	EB11,GRIN2D,NMDAR2D	Glutamate [NMDA] receptor subunit epsilon 4 precursor (N-methyl D- aspartate receptor subtype 2D) (NR2D) (NMDAR2D) (EB11)|Glutamate receptor, ionotropic, N-methyl D-aspartate 2D (GRIN2D)	ENSG00000105464,GI:4504130	chr19	+	53589944	53639999	UCSC	721.333	1793.67	up	2.4866	0.00433984
801407	TC0X00177	KIAA0215,RP2,TBCCD2	Protein XRP2|Retinitis pigmentosa 2 (X-linked recessive) (RP2)	ENSG00000102218,GI:5902059	chrX	+	46581319	46626737	UCSC	876.333	2178.33	up	2.48574	0.00377221
800913	TC0200582	ZC3H6	Zinc finger CCCH-type domain-containing protein 6	ENSG00000188177	chr2	+	112749664	112808295	UCSC	802.667	1994	up	2.48422	0.0104859
801085	TC0400010	MGC4618	Hypothetical protein MGC4618 (MGC4618)	ENSG00000127419,GI:34147414	chr4	+	916222	942444	UCSC	1303.33	3235	up	2.4821	0.00285159
800940	TC1900932	FLJ23233,ZNF419,ZNF419A	Zinc finger protein 419|Zinc finger protein 419A (ZNF419A)	ENSG00000105136,ENSG00000152439,ENSG00000186230,GI:21362021	chr19	+	62638509	62721584	UCSC	395.667	982	up	2.48189	0.00156078
801685	TC0901165			ENSG00000196597	chr9	-	98619094	98656591	UCSC	304	754.333	up	2.48136	0.0104842
802144	TC0101936		Novel protein (Fragment)	ENSG00000169991	chr1	-	19103362	19154930	UCSC	771.667	1914	up	2.48035	0.00195155
803065	TC1700760	HGL,LGL2,LLGL2	Lethal giant larvae homolog 2 (Drosophila) (LLGL2), variant 2|Lethal giant larvae homolog 2 (Drosophila) (LLGL2), variant 3|Lethal giant larvae homolog 2 isoform a	ENSG00000073350,GI:62739162,GI:73427802	chr17	+	71033378	71082891	UCSC	527.667	1308.67	up	2.4801	0.00434687
801418	TC1701677	DKFZP564C103,EBSP,NAT9	N-acetyltransferase 9|N-acetyltransferase 9 (NAT9)	ENSG00000109065,GI:34222325	chr17	-	70278284	70284097	UCSC	521.667	1293.33	up	2.47923	0.00375072
802476	TC1200851	FLJ20755,KOX20,ZNF26	Zinc finger protein 26 (ZNF26)|Zinc finger protein 26 (Zinc finger protein KOX20)	ENSG00000198393,GI:37655174	chr12	+	132073129	132099226	UCSC	253	626	up	2.47431	0.0158442
801125	TC1800057	C18-ORF2,C18orf2,CHMP1.5,CHMP1B,Vps46-2	Chromatin modifying protein 1B (CHMP1B)	GI:42734391	chr18	+	11841426	11842696	UCSC	624.333	1544.33	up	2.47357	0.00650097
803713	TC0700007				chr7	+	850156	853167	UCSC	223	551.333	up	2.47235	0.00551567
801589	TC1501266	FLJ12572,FLJ12939,HCC-8,TTC23	Tetratricopeptide repeat domain 23 (TTC23), variant 2|Tetratricopeptide repeat domain 23 isoform 2	ENSG00000103852,GI:63253299	chr15	-	97494052	97608954	UCSC	842	2081	up	2.4715	0.0032203
803232	TC0700619	IFRD1,PC4,TIS7	Interferon-related developmental regulator 1 (IFRD1), variant 1|Interferon-related developmental regulator 1 (IFRD1), variant 2|Interferon-related developmental regulator 1 (Nerve growth factor- inducible protein PC4)	ENSG00000006652,GI:55953128,GI:55953130	chr7	+	111850435	111903480	UCSC	2009.33	4965.33	up	2.47113	0.00429294
801985	TC1600659	FOG,FOG1,ZFPM1,ZNF408,ZNF89A	Zinc finger protein ZFPM1 (Zinc finger protein multitype 1) (Friend of GATA protein 1) (Friend of GATA-1) (FOG-1)|Zinc finger protein, multitype 1 (ZFPM1)	ENSG00000179588,GI:24429581	chr16	+	87047226	87128890	UCSC	376.667	930.667	up	2.4708	0.00490841
801100	TC1200209	DKFZp564O1863,FGFR1OP2,HSPC123-like	FGFR1 oncogene partner 2|FGFR1 oncogene partner 2 (FGFR1OP2)	ENSG00000111790,GI:24308110	chr12	+	26982583	27010848	UCSC	1166.67	2882.33	up	2.47057	0.0149802
801869	TC0200211	PPM1B	Protein phosphatase 1B (formerly 2C), magnesium-dependent, beta isoform (PPM1B), variant 1|Protein phosphatase 1B (formerly 2C), magnesium-dependent, beta isoform (PPM1B), variant 2|Protein phosphatase 1B (formerly 2C), magnesium-dependent, beta isoform (PPM1B), variant 3|Protein phosphatase 1B (formerly 2C), magnesium-dependent, beta isoform (PPM1B), variant 4|Protein phosphatase 1B (formerly 2C…	ENSG00000138032,GI:75758173,GI:75758174,GI:75813616,GI:75813617,GI:75813619	chr2	+	44249504	44325029	UCSC	1294.67	3198.33	up	2.47039	0.0070975
802354	TC1701630	CCDC46,FLJ39610,MGC33887	Coiled-coil domain containing 46 (CCDC46), variant 1|Coiled-coil domain containing 46 (CCDC46), variant 2	ENSG00000154240,GI:82880653,GI:82880655	chr17	-	61062121	61618674	UCSC	643.667	1590	up	2.47022	0.00340697
800664	TC1700035	CTNS,CTNS-LSB,PQLC4	Cystinosin|Cystinosis, nephropathic (CTNS), variant 1|Cystinosis, nephropathic (CTNS), variant 2	ENSG00000040531,GI:4826681,GI:72534653	chr17	+	3486522	3511585	UCSC	1867	4611.33	up	2.46992	0.00692179
803141	TC0102914	CD316,CD81P3,EWI2,IGSF8,PGRL	Immunoglobulin superfamily member 8 precursor (CD81 partner 3) (Glu- Trp-Ile EWI motif containing protein 2) (EWI-2) (Keratinocytes- associated transmembrane protein 4) (KCT-4) (LIR-D1) (CD316 antigen)|Immunoglobulin superfamily, member 8 (IGSF8)	ENSG00000162729,GI:16445028	chr1	-	158327754	158335279	UCSC	890	2197.67	up	2.46929	0.00422623
801620	TC0101985	GALE	UDP-galactose-4-epimerase (GALE), variant 1|UDP-galactose-4-epimerase (GALE), variant 2|UDP-glucose 4-epimerase (EC 5.1.3.2) (Galactowaldenase) (UDP-galactose 4-epimerase)	ENSG00000117308,GI:56118216,GI:56237022	chr1	-	23994676	23999881	UCSC	800	1975.33	up	2.46917	0.0136033
801831	TC1600760	PKD1	Polycystic kidney disease 1 (autosomal dominant) (PKD1), variant 1|Polycystic kidney disease 1 (autosomal dominant) (PKD1), variant 2|Polycystin-1 precursor (Autosomal dominant polycystic kidney disease protein 1)	ENSG00000008710,GI:33359212,GI:58331145	chr16	-	2078712	2125900	UCSC	774.333	1911.67	up	2.46879	0.0061238
801430	TC0202019	HZF-3,NOT,NR4A2,NURR1,RNR1,TINUR	Nuclear receptor subfamily 4, group A, member 2 (NR4A2), variant 1|Nuclear receptor subfamily 4, group A, member 2 (NR4A2), variant 2|Nuclear receptor subfamily 4, group A, member 2 (NR4A2), variant 3|Nuclear receptor subfamily 4, group A, member 2 (NR4A2), variant 4|Orphan nuclear receptor NR4A2 (Orphan nuclear receptor NURR1) (Immediate-early response protein NOT) (ionally-inducible nuclear rec…	ENSG00000153234,GI:27894347,GI:27894348,GI:27894350,GI:27894352	chr2	-	156889194	156897533	UCSC	473.333	1167.33	up	2.4662	0.00706533
801141	TC1000045	TAF3	TAFII140 protein (Fragment)	ENSG00000165632	chr10	+	7900473	8098596	UCSC	1761	4340	up	2.46451	0.0148071
801880	TC1000563	GSTO2	Glutathione transferase omega-2 (EC 2.5.1.18)	ENSG00000065621	chr10	+	106018621	106049166	UCSC	374.667	923	up	2.46352	0.0159765
800922	TC0101151	C1orf66	Chromosome 1 open reading frame 66 (C1orf66)	ENSG00000143303,GI:21361524	chr1	+	154964858	154973376	UCSC	1123	2766	up	2.46305	0.00255778
800474	TC1901464	DPF1,NEUD4,neuro-d4	D4, zinc and double PHD fingers family 1 (DPF1)|Zinc-finger protein neuro-d4 (D4, zinc and double PHD fingers family 1)	ENSG00000011332,GI:4758797	chr19	-	43393523	43412194	UCSC	1021.33	2512	up	2.45953	0.00572154
803229	TC2200465	MGC16703	Alpha tubulin-like (MGC16703)	ENSG00000161149,GI:34147705	chr22	-	19692504	19698528	UCSC	297.667	732	up	2.45913	0.00155994
801159	TC1600183			ENSG00000048471	chr16	+	12080191	12574366	UCSC	1047.67	2576	up	2.4588	0.0229859
800768	TC0700089	AHR	Aryl hydrocarbon receptor (AHR)|Aryl hydrocarbon receptor precursor (Ah receptor) (AhR)	ENSG00000106546,GI:86792459	chr7	+	17304832	17352297	UCSC	1701.67	4184	up	2.45877	0.00626963
801161	TC1501072	FLJ10128,KIAA1561,NUCLING,UACA	Uveal autoantigen with coiled-coil domains and ankyrin repeats (UACA), variant 1|Uveal autoantigen with coiled-coil domains and ankyrin repeats (UACA), variant 2|Uveal autoantigen with coiled-coil domains and ankyrin repeats isoform 2	ENSG00000137831,GI:56550046,GI:59850761	chr15	-	68733949	68842986	UCSC	940.667	2312.67	up	2.45854	0.00385732
800802	TC1600466	HERP,HERPUD1,KIAA0025,Mif1,SUP	Homocysteine-inducible, endoplasmic reticulum stress-inducible, ubiquitin-like domain member 1 (HERPUD1), variant 1|Homocysteine-inducible, endoplasmic reticulum stress-inducible, ubiquitin-like domain member 1 (HERPUD1), variant 2|Homocysteine-inducible, endoplasmic reticulum stress-inducible, ubiquitin-like domain member 1 (HERPUD1), variant 3|Homocysteine-responsive endoplasmic reticulum-resid…	ENSG00000051108,GI:58530855,GI:58530856,GI:58530858	chr16	+	55523249	55535294	UCSC	3643.67	8956.67	up	2.45815	0.00416092
801519	TC2000373	MGC9252,MOCS3,dJ914P20.3	Molybdenum cofactor synthesis 3 (MOCS3)|Molybdenum cofactor synthesis protein 3 (Molybdopterin synthase sulfurylase) (MPT synthase sulfurylase)	ENSG00000124217,GI:31652257	chr20	+	49008570	49011227	UCSC	537	1318.67	up	2.45562	0.0129058
803534	TC1901793	LENG1	Leukocyte receptor cluster (LRC) member 1|Leukocyte receptor cluster (LRC) member 1 (LENG1)	ENSG00000105617,GI:24308288	chr19	-	59351189	59355293	UCSC	238	584.333	up	2.45518	0.0119784
802312	TC0103159	RBBP5	Retinoblastoma binding protein 5 (RBBP5)|Retinoblastoma-binding protein 5 (RBBP-5) (Retinoblastoma-binding protein RBQ-3)	ENSG00000117222,GI:53759147	chr1	-	203321893	203358016	UCSC	2081	5109	up	2.45507	0.00636448
800939	TC1300316	HSPC050,MYM,ZMYM5,ZNF198L1,ZNF237	Zinc finger MYM-type protein 5 (Zinc finger protein 237) (Zinc finger protein 198-like 1)|Zinc finger, MYM-type 5 (ZMYM5), variant 1|Zinc finger, MYM-type 5 (ZMYM5), variant 2	ENSG00000132950,GI:89001099,GI:89001101	chr13	-	19295622	19335773	UCSC	706	1732	up	2.45326	0.0152393
800334	TC0600940	C6orf196,CGI-19,PAPST2,SLC35B3	Solute carrier family 35 member B3|Solute carrier family 35, member B3 (SLC35B3)	ENSG00000124786,GI:21361502	chr6	-	8356732	8380799	UCSC	515	1263	up	2.45243	0.00185643
801693	TC0801352	ZNF252	ZNF252 protein (Fragment)	ENSG00000196922	chr8	-	146173476	146174741	UCSC	557	1366	up	2.45242	0.0052091
803783	TC0201019	ALS2CR8,CARF,DKFZp667N246,FLJ21579,NYD-SP24	Amyotrophic lateral sclerosis 2 (juvenile) chromosome region, candidate 8 (ALS2CR8)|Amyotrophic lateral sclerosis 2 chromosomal region candidate gene 8 protein (Calcium-response factor) (CaRF) (Protein NYD-SP24)	ENSG00000138380,GI:20806094	chr2	+	203485175	203557439	UCSC	224	549.333	up	2.45238	0.00364064
801138	TC0801344	ZNF251	Zinc finger protein 251 (Fragment)	ENSG00000198169	chr8	-	145917715	145952607	UCSC	599.667	1470.33	up	2.45192	0.00633308
802660	TC0401291	INPP4B	Inositol polyphosphate-4-phosphatase, type II, 105kDa (INPP4B)|Type II inositol-3,4-bisphosphate 4-phosphatase (EC 3.1.3.66) (Inositol polyphosphate 4-phosphatase type II)	ENSG00000109452,GI:4504706	chr4	-	143168636	143987138	UCSC	240	588.333	up	2.45139	0.0100144
802334	TC1101493			ENSG00000190520,ENSG00000190956,ENSG00000191326,ENSG00000192310,ENSG00000192830,ENSG00000194035,ENSG00000195566,ENSG00000199569,ENSG00000200263,ENSG00000200851,ENSG00000201572,ENSG00000201669,ENSG00000202236,ENSG00000202477	chr11	-	62376037	62379936	UCSC	3573	8757	up	2.45088	0.00259442
800983	TC1901045	DAPK3,FLJ36473,ZIP,ZIPK	Death-associated protein kinase 3 (DAPK3)|Death-associated protein kinase 3 (EC 2.7.1.37) (DAP kinase 3) (DAP- like kinase) (Dlk) (ZIP-kinase)	ENSG00000167657,GI:4557510	chr19	-	3909452	3922093	UCSC	1181.67	2895.67	up	2.45049	0.00916929
801447	TC0800599	GLI4,ZFP41	GLI-Kruppel family member GLI4 (GLI4)|Zinc finger protein GLI4 (Krueppel-related zinc finger protein 4) (HKR4 protein)	ENSG00000181638,GI:41152252	chr8	+	144400484	144430474	UCSC	477	1168.33	up	2.44934	0.00746142
802572	TC0100099	PIK3CD	Phosphatidylinositol-4,5-bisphosphate 3-kinase catalytic subunit delta isoform (EC 2.7.1.153) (PI3-kinase p110 subunit delta) (PtdIns-3- kinase p110) (PI3K) (p110delta)|Phosphoinositide-3-kinase, catalytic, delta polypeptide (PIK3CD)	ENSG00000171608,GI:19923288	chr1	+	9634389	9711565	UCSC	364.333	892.333	up	2.44922	0.00272635
802551	TC0501220	CCDC112,MBC1,MGC39633	Coiled-coil domain containing 112 (CCDC112), variant 2	ENSG00000164221,GI:22749136	chr5	-	114631237	114660289	UCSC	735.333	1799.33	up	2.44696	0.00917212
800398	TC1500567				chr15	+	81216378	81223014	UCSC	272.333	666.333	up	2.44676	0.01322
800793	TC0202316	KIAA1594,MGC117261,USP37	Ubiquitin carboxyl-terminal hydrolase 37 (EC 3.1.2.15) (Ubiquitin thiolesterase 37) (Ubiquitin-specific-processing protease 37) (Deubiquitinating enzyme 37)|Ubiquitin specific peptidase 37 (USP37)	ENSG00000135913,GI:32698743	chr2	-	219023218	219141328	UCSC	2005	4904.33	up	2.44605	0.00455872
803551	TC1601232	KOX12,KOX16,MGC51021,ZNF19,ZNF23,ZNF359,ZNF612,Zfp612	Zinc finger protein 19 (KOX 12) (ZNF19)|Zinc finger protein 19 (Zinc finger protein KOX12)|Zinc finger protein 23 (KOX 16) (ZNF23)|Zinc finger protein 23 (Zinc finger protein 359) (Zinc finger protein KOX16)	ENSG00000157429,ENSG00000167377,GI:23308736,GI:38045955	chr16	-	70039014	70137737	UCSC	219.333	536.333	up	2.44529	0.00168864
800594	TC0700998			ENSG00000178397	chr7	-	6335566	6355137	UCSC	2735	6684.67	up	2.44412	0.0052338
800376	TC1901177	D2-2,GOV,RAB16,RAB3D,RAD3D	RAB3D, member RAS oncogene family (RAB3D)|Ras-related protein Rab-3D	ENSG00000105514,ENSG00000105518,GI:18677727	chr19	-	11296094	11323545	UCSC	1341.33	3277.67	up	2.44359	0.0074057
801565	TC0500627	GALNT10	Polypeptide N-acetylgalactosaminyltransferase 10 (EC 2.4.1.41) (Protein-UDP acetylgalactosaminyltransferase 10) (UDP- GalNAc:polypeptide N-acetylgalactosaminyltransferase 10) (Polypeptide GalNAc transferase 10) (GalNAc-T10) (pp-GaNTase 10)|UDP-N-acetyl-alpha-D-galactosamine:polypeptide N-acetylgalactosaminyltransferase 10 (GalNAc-T10) (GALNT10), variant 1|UDP-N-acetyl-alpha-D-galactosamine:polype…	ENSG00000164574,GI:38788159,GI:38788170	chr5	+	153550488	153780734	UCSC	875.667	2139.67	up	2.44347	0.010395
800978	TC0701433	PDK4	[Pyruvate dehydrogenase [lipoamide]] kinase isozyme 4, mitochondrial precursor (EC 2.7.1.99) (Pyruvate dehydrogenase kinase isoform 4)	ENSG00000004799	chr7	-	95050749	95063861	UCSC	582.333	1422.67	up	2.44305	0.0178148
801674	TC1400769		C14orf125 protein (Fragment)	ENSG00000129493	chr14	-	30831559	30927932	UCSC	1576.33	3847.67	up	2.4409	0.00564523
803671	TC0X00072	NHS	Nance-Horan syndrome protein (Congenital cataracts and dental anomalies protein)	ENSG00000188158	chrX	+	17303464	17664035	UCSC	321.333	784.333	up	2.44087	0.00989399
801798	TC0701628	E2-20K,UBC8,UBCH,UBCH2,UBE2H	Ubiquitin-conjugating enzyme E2 H (EC 6.3.2.19) (Ubiquitin-protein ligase H) (Ubiquitin carrier protein H) (UbcH2) (E2-20K)|Ubiquitin-conjugating enzyme E2H (UBC8 homolog, yeast) (UBE2H), variant 1|Ubiquitin-conjugating enzyme E2H (UBC8 homolog, yeast) (UBE2H), variant 2	ENSG00000186591,GI:33356153,GI:33356155	chr7	-	129257813	129380025	UCSC	2208.33	5386	up	2.43894	0.0051869
800951	TC0103257	MGC:17061,RAFI48,SL1,TAF1A,TAFI48	TATA box binding protein (TBP)-associated factor, RNA polymerase I, A, 48kDa (TAF1A), variant 1|TATA box binding protein (TBP)-associated factor, RNA polymerase I, A, 48kDa (TAF1A), variant 2|TBP-associated factor 1A isoform 1	ENSG00000143498,GI:21536361,GI:21536363	chr1	-	220797846	220830061	UCSC	546.667	1333	up	2.43841	0.0151466
801663	TC1701526	SPAG9	Sperm associated antigen 9 (SPAG9), variant 1|Sperm associated antigen 9 (SPAG9), variant 2|Sperm associated antigen 9 isoform 1	ENSG00000008294,GI:27436919,GI:27436921	chr17	-	46396282	46553225	UCSC	3250.67	7925.67	up	2.43817	0.00412925
800565	TC1000346				chr10	+	75215341	75231557	UCSC	820.333	1999.33	up	2.43722	0.00363866
800629	TC1700105	ATP1B2	ATPase, Na+/K+ transporting, beta 2 polypeptide (ATP1B2)|Sodium/potassium-transporting ATPase beta-2 chain (Sodium/potassium- dependent ATPase beta-2 subunit)	ENSG00000129244,GI:49574490	chr17	+	7494979	7501814	UCSC	2121	5169.33	up	2.43722	0.0166543
801014	TC0300444		PREDICTED: hypothetical protein XP_948313 isoform 9	ENSG00000206535	chr3	+	101602727	101657853	UCSC	695.333	1694.33	up	2.43672	0.00831586
803197	TC0600852				chr6	+	159366969	159389721	UCSC	291.667	710.667	up	2.43657	0.00295691
800908	TC1001202	AVPI1,PP5395,RP11-548K23.7,VIP32,VIT32	Arginine vasopressin-induced 1 (AVPI1)|Vasopressin-induced protein, 32kDa	ENSG00000119986,GI:11119427	chr10	-	99427171	99437070	UCSC	1145.67	2788.33	up	2.43381	0.00927481
802167	TC0202280	ERBB4,HER4,MGC138404	Receptor tyrosine-protein kinase erbB-4 precursor (EC 2.7.1.112) (p180erbB4) (Tyrosine kinase-type cell surface receptor HER4)|V-erb-a erythroblastic leukemia viral oncogene homolog 4 (avian) (ERBB4)	ENSG00000178568,GI:4885214	chr2	-	211955060	213111532	UCSC	275.333	670	up	2.43341	0.00702458
801038	TC0202181	DKFZp686B04100,ISGF-3,STAT1,STAT91	Signal transducer and activator of ion 1, 91kDa (STAT1), variant alpha|Signal transducer and activator of ion 1, 91kDa (STAT1), variant beta|Signal transducer and activator of ion 1-alpha/beta (ion factor ISGF-3 components p91/p84)	ENSG00000115415,GI:21536299,GI:21536300	chr2	-	191542121	191587221	UCSC	1452.33	3533.67	up	2.4331	0.00595021
801627	TC1900794				chr19	+	58560787	58581646	UCSC	739.667	1796.67	up	2.42902	0.0160518
803737	TC1501146	CHRNB4	Cholinergic receptor, nicotinic, beta 4 (CHRNB4)|Neuronal acetylcholine receptor protein, beta-4 subunit precursor	ENSG00000117971,GI:52851399	chr15	-	76703691	76739980	UCSC	268.333	651.667	up	2.42857	0.0178844
801441	TC0202263		CDNA FLJ41210 fis, clone BRALZ2014484	ENSG00000178385	chr2	-	208401272	208598529	UCSC	982.333	2384.33	up	2.42721	0.00882869
802220	TC0401339	ASAP,FLJ21159,MAP9	Aster-associated protein|Microtubule-associated protein 9 (MAP9)	ENSG00000164114,GI:88759338	chr4	-	156483262	156517572	UCSC	1201.67	2915.67	up	2.42635	0.00987343
800706	TC1900326	KLHL26	Kelch-like 26 (Drosophila) (KLHL26)	ENSG00000167487,GI:8922853	chr19	+	18608838	18642305	UCSC	358.333	868.333	up	2.42326	0.0073427
802024	TC1300194	C13orf24,KIAA1008,PIBF1,RP11-505F3.1	Chromosome 13 open reading frame 24 (C13orf24)|Progesterone-induced-blocking factor 1	ENSG00000083535,GI:55769582	chr13	+	72254198	72488593	UCSC	2191.33	5304.33	up	2.4206	0.00547044
800377	TC0202255	KLF7	Krueppel-like factor 7 (Ubiquitous krueppel-like factor)|Kruppel-like factor 7 (ubiquitous) (KLF7)	ENSG00000118263,GI:4507828	chr2	-	207653323	207739825	UCSC	1740.67	4211.67	up	2.41957	0.00466085
801422	TC0X00046	FX,PTMB4,TB4X,TMSB4,TMSB4X,TMSL3	Thymosin beta-4 (T beta 4) (Fx) [Contains: Hematopoietic system regulatory peptide (Seraspenide)]|Thymosin, beta 4, X-linked (TMSB4X)|Thymosin-like 3 (TMSL3)	ENSG00000205542,GI:34328943,GI:72255572	chrX	+	12903146	12905267	UCSC	765	1850.67	up	2.41917	0.0189555
800893	TC1200686	LRBP,MVK,MVLK	Mevalonate kinase (EC 2.7.1.36) (MK)|Mevalonate kinase (mevalonic aciduria) (MVK)	ENSG00000110921,GI:4557768	chr12	+	108496000	108520305	UCSC	717.667	1736	up	2.41895	0.0194621
801304	TC0801343			ENSG00000147799	chr8	-	145725371	145809696	UCSC	573.667	1387.33	up	2.41836	0.0101266
801056	TC0500203	ZSWIM6	Zinc finger SWIM domain-containing protein 6 (Fragment)	ENSG00000130449	chr5	+	60852928	60877754	UCSC	2916.67	7053.33	up	2.41829	0.00757655
800052	TC0601714	FLJ14917,FLJ30544,SERAC1	Serine active site containing 1|Serine active site containing 1 (SERAC1)	ENSG00000122335,GI:40254994	chr6	-	158450535	158509290	UCSC	1031.67	2494.67	up	2.41809	0.00622466
801765	TC0800607				chr8	+	144802973	144809731	UCSC	1354.33	3274.67	up	2.41792	0.014178
802763	TC1700489	ARF4L,ARL4D,ARL6	ADP-ribosylation factor-like 4D (ARL4D)|ADP-ribosylation factor-like protein 4D (ADP-ribosylation factor-like protein 4L)	ENSG00000175906,GI:81394745	chr17	+	38831879	38834029	UCSC	996	2407.67	up	2.41734	0.0220962
802439	TC1600724	C16orf40,MGC19600,RLUCL,RPUSD1	RNA pseudouridylate synthase domain containing 1|RNA pseudouridylate synthase domain containing 1 (RPUSD1)	ENSG00000007376,GI:41152102	chr16	-	774976	778384	UCSC	1334	3223	up	2.41604	0.00421381
802933	TC0202190	STK17B	Serine/threonine kinase 17b (apoptosis-inducing) (STK17B)|Serine/threonine-protein kinase 17B (EC 2.7.1.37) (DAP kinase-related apoptosis-inducing protein kinase 2)	ENSG00000081320,GI:31543661	chr2	-	196709913	196744588	UCSC	2155.67	5207.33	up	2.41565	0.00639257
802707	TC1701364			ENSG00000194937	chr17	-	37139905	37140183	UCSC	229	552.667	up	2.41339	0.00174912
803319	TC0901427	C9orf116,MGC29761,RP11-426A6.4,pierce1	Chromosome 9 open reading frame 116 (C9orf116)|Protein C9orf116 (Pierce 1)	ENSG00000160345,GI:21389526	chr9	-	137526848	137533401	UCSC	1308	3154.67	up	2.41182	0.0105576
802500	TC0301102	PLCD1	1-phosphatidylinositol-4,5-bisphosphate phosphodiesterase delta 1 (EC 3.1.4.11) (Phosphoinositide phospholipase C) (PLC-delta-1) (Phospholipase C-delta-1) (PLC-III)|Phospholipase C, delta 1 (PLCD1)	ENSG00000187091,GI:90265804	chr3	-	38023991	38046139	UCSC	529.667	1277.33	up	2.41158	0.00657168
803013	TC0700585	LRRC17	Leucine rich repeat containing 17 (LRRC17), variant 1|Leucine rich repeat containing 17 (LRRC17), variant 2|Leucine-rich repeat-containing protein 17 precursor (p37NB)	ENSG00000128606,GI:5031970,GI:72534675	chr7	+	102340683	102372632	UCSC	220	530.333	up	2.41061	0.0257765
803233	TC1700997		PREDICTED: hypothetical protein XP_946903 isoform 3	ENSG00000179859	chr17	-	7757383	7759990	UCSC	277.333	668.333	up	2.40986	0.0102189
801875	TC0101895	CASP9	Caspase 9, apoptosis-related cysteine peptidase (CASP9), variant alpha|Caspase 9, apoptosis-related cysteine peptidase (CASP9), variant beta|Caspase-9 precursor (EC 3.4.22.-) (CASP-9) (ICE-like apoptotic protease 6) (ICE-LAP6) (Apoptotic protease Mch-6) (Apoptotic protease- activating factor 3) (APAF-3) [Contains: Caspase-9 subunit p35; Caspase-9 subunit p10]	ENSG00000132906,GI:14790123,GI:14790127	chr1	-	15687322	15724000	UCSC	1030.67	2483.67	up	2.40977	0.00330895
801540	TC1901561	ETHE1,HSCO,YF13H12	ETHE1 protein, mitochondrial precursor (EC 3.-.-.-) (Ethylmalonic encephalopathy protein 1) (Hepatoma subtracted clone one protein)|Ethylmalonic encephalopathy 1 (ETHE1)	ENSG00000105755,GI:41327740	chr19	-	48702711	48723246	UCSC	881.333	2123.67	up	2.40961	0.0104324
801045	TC0900602	SPTAN1	Spectrin alpha chain, brain (Spectrin, non-erythroid alpha chain) (Alpha-II spectrin) (Fodrin alpha chain)|Spectrin, alpha, non-erythrocytic 1 (alpha-fodrin) (SPTAN1)	ENSG00000197694,GI:4507190	chr9	+	130354690	130435763	UCSC	1946.67	4690.67	up	2.40959	0.00698176
801227	TC0701356	DUSP24,MK-STYX,STYXL1	Serine/threonine/tyrosine interacting-like 1 (STYXL1)|Serine/threonine/tyrosine-interacting-like protein 1 (Dual-specificity protein phosphatase 24) (Map kinase phosphatase-like protein MK-STYX) (Dual-specificity phosphatase inhibitor MK-STYX)	ENSG00000127952,GI:32481212	chr7	-	75463592	75515257	UCSC	1083.33	2608.33	up	2.40769	0.0136265
801173	TC0200051	DKFZp781P1796,KIAA0188,LPIN1	Lipin 1 (LPIN1)|Lipin-1	ENSG00000134324,GI:22027647	chr2	+	11781927	11884982	UCSC	626	1506	up	2.40575	0.00780779
801415	TC0300707	TSC22D2	TSC22 domain family protein 2 (TSC22-related-inducible leucine zipper protein 4)	ENSG00000196428	chr3	+	151608812	151660593	UCSC	649.667	1562.67	up	2.40534	0.00877369
801431	TC1901854	ZNF416	Zinc finger protein 416|Zinc finger protein 416 (ZNF416)	ENSG00000083817,GI:33859677	chr19	-	62774746	62782107	UCSC	378.667	910.667	up	2.40493	0.00390227
802813	TC0401393	CBR4	Carbonic reductase 4|Carbonyl reductase 4 (CBR4)	ENSG00000145439,GI:55775472	chr4	-	170052296	170168043	UCSC	924.333	2222.33	up	2.40426	0.00595638
800886	TC0800408	KIAA1764,LRRCC1,SAP2	Leucine rich repeat and coiled-coil domain containing 1 (LRRCC1)|Sodium channel associated protein 2	ENSG00000133739,GI:47604913	chr8	+	86206702	86245564	UCSC	602.333	1446	up	2.40066	0.0258351
801050	TC1201579	C12orf51,FLJ34154,MGC126531	Chromosome 12 open reading frame 51 (C12orf51)	ENSG00000173064,GI:31341139	chr12	-	111171744	111195982	UCSC	966.667	2320.33	up	2.40034	0.0140874
801142	TC1200660	TCP11L2	T-complex 11 (mouse) like 2 (TCP11L2)	ENSG00000166046,GI:22749516	chr12	+	105220711	105264920	UCSC	1125	2700.33	up	2.4003	0.00898373
801152	TC1600129	CLUAP1,FLJ13297,KIAA0643	Clusterin associated protein 1 (CLUAP1), variant 1|Clusterin associated protein 1 (CLUAP1), variant 2|Clusterin associated protein 1 isoform 1	ENSG00000103351,GI:13435144,GI:52345625	chr16	+	3490964	3527670	UCSC	505.667	1213.67	up	2.40013	0.00537046
800889	TC0103153	PPP1R15B	Protein phosphatase 1, regulatory (inhibitor) subunit 15B (PPP1R15B)|Protein phosphatase 1, regulatory subunit 15B	ENSG00000158615,GI:41282220	chr1	-	202639138	202647568	UCSC	2871	6884.33	up	2.39789	0.0111925
801450	TC1000115	OTUD1	OTU domain containing 1	ENSG00000165312	chr10	+	23768204	23771325	UCSC	329.333	789.667	up	2.39777	0.0021154
800423	TC0100321	SESN2	Sestrin 2 (SESN2)|Sestrin-2 (Hi95)	ENSG00000130766,GI:32454742	chr1	+	28458593	28481589	UCSC	3247.67	7785	up	2.39711	0.00618742
801165	TC0400044				chr4	+	4091557	4127683	UCSC	388.667	931.667	up	2.39708	0.0191062
801282	TC1100694			ENSG00000087884	chr11	+	77209845	77307110	UCSC	686	1643.33	up	2.39553	0.000642328
801339	TC1800208	FLJ33870,KIAA0439,NEDD4L,RSP5,hNedd4-2	E3 ubiquitin-protein ligase NEDD4-like protein (EC 6.3.2.-) (Nedd4-2) (NEDD4.2)|Neural precursor cell expressed, developmentally down-regulated 4-like (NEDD4L)	ENSG00000049759,GI:21361471	chr18	+	53862617	54216369	UCSC	1305.67	3124.33	up	2.3929	0.00809045
800827	TC1101863	LPC,PC7,PC8,PCSK7,SPC7	Proprotein convertase subtilisin/kexin type 7 (PCSK7)|Proprotein convertase subtilisin/kexin type 7 precursor (EC 3.4.21.-) (Proprotein convertase PC7) (Subtilisin/kexin-like protease PC7) (Prohormone convertase PC7) (PC8) (hPC8) (Lymphoma proprotein convertase)	ENSG00000160613,GI:20336247	chr11	-	116581000	116608348	UCSC	883.667	2114.33	up	2.39268	0.00309738
801217	TC1201522	DKFZP434K0427,SLC41A1-L1,SLC41A2	Solute carrier family 41, member 2|Solute carrier family 41, member 2 (SLC41A2)	ENSG00000136052,GI:31542512	chr12	-	103722494	103876227	UCSC	752.667	1800.33	up	2.39194	0.0104557
800711	TC1400231	GPR137C		ENSG00000180998	chr14	+	52089720	52174180	UCSC	357	853.667	up	2.39122	0.0119606
800762	TC0901103	CCRK,CDCH,RP11-350E12.2,p42	Cell cycle related kinase (CCRK), variant 1|Cell cycle related kinase (CCRK), variant 2|Cell cycle related kinase (CCRK), variant 3|Cell cycle-related kinase (EC 2.7.1.37) (Cyclin-kinase-activating kinase p42) (CDK-activating kinase p42) (CAK-kinase p42)	ENSG00000156345,GI:89903015,GI:89903016,GI:89903017	chr9	-	89771181	89779488	UCSC	698	1669	up	2.39112	0.0162861
800921	TC0701165				chr7	-	44010170	44013990	UCSC	2225	5316.67	up	2.38951	0.0467028
800162	TC1900667	CCDC9	Coiled-coil domain containing 9 (CCDC9)|Coiled-coil domain-containing protein 9	ENSG00000105321,GI:7661689	chr19	+	52451632	52467048	UCSC	397	948.333	up	2.38875	0.00510037
802789	TC1901814	C19orf51,FLJ36139,FLJ40069,LOC352909	Chromosome 19 open reading frame 51 (C19orf51)|Similar to hypothetical testis protein from macaque (LOC352909), variant 2	ENSG00000167646,GI:73476316,GI:73476318	chr19	-	60361843	60369902	UCSC	1633	3899.67	up	2.38804	0.0070391
800856	TC0800160	CDCA2	Cell division cycle associated 2	ENSG00000184661	chr8	+	25372428	25421353	UCSC	1115.67	2663.67	up	2.38751	0.0109417
801391	TC1900632	KIAA1860,MARK4,MARKL1,Nbla00650	MAP/microtubule affinity-regulating kinase 4 (EC 2.7.1.37) (MAP/microtubule affinity-regulating kinase-like 1)|MAP/microtubule affinity-regulating kinase 4 (MARK4)	ENSG00000007047,GI:33636755	chr19	+	50446390	50500381	UCSC	1559	3722	up	2.38743	0.00884031
801586	TC0700117	CCDC126,FLJ23031,MGC104248	Coiled-coil domain containing 126 (CCDC126)	ENSG00000169193,GI:93277090	chr7	+	23603556	23650851	UCSC	352.667	841.333	up	2.38563	0.00578131
800636	TC1200904	DKFZP586I2223,FLJ20703,HOM-TES-103	Hypothetical protein LOC25900, isoform 3 (HOM-TES-103), variant 2|Hypothetical protein LOC25900, isoform 3 (HOM-TES-103), variant 3|Hypothetical protein LOC25900, isoform 3 (HOM-TES-103), variant 4	ENSG00000010295,GI:89213246,GI:89213249,GI:89213251	chr12	-	6517802	6535494	UCSC	885.333	2111.67	up	2.38517	0.0015049
800302	TC2000481	C20orf96,FLJ40075,dJ1103G7.2	Chromosome 20 open reading frame 96 (C20orf96)	ENSG00000196476,GI:23943927	chr20	-	199504	219766	UCSC	1117.33	2665	up	2.38514	0.0051487
801228	TC0701527	ORC5,ORC5L,ORC5P,ORC5T	Origin recognition complex subunit 5|Origin recognition complex, subunit 5-like (yeast) (ORC5L), variant 1|Origin recognition complex, subunit 5-like (yeast) (ORC5L), variant 2	ENSG00000164815,GI:32454752,GI:32454753	chr7	-	103554024	103635731	UCSC	2181	5200.33	up	2.38438	0.0057525
801446	TC0500866	MGC17552,MGC2485,ZNF622,ZPR9	Zinc finger protein 622 (ZNF622)|Zinc finger protein 622 (Zinc finger-like protein 9)	ENSG00000173545,GI:34147461	chr5	-	16504628	16518901	UCSC	709.667	1691.67	up	2.38375	0.00888624
800739	TC1101028	BET1L,BET1L1,GS15,HSPC197	Blocked early in transport 1 homolog (S. cerevisiae) like|Blocked early in transport 1 homolog (S. cerevisiae)-like (BET1L)	ENSG00000177951,GI:34365798	chr11	-	192924	197428	UCSC	1032	2460	up	2.38372	0.0107879
801352	TC2200747	BHC80L,FLJ34161,PHF21B,PHF4	PHD finger protein 21B|PHD finger protein 21B (PHF21B)	ENSG00000056487,GI:19923936	chr22	-	43655709	43784245	UCSC	394	939	up	2.38325	0.00673411
802920	TC1600793	ZNF200	Zinc finger protein 200|Zinc finger protein 200 (ZNF200), variant 1|Zinc finger protein 200 (ZNF200), variant 2|Zinc finger protein 200 (ZNF200), variant 3	ENSG00000010539,GI:37675267,GI:37675269,GI:37675272	chr16	-	3212349	3225458	UCSC	443	1054.67	up	2.38074	0.00304582
801258	TC0901416	REXO4,XPMC2,XPMC2H	REX4, RNA exonuclease 4 homolog (S. cerevisiae) (REXO4)|RNA exonuclease 4 (EC 3.1.-.-) (Exonuclease XPMC2) (hPMC2) (Prevents mitotic catastrophe 2 protein homolog)	ENSG00000148300,GI:76781491	chr9	-	135261007	135272986	UCSC	540.333	1286.33	up	2.38063	0.0114256
800359	TC1400126	BLT2,BLTR2,C14orf21,JULF2,KPG_004,LTB4R,LTB4R2,NOP9	Chromosome 14 open reading frame 21 (C14orf21)|Leukotriene B4 receptor 1 (LTB4-R 1) (P2Y purinoceptor 7) (P2Y7) (Chemoattractant receptor-like 1) (G-protein coupled receptor 16)|Leukotriene B4 receptor 2 (LTB4R2)	ENSG00000196943,GI:28212271,GI:9789896	chr14	+	23838908	23855990	UCSC	501	1192.67	up	2.38057	0.0189549
803690	TC0200034	FLJ25102	Hypothetical protein FLJ25102 (FLJ25102)	ENSG00000163009,GI:32699061	chr2	+	10198960	10269307	UCSC	249	592.333	up	2.37885	0.00374105
800556	TC1201180				chr12	-	48478400	48508800	UCSC	381.333	907	up	2.3785	0.0240565
803186	TC0600479	KIAA1586,ZNF451	Zinc finger protein 451 (Coactivator for steroid receptors)|Zinc finger protein 451 (ZNF451), variant 1|Zinc finger protein 451 (ZNF451), variant 2	ENSG00000112200,ENSG00000168116,GI:72255570,GI:72255573	chr6	+	57019306	57143064	UCSC	891.667	2120.33	up	2.37794	0.0055383
802424	TC1900317	FKSG24,MGC110861,MGC12972	Hypothetical protein MGC12972 (FKSG24)	ENSG00000127226,GI:14249259	chr19	+	18165050	18168758	UCSC	4217	10027	up	2.37776	0.00605602
801163	TC1100984	FAM118B	Family with sequence similarity 118, member B (FAM118B)	ENSG00000197798,GI:13375720	chr11	+	125586878	125637761	UCSC	3221.67	7660	up	2.37765	0.0045126
802773	TC1900124	ZNF557	Zinc finger protein 557|Zinc finger protein 557 (ZNF557)	ENSG00000130544,GI:13236592	chr19	+	7020697	7035907	UCSC	412.333	980.333	up	2.37753	0.00297371
800616	TC1900417	KIAA0355		ENSG00000166398	chr19	+	39437317	39538307	UCSC	1435	3411.67	up	2.37747	0.00873523
801354	TC0600278	C6orf26,DKFZp434C1615,G7,MGC2939,MSH5,MutSH5,NG23	Chromosome 6 open reading frame 26 (C6orf26)|MutS homolog 5 (E. coli) (MSH5), variant 1|MutS homolog 5 (E. coli) (MSH5), variant 2|MutS homolog 5 (E. coli) (MSH5), variant 4|MutS protein homolog 5	ENSG00000204410,GI:88999571,GI:88999572,GI:88999573,GI:89001110	chr6	+	31815720	31840607	UCSC	918.667	2183.67	up	2.377	0.000789089
802333	TC0600766	HDC,HDCL,HECA,HHDC,dJ225E12.1	Headcase homolog (Drosophila) (HECA)|Headcase protein homolog (hHDC)	ENSG00000112406,GI:66933006	chr6	+	139497942	139543639	UCSC	1568.33	3726.33	up	2.37598	0.0289608
802102	TC1800376	NPC1	Niemann-Pick C1 protein precursor|Niemann-Pick disease, type C1 (NPC1)	ENSG00000141458,GI:89242153	chr18	-	19340146	19420468	UCSC	2398.33	5696	up	2.37498	0.00522777
801402	TC2000398	AP2-GAMMA,ERF1,TFAP2C,TFAP2G,hAP-2g	Ion factor AP-2 gamma (AP2-gamma) (Activating enhancer- binding protein 2 gamma) (ion factor ERF-1)|Ion factor AP-2 gamma (activating enhancer binding protein 2 gamma) (TFAP2C)	ENSG00000087510,GI:39812473	chr20	+	54637765	54647746	UCSC	614.667	1459.67	up	2.37473	0.00859227
801959	TC1100753	C11orf54	Chromosome 11 open reading frame 54 (C11orf54)	ENSG00000182919,GI:21361494	chr11	+	93114441	93135897	UCSC	885.333	2102	up	2.37425	0.00381036
802356	TC0801132	C8orf37	Chromosome 8 open reading frame 37 (C8orf37)	ENSG00000156172,GI:31342620	chr8	-	96326369	96350613	UCSC	650	1539.67	up	2.36872	0.00442739
801854	TC1000804	4933414E04Rik,FLJ23743,NOPD1,NSUN6	NOL1/NOP2/Sun domain family, member 6|NOL1/NOP2/Sun domain family, member 6 (NSUN6)	ENSG00000152487,GI:32698917	chr10	-	18871004	18980562	UCSC	1136	2689.67	up	2.36766	0.0127517
800469	TC1000373		Family with sequence similarity 22, member B (FAM22B)	ENSG00000188199	chr10	+	81132989	81144443	UCSC	742	1756.67	up	2.36748	0.00800323
801321	TC0301689	ACATN,AT-1,AT1,SLC33A1	Acetyl-coenzyme A transporter 1 (AT-1) (Acetyl-CoA transporter) (Solute carrier family 33 member 1)|Solute carrier family 33 (acetyl-CoA transporter), member 1 (SLC33A1)	ENSG00000169359,GI:6042194	chr3	-	157027011	157054889	UCSC	1531.67	3625	up	2.3667	0.0049916
801263	TC0501563	GFPT2	Glucosamine--fructose-6-phosphate aminotransferase [isomerizing] 2 (EC 2.6.1.16) (Hexosephosphate aminotransferase 2) (D-fructose-6- phosphate amidotransferase 2) (GFAT 2) (GFAT2)|Glutamine-fructose-6-phosphate transaminase 2 (GFPT2)	ENSG00000131459,GI:4826741	chr5	-	179660296	179712993	UCSC	2019.67	4779.67	up	2.36656	0.00544882
800384	TC0200109		Selenoprotein I	ENSG00000138018	chr2	+	26422486	26472255	UCSC	2035.67	4817	up	2.3663	0.00858672
801554	TC0900840	C9orf72,MGC23980,RP11-27J8.2	Chromosome 9 open reading frame 72 (C9orf72), variant 1|Chromosome 9 open reading frame 72 (C9orf72), variant 2	ENSG00000147894,GI:37039611,GI:37039614	chr9	-	27536544	27563864	UCSC	998.667	2362	up	2.36515	0.00785985
801098	TC1201588	FLJ22233,NCKX6,NCLX,SLC24A6	Sodium/potassium/calcium exchanger 6 precursor (Na(+)/K(+)/Ca(2+)- exchange protein 6) (Solute carrier family 24 member 6)|Solute carrier family 24 (sodium/potassium/calcium exchanger), member 6 (SLC24A6)	ENSG00000089060,GI:39995085	chr12	-	112220955	112257332	UCSC	790.667	1870	up	2.36509	0.00603242
802514	TC1601323	ZCCHC14	Zinc finger CCHC domain-containing protein 14 (BDG-29)	ENSG00000140948	chr16	-	85997353	86083152	UCSC	1893.33	4477	up	2.36461	0.00757141
803460	TC0600184				chr6	+	27769793	27778175	UCSC	289.333	684	up	2.36406	0.00943572
801183	TC0701378	SEMA3C,SEMAE,SemE	Sema domain, immunoglobulin domain (Ig), short basic domain, secreted, (semaphorin) 3C (SEMA3C)|Semaphorin-3C precursor (Semaphorin E) (Sema E)	ENSG00000075223,GI:32307182	chr7	-	80209791	80386603	UCSC	549.667	1299	up	2.36325	0.0147428
801436	TC1800166	ARKL1,C18orf25,MGC12909,MGC87799	Chromosome 18 open reading frame 25 (C18orf25), variant 1|Chromosome 18 open reading frame 25 (C18orf25), variant 2	ENSG00000152242,GI:56549654,GI:56549655	chr18	+	42007517	42100944	UCSC	1265.67	2989	up	2.3616	0.00712692
800936	TC2000529	KIAA0238,NBTL1,SLC23A1,SLC23A2,SVCT2,YSPL2	Solute carrier family 23 (nucleobase transporters), member 2 (SLC23A2), variant 1|Solute carrier family 23 (nucleobase transporters), member 2 (SLC23A2), variant 2|Solute carrier family 23 member 2 (Sodium-dependent vitamin C transporter 2) (hSVCT2) (Na(+)/L-ascorbic acid transporter 2) (Yolk sac permease-like molecule 2) (Nucleobase transporter-like 1 protein)	ENSG00000089057,GI:44680146,GI:44680147	chr20	-	4781002	4938939	UCSC	1520.67	3590.33	up	2.36103	0.00570753
801669	TC0400408	ENH,L9,LIM,PDLIM5	PDZ and LIM domain 5 (PDLIM5), variant 1|PDZ and LIM domain 5 (PDLIM5), variant 2|PDZ and LIM domain 5 (PDLIM5), variant 4|PDZ and LIM domain 5 (PDLIM5), variant 5|PDZ and LIM domain protein 5 (Enigma homolog) (Enigma-like PDZ and LIM domains protein)	ENSG00000163110,GI:58533152,GI:58533154,GI:58533158,GI:58533160	chr4	+	95592060	95808400	UCSC	1021.33	2411	up	2.36064	0.0131617
801432	TC0400324	THAP6	THAP domain containing 6 (THAP6)|THAP domain-containing protein 6	ENSG00000174796,GI:62821788	chr4	+	76658707	76691564	UCSC	1150.67	2715	up	2.3595	0.00665799
801390	TC0600529	DOPEY1,KIAA1117,dJ202D23.2	Dopey family member 1 (DOPEY1)	ENSG00000083097,GI:34577117	chr6	+	83834104	83937782	UCSC	734.333	1731.33	up	2.35769	0.0124893
803081	TC1600815		CDNA FLJ46754 fis, clone TRACH3023242	ENSG00000205834	chr16	-	4432989	4437148	UCSC	215.333	507.667	up	2.35759	0.0369869
801454	TC1701783				chr17	-	77258639	77261359	UCSC	761.333	1793.67	up	2.35595	0.0219963
802935	TC0500660	TTC1	Tetratricopeptide repeat domain 1 (TTC1)|Tetratricopeptide repeat protein 1 (TPR repeat protein 1)	ENSG00000113312,GI:4507710	chr5	+	159368708	159425130	UCSC	945	2225.33	up	2.35485	0.0125649
801400	TC0103058	NMNAT2	Nicotinamide mononucleotide adenylyltransferase 2 (EC 2.7.7.1) (NMN adenylyltransferase 2)|Nicotinamide nucleotide adenylyltransferase 2 (NMNAT2), variant 1|Nicotinamide nucleotide adenylyltransferase 2 (NMNAT2), variant 2	ENSG00000157064,GI:25141321,GI:34335244	chr1	-	181483995	181654360	UCSC	762	1794.33	up	2.35477	0.0101392
802119	TC0300642	PPP2R3,PPP2R3A,PR130,PR72	Protein phosphatase 2 (formerly 2A), regulatory subunit B'', alpha (PPP2R3A), variant 1|Protein phosphatase 2 (formerly 2A), regulatory subunit B'', alpha (PPP2R3A), variant 2|Serine/threonine-protein phosphatase 2A 72/130 kDa regulatory subunit B (PP2A, subunit B, B''-PR72/PR130) (PP2A, subunit B, B72/B130 isoforms) (PP2A, subunit B, PR72/PR130 isoforms) (PP2A, subunit B, R3 isoform)	ENSG00000073711,GI:32967585,GI:32967594	chr3	+	137167257	137349423	UCSC	454	1068.67	up	2.35389	0.00662631
801372	TC0301874	ACAP2,CENTB2,CNT-B2,KIAA0041	Centaurin, beta 2 (CENTB2)|Centaurin-beta 2 (Cnt-b2)	ENSG00000114331,GI:40254841	chr3	-	196476768	196645041	UCSC	1256.33	2957	up	2.35367	0.00845907
801059	TC0300090	OXNAD1		ENSG00000154814	chr3	+	16281712	16322597	UCSC	2460.33	5788.67	up	2.3528	0.0150335
800890	TC0201114	ANKZF1,FLJ10415,ZNF744	Ankyrin repeat and zinc finger domain containing 1 (ANKZF1)	ENSG00000163516,GI:8922412	chr2	+	219802786	219809635	UCSC	488	1148	up	2.35246	0.00899036
800898	TC0501227	APG12,APG12L,ATG12,HAPG12	ATG12 autophagy related 12 homolog (S. cerevisiae) (ATG12)|Autophagy-related protein 12 (APG12-like)	ENSG00000145782,GI:38261968	chr5	-	115193714	115205443	UCSC	1343.33	3157.67	up	2.35062	0.0113338
801267	TC0800890	BLP1,MGC125813,MGC125814,TM2D2	TM2 domain containing 2 (TM2D2), variant 1|TM2 domain containing 2 (TM2D2), variant 2|TM2 domain containing 2 (TM2D2), variant 3|TM2 domain containing 2 (TM2D2), variant 4|TM2 domain containing 2 isoform a	ENSG00000169490,GI:66932891,GI:66932892,GI:66932894,GI:66932896	chr8	-	38965484	38973254	UCSC	1086	2551.33	up	2.34929	0.00697171
801236	TC1201577		GR AF-1 specific protein phosphatase (Fragment)	ENSG00000204820	chr12	-	111082384	111169738	UCSC	1302.67	3060	up	2.34903	0.0152349
801246	TC1700389	ZNF403	Zinc finger protein 403|Zinc finger protein 403 (ZNF403)	ENSG00000005955,GI:76096367	chr17	+	31974917	32020391	UCSC	1519.67	3564.33	up	2.34547	0.0122929
801057	TC0100034			ENSG00000187488	chr1	+	1250006	1254140	UCSC	469.333	1099.67	up	2.34304	0.00217375
800952	TC0102549	FLJ11657,FLJ20284,ST7L,ST7R,STLR	Suppression of tumorigenicity 7 like (ST7L), variant 2|Suppression of tumorigenicity 7 like (ST7L), variant 3|Suppression of tumorigenicity 7 like (ST7L), variant 4|Suppression of tumorigenicity 7-like isoform 4	ENSG00000007341,GI:38201634,GI:38201635,GI:38201636	chr1	-	112867663	112964970	UCSC	635	1486.67	up	2.34121	0.0118716
803614	TC0500811			ENSG00000206077	chr5	-	794709	837857	UCSC	223	522	up	2.34081	0.00368777
800817	TC1600056	CRAMP1L	Crm, cramped-like	ENSG00000007545	chr16	+	1603974	1667910	UCSC	880	2059.67	up	2.34053	0.00985176
802766	TC1100145	PPFIBP2	Liprin-beta-2 (Protein tyrosine phosphatase receptor type f polypeptide-interacting protein-binding protein 2) (PTPRF-interacting protein-binding protein 2)	ENSG00000166387	chr11	+	7491627	7633305	UCSC	346	809.667	up	2.34008	0.00644477
803712	TC1600120	ZNF263	Zinc finger protein 263 (ZNF263)|Zinc finger protein 263 (Zinc finger protein FPM315)	ENSG00000006194,GI:34222305	chr16	+	3273488	3291401	UCSC	626.667	1466.33	up	2.33989	0.0200858
801843	TC1100624	LIP.1,LIP1,LIPRIN,MGC26800,PPFIA1	Liprin-alpha-1 (Protein tyrosine phosphatase receptor type f polypeptide-interacting protein alpha-1) (PTPRF-interacting protein alpha-1) (LAR-interacting protein 1) (LIP.1)|Protein tyrosine phosphatase, receptor type, f polypeptide (PTPRF), interacting protein (liprin), alpha 1 (PPFIA1), variant 1|Protein tyrosine phosphatase, receptor type, f polypeptide (PTPRF), interacting protein (liprin), a…	ENSG00000131626,GI:29171751,GI:29171752	chr11	+	69794471	69908148	UCSC	2314	5413	up	2.33924	0.0051748
801469	TC0300363	MITF	Microphthalmia-associated ion factor|Microphthalmia-associated ion factor (MITF), variant 1|Microphthalmia-associated ion factor (MITF), variant 2|Microphthalmia-associated ion factor (MITF), variant 3|Microphthalmia-associated ion factor (MITF), variant 4|Microphthalmia-associated ion factor (MITF), variant 5|Microphthalmia-associated ion factor (MITF), variant 6	ENSG00000187098,GI:38156695,GI:38156696,GI:38156698,GI:38156700,GI:38156702,GI:38156704	chr3	+	69871323	70100176	UCSC	1311.33	3067.33	up	2.3391	0.00418955
801410	TC0200772	ACTRII,ACVR2,ACVR2A	Activin A receptor, type IIA (ACVR2A)|Activin receptor type 2A precursor (EC 2.7.1.37) (Activin receptor type IIA) (ACTR-IIA) (ACTRIIA)	ENSG00000121989,GI:65508448	chr2	+	148318655	148404863	UCSC	761.333	1780.67	up	2.33888	0.0174761
801551	TC1600640	KIAA0513		ENSG00000135709	chr16	+	83618906	83685327	UCSC	555.333	1298	up	2.33733	0.00976596
802004	TC0501279	AF5Q31,AFF4,MCEF,MGC75036	AF4/FMR2 family, member 4 (AFF4)|ALL1 fused gene from 5q31	ENSG00000072364,GI:70994930	chr5	-	132238970	132327253	UCSC	2342.67	5475.33	up	2.33722	0.00919372
803274	TC2200674	NPTXR	Neuronal pentraxin receptor|Neuronal pentraxin receptor (NPTXR)	ENSG00000183741,GI:17402887	chr22	-	37544403	37569963	UCSC	276	645	up	2.33696	0.0232352
800771	TC1500223		CDNA FLJ45796 fis, clone NT2RI2012542	ENSG00000206058	chr15	+	38118804	38146783	UCSC	324.333	757.667	up	2.33607	0.00816153
801336	TC0501540	GMCL1L	Germ cell-less protein-like 1-like	ENSG00000185005	chr5	-	177544117	177547028	UCSC	1406.67	3284.33	up	2.33483	0.0181919
801645	TC0202208	FLJ37953	Hypothetical protein FLJ37953 (FLJ37953)	ENSG00000162971,GI:89242133	chr2	-	200501880	200528704	UCSC	430.333	1004	up	2.33308	0.00558589
802927	TC1901034			ENSG00000095932	chr19	-	3425390	3434401	UCSC	233.667	545	up	2.33238	0.0134968
801079	TC0900439				chr9	+	102155173	102195972	UCSC	599	1396.67	up	2.33166	0.0133835
802522	TC0601525	CDC2L6,CDK11,KIAA1028,bA346C16.3	Cell division cycle 2-like 6 (CDK8-like) (CDC2L6)|Cell division cycle 2-like protein kinase 6 (EC 2.7.1.37) (CDC2- related protein kinase 6) (Death-preventing kinase) (Cyclin-dependent kinase 11)	ENSG00000155111,GI:49355783	chr6	-	111037874	111243533	UCSC	1679.67	3915.33	up	2.33102	0.0151359
800994	TC1201294	ISGF-3,MGC59816,P113,STAT113,STAT2	Signal transducer and activator of ion 2 (p113)|Signal transducer and activator of ion 2, 113kDa (STAT2)	ENSG00000170581,GI:38202247	chr12	-	55021651	55040313	UCSC	655	1526.67	up	2.33079	0.00185983
800218	TC0101752				chr1	-	731042	735413	UCSC	696.667	1623.67	up	2.33062	0.00102645
802227	TC1701556	2004-09-01	Septin 4 (SEPT4), variant 1|Septin 4 (SEPT4), variant 2|Septin 4 (SEPT4), variant 3|Septin-4 (Peanut-like protein 2) (Brain protein H5) (Cell division control-related protein 2) (hCDCREL-2) (Bradeion beta) (CE5B3 beta) (Cerebral protein 7)	ENSG00000108387,GI:17986244,GI:17986246,GI:17986250	chr17	-	53952615	53964434	UCSC	226	526.667	up	2.33038	0.00450994
800804	TC1901864	BMZF-3,BMZF3,ZNF256	Zinc finger protein 256 (Bone marrow zinc finger 3) (BMZF-3)|Zinc finger protein 256 (ZNF256)	ENSG00000152454,GI:37574602	chr19	-	63144015	63150889	UCSC	472.333	1100.67	up	2.33028	0.0450974
803138	TC0400545	CCR4L,CCRN4L,MGC4120817,MGC78549,NOC	CCR4 carbon catabolite repression 4-like (S. cerevisiae) (CCRN4L)|Nocturnin (CCR4 protein homolog)	ENSG00000151014,GI:31083027	chr4	+	140156393	140186541	UCSC	2063	4805.67	up	2.32946	0.0163826
803635	TC0101688	C1orf71,FLJ32001,MGC18089,RP11-452J6.1	Chromosome 1 open reading frame 71 (C1orf71)	ENSG00000162852,GI:22749246	chr1	+	244796371	244898509	UCSC	546.667	1273.33	up	2.32927	0.022987
800539	TC0200272	KIAA1841	KIAA1841 (KIAA1841)	ENSG00000162929,GI:47575698	chr2	+	61146510	61218672	UCSC	377.667	879.667	up	2.32921	0.00328985
800956	TC2200740	SCUBE1	Signal peptide, CUB domain, EGF-like 1 (SCUBE1)|Signal peptide-CUB domian-EGF-related 1	ENSG00000159307,GI:27413157	chr22	-	41929942	42069338	UCSC	413.667	962.667	up	2.32716	0.00928028
803764	TC0700474				chr7	+	91928569	91930276	UCSC	283.333	659.333	up	2.32706	0.000933386
800876	TC0600562	CASP8AP2,CED-4,FLASH,FLJ11208,KIAA1315,RIP25	CASP8 associated protein 2 (CASP8AP2)|CASP8-associated protein 2 (FLICE-associated huge protein)	ENSG00000118412,GI:16306505	chr6	+	90596334	90640875	UCSC	1416	3295	up	2.32698	0.00693596
800961	TC0900721	NDOR1	NADPH dependent diflavin oxidoreductase 1|NADPH dependent diflavin oxidoreductase 1 (NDOR1)	ENSG00000188566,GI:7657392	chr9	+	139219968	139231281	UCSC	1525.33	3549	up	2.3267	0.0025553
802875	TC0201134	SGPP2	Sphingosine-1-phosphate phosphatase 2 (EC 3.1.3.-) (Sphingosine-1- phosphatase 2) (SPPase2) (Spp2) (hSPP2)	ENSG00000163082	chr2	+	222997566	223131861	UCSC	677.333	1575	up	2.3253	0.0365842
802438	TC1100545				chr11	+	65027968	65030516	UCSC	2713.67	6309.67	up	2.32514	0.000750543
800351	TC0800394	C8orf70	Chromosome 8 open reading frame 70 (C8orf70)	ENSG00000104427,GI:7705774	chr8	+	79740879	79792604	UCSC	1373	3191	up	2.32411	0.00409002
801268	TC0400934		CDNA FLJ16177 fis, clone BRHIP2008389, weakly similar to Drosophila melanogaster furry protein short isoform	ENSG00000170495	chr4	-	48292671	48477092	UCSC	345.667	803.333	up	2.32401	0.0085204
803584	TC1700887	SKIP	Skeletal muscle and kidney enriched inositol phosphatase (SKIP), variant 1|Skeletal muscle and kidney enriched inositol phosphatase (SKIP), variant 2|Skeletal muscle and kidney-enriched inositol phosphatase (EC 3.1.3.56)	ENSG00000132376,GI:18765706,GI:18765708	chr17	-	1344622	1366786	UCSC	1680	3903.33	up	2.32341	0.00246643
801314	TC0701441	ASNS	Asparagine synthetase (ASNS), variant 1|Asparagine synthetase (ASNS), variant 2|Asparagine synthetase (ASNS), variant 3|Asparagine synthetase [glutamine-hydrolyzing] (EC 6.3.5.4) (Glutamine- dependent asparagine synthetase) (Cell cycle control protein TS11)	ENSG00000070669,GI:19718771,GI:19718773,GI:34452702	chr7	-	97319376	97339732	UCSC	2642.67	6137.67	up	2.32253	0.00438809
802076	TC1601107	FTS	Fused toes homolog (mouse) (FTS), variant 1|Fused toes homolog (mouse) (FTS), variant 2|Fused toes protein homolog (Ft1)	ENSG00000166971,GI:61743931,GI:61743932	chr16	-	52082693	52095824	UCSC	702	1630.33	up	2.32241	0.00487978
801058	TC0101804			ENSG00000116198	chr1	-	3718505	3763657	UCSC	1135.67	2636.67	up	2.32169	0.0042239
800732	TC1701385	PLEKHH3	Pleckstrin homology domain containing, family H (with MyTH4 domain) member 3 (PLEKHH3)	ENSG00000068137,GI:40255046	chr17	-	38073461	38082540	UCSC	517.667	1201.67	up	2.32131	0.022904
802904	TC0501138		Similar to metallo-beta-lactamase superfamily protein	ENSG00000176055	chr5	-	89789778	89806341	UCSC	536	1243.33	up	2.31965	0.00204671
803633	TC0X00052		CDNA FLJ39713 fis, clone SMINT2013170, weakly similar to TRANSCRIPTION FACTOR S-II-RELATED PROTEIN 4	ENSG00000176896	chrX	+	13581190	13593449	UCSC	243.667	565	up	2.31874	0.0027386
803522	TC1900310	SLC5A5	Sodium/iodide cotransporter (Na(+)/I(-) cotransporter) (Sodium-iodide symporter) (Na(+)/I(-)-symporter)|Solute carrier family 5 (sodium iodide symporter), member 5 (SLC5A5)	ENSG00000105641,GI:4507034	chr19	+	17843782	17866982	UCSC	296	686.333	up	2.31869	0.0202671
802127	TC0400931	FRYL	CDNA FLJ46702 fis, clone TRACH3014183	ENSG00000075539	chr4	-	48194137	48287592	UCSC	724	1678.33	up	2.31814	0.00973019
803054	TC0700578			ENSG00000205238	chr7	+	101983352	101989855	UCSC	263.333	610	up	2.31646	0.0404041
800697	TC1300351	MTMR6	Myotubularin related protein 6 (MTMR6)|Myotubularin-related protein 6 (EC 3.1.3.-)	ENSG00000139505,GI:37537693	chr13	-	24700307	24760147	UCSC	1079	2499.33	up	2.31634	0.0143367
801011	TC1500888	FLJ35867,ZNF690,ZSCAN29,Zfp690	Zinc finger protein 690|Zinc finger protein 690 (ZNF690)	ENSG00000140265,GI:31542776	chr15	-	41440508	41449538	UCSC	476.333	1103.33	up	2.31631	0.0125458
800651	TC0401196	LOC91431	Prematurely terminated decay factor-like|Prematurely terminated decay factor-like (LOC91431)	ENSG00000188014,GI:38016157	chr4	-	113679949	113728534	UCSC	534.333	1237.67	up	2.31628	0.00612835
801437	TC0501142	ARRDC3,KIAA1376,TLIMP	Arrestin domain containing 3|Arrestin domain containing 3 (ARRDC3)	ENSG00000113369,GI:32698735	chr5	-	90700298	90714905	UCSC	870.333	2015.67	up	2.31597	0.030308
801538	TC0301709	KPNA4	Importin alpha-4 subunit (Karyopherin alpha-4 subunit) (Qip1 protein)	ENSG00000186432	chr3	-	161700658	161766070	UCSC	2510	5812.33	up	2.31567	0.00745431
803110	TC1800412	HRIHFB2255,NOL4,NOLP	Nucleolar protein 4 (NOL4)|Nucleolar protein 4 (Nucleolar-localized protein)	ENSG00000101746,GI:4505420	chr18	-	29686405	30057519	UCSC	275	636.667	up	2.31515	0.0150215
801031	TC1400166	SRP54	Signal recognition particle 54 kDa protein (SRP54)	ENSG00000100883	chr14	+	34521653	34568948	UCSC	2088.33	4834.67	up	2.31508	0.00577791
800346	TC1901660	DBP	D site of albumin promoter (albumin D-box) binding protein (DBP)|D site-binding protein (Albumin D box-binding protein) (Albumin D- element-binding protein) (TAXREB302)	ENSG00000105516,GI:31542492	chr19	-	53825659	53832448	UCSC	979.333	2266.67	up	2.3145	0.0111376
800912	TC0701318	BCL7B	B-cell CLL/lymphoma 7B (BCL7B), variant 1|B-cell CLL/lymphoma 7B (BCL7B), variant 2|B-cell CLL/lymphoma 7B isoform 1	ENSG00000106635,GI:20336472,GI:20336474	chr7	-	72588622	72610268	UCSC	3199.33	7403.33	up	2.31402	0.00769221
801176	TC0X00430	ARMCX3	Armadillo repeat containing, X-linked 3 (ARMCX3), variant 1|Armadillo repeat containing, X-linked 3 (ARMCX3), variant 2|Armadillo repeat containing, X-linked 3 (ARMCX3), variant 3|Armadillo repeat-containing X-linked protein 3 (Protein ALEX3) (ARM protein lost in epithelial cancers on chromosome X 3)	ENSG00000102401,GI:47578119,GI:47578120,GI:47578121	chrX	+	100764776	100769489	UCSC	638.667	1477.67	up	2.31367	0.00634921
801244	TC1500434		D-glucuronyl C5-epimerase (EC 5.1.3.-) (Heparin/heparan sulfate:glucuronic acid C5 epimerase)	ENSG00000138604	chr15	+	67240027	67351598	UCSC	1851	4282	up	2.31334	0.00604258
801521	TC1901771	DKFZp686G16228,ZFPL,ZNF320	Zinc finger protein 320 (ZNF320)|Zinc finger protein like	ENSG00000182986,GI:61676194	chr19	-	58071237	58092759	UCSC	258	596.667	up	2.31266	0.0113865
801296	TC2200373	ZBED4	Zinc finger BED domain-containing protein 4	ENSG00000100426	chr22	+	48633533	48668094	UCSC	1170.67	2704.33	up	2.31008	0.00597869
801065	TC1901321	PBX4	Pre-B-cell leukemia ion factor 4 (Homeobox protein PBX4) (Fragment)|Pre-B-cell leukemia ion factor 4 (PBX4)	ENSG00000105717,GI:15149471	chr19	-	19533524	19590725	UCSC	379	875.333	up	2.30959	0.00897286
801117	TC1000294	C10orf24,PEE4,STOX1	Storkhead box 1 (STOX1)|Storkhead-box protein 1 (Winged helix domain-containing protein)	ENSG00000165730,GI:63025199	chr10	+	70257387	70325215	UCSC	515.667	1190.67	up	2.30899	0.00701066
801406	TC0900872	C9orf25,FLJ39031,bA573M23.5	Chromosome 9 open reading frame 25 (C9orf25)	ENSG00000164970,GI:22218620	chr9	-	34388182	34448568	UCSC	907.667	2095.67	up	2.30885	0.00945104
800846	TC0X00991	MRX60,OPHN1,OPN1	Oligophrenin 1|Oligophrenin 1 (OPHN1)	ENSG00000079482,GI:4505506	chrX	-	67178911	67570372	UCSC	507.333	1171.33	up	2.3088	0.00769583
802847	TC1101705	RAB30	RAB30, member RAS oncogene family (RAB30)|Ras-related protein Rab-30	ENSG00000137502,GI:34147670	chr11	-	82370127	82460613	UCSC	625.333	1443.67	up	2.30864	0.0175204
801748	TC0400124				chr4	+	20002917	20005487	UCSC	278	641.667	up	2.30815	0.00392214
801248	TC1700863	DKFZp434G0420,FLJ10067,NARF	Nuclear prelamin A recognition factor (NARF), variant 1|Nuclear prelamin A recognition factor (NARF), variant 3|Nuclear prelamin A recognition factor isoform c	ENSG00000141562,GI:14165459,GI:84452150	chr17	+	78009359	78039430	UCSC	1698.33	3912.67	up	2.30383	0.00714213
800559	TC1500937			ENSG00000138593	chr15	-	47068259	47126052	UCSC	1144.67	2636.33	up	2.30315	0.0256529
800554	TC1100570			ENSG00000179292	chr11	+	65815917	65820707	UCSC	448	1031.67	up	2.30283	0.00335411
803238	TC0200443				chr2	+	88708462	88712454	UCSC	217.667	501	up	2.30168	0.0187491
801582	TC0X01271	MOSPD1	Motile sperm domain containing 1 (MOSPD1)|Motile sperm domain-containing protein 1	ENSG00000101928,GI:9506542	chrX	-	133849322	133877040	UCSC	1869.33	4302.33	up	2.30153	0.00387126
801393	TC1600655	MAP1LC3B	Microtubule-associated protein 1 light chain 3 beta (MAP1LC3B)|Microtubule-associated proteins 1A/1B light chain 3B precursor (MAP1A/MAP1B LC3 B) (MAP1A/1B light chain 3 B) (MAP1 light chain 3- like protein 2) (Autophagy-related protein LC3 B) (Autophagy-related ubiquitin-like modifier LC3 B)	ENSG00000140941,GI:61676203	chr16	+	85975073	85995883	UCSC	3342.33	7692	up	2.30139	0.0060312
801188	TC1100548	FAM89B	Family with sequence similarity 89, member B (FAM89B)|Mammary Turmor Virus Receptor homolog 1	ENSG00000176973,GI:22779872	chr11	+	65096396	65098237	UCSC	1807	4157	up	2.3005	0.0153361
801677	TC1100875				chr11	+	116512472	116513828	UCSC	1175	2702.67	up	2.30014	0.00371251
800837	TC0700111	KLHL6,KLHL7,SBBI26	Kelch-like 7 (Drosophila) (KLHL7), variant 1|Kelch-like 7 (Drosophila) (KLHL7), variant 2|SBBI26 protein isoform 1	ENSG00000122550,GI:21361817,GI:72534709	chr7	+	23111927	23181561	UCSC	1317.67	3030.33	up	2.29977	0.00518867
801344	TC0200351			ENSG00000187605	chr2	+	74127795	74183203	UCSC	639.667	1469.67	up	2.29755	0.022023
800488	TC0200778	KIF5C	Kinesin heavy chain isoform 5C (Kinesin heavy chain neuron-specific 2)	ENSG00000168280	chr2	+	149349280	149591519	UCSC	1093	2510.33	up	2.29674	0.00978529
800433	TC2200201	FLJ35365,FLJ38597,SMTN	Smoothelin|Smoothelin (SMTN), variant 1|Smoothelin (SMTN), variant 2|Smoothelin (SMTN), variant 3	ENSG00000183963,GI:19913393,GI:19913395,GI:19913397	chr22	+	29807304	29830743	UCSC	631	1449	up	2.29635	0.00794755
801264	TC1500260	MAPKBP1	Mitogen-activated protein kinase binding protein 1-like	ENSG00000137802	chr15	+	39853974	39907343	UCSC	412	945.333	up	2.2945	0.00466519
800260	TC1700022	SRR	Serine racemase (EC 5.1.1.-)|Serine racemase (SRR)	ENSG00000167720,GI:11345491	chr17	+	2153994	2175304	UCSC	2016	4624.33	up	2.29382	0.0068694
801233	TC0800105	FLJ32642,FLJ42616,HCRP1,VPS37A	Hepatocellular carcinoma related protein 1|Vacuolar protein sorting 37 homolog A (S. cerevisiae) (VPS37A)	ENSG00000155975,GI:22748878	chr8	+	17148811	17197438	UCSC	1026.67	2354	up	2.29286	0.00282229
800175	TC0100228	NBPF3		ENSG00000142794	chr1	+	21639217	21684085	UCSC	1134.33	2599.67	up	2.2918	0.00279393
803494	TC2200587				chr22	-	29378039	29393874	UCSC	230	527	up	2.2913	0.0111697
801635	TC0102715	CEZANNE,OTUD7B,ZA20D1	OTU domain containing 7B (OTUD7B)|Zinc finger A20 domain-containing protein 1 (EC 3.-.-.-) (Cellular zinc finger anti-NF-kappa B protein) (Zinc finger protein Cezanne)	ENSG00000163113,GI:9910155	chr1	-	148178855	148249310	UCSC	542	1241.33	up	2.29028	0.0112886
802384	TC0800411				chr8	+	86320097	86329681	UCSC	221.667	507.667	up	2.29023	0.0126574
802540	TC0200277	B3GNT1,B3GNT2	UDP-GlcNAc:betaGal beta-1,3-N-acetylglucosaminyltransferase 1 (EC 2.4.1.-) (Beta3Gn-T1) (BGnT-1) (Beta-1,3-galactosyltransferase 7) (Beta-1,3-GalTase 7) (Beta3Gal-T7) (b3Gal-T7) (UDP-galactose:beta-N- acetylglucosamine beta-1,3-galactosyltransferase 7) (U|UDP-GlcNAc:betaGal beta-1,3-N-acetylglucosaminyltransferase 2 (B3GNT2)	ENSG00000170340,GI:92091578	chr2	+	62276766	62305368	UCSC	1113.67	2550.33	up	2.29003	0.0035482
801283	TC1300098	FBP21,MGC117310,WBP4	WW domain binding protein 4 (formin binding protein 21) (WBP4)|WW domain-binding protein 4 (WBP-4) (Formin-binding protein 21)	ENSG00000120688,GI:21536424	chr13	+	40533255	40556142	UCSC	516.667	1182.33	up	2.28839	0.00651114
802870	TC0201775	TSGA10	Testis specific, 10|Testis specific, 10 (TSGA10)	ENSG00000135951,GI:13376857,GI:41281983	chr2	-	98980773	99137812	UCSC	292.333	668.667	up	2.28734	0.0246151
802453	TC0700408		PREDICTED: similar to Williams Beuren syndrome chromosome region 19 isoform 10	ENSG00000170092	chr7	+	74962371	74969197	UCSC	378	864.333	up	2.2866	0.00827356
800596	TC1500355			ENSG00000205548	chr15	+	53488038	53498207	UCSC	938	2144.33	up	2.28607	0.0310896
801103	TC0301278	ERC2	ELKS/RAB6-interacting/CAST family member 2 (ERC2)|ERC protein 2	ENSG00000187672,GI:34577113	chr3	-	55517376	56477431	UCSC	603	1378.33	up	2.28579	0.0104751
802890	TC0901156			ENSG00000175611	chr9	-	97561303	97678080	UCSC	238	544	up	2.28571	0.00305425
801480	TC1701301	ORMDL3	ORM1-like 3 (S. cerevisiae) (ORMDL3)|ORM1-like protein 3	ENSG00000172057,GI:27544926	chr17	-	35330822	35337542	UCSC	647	1478.33	up	2.2849	0.00821882
800540	TC1001358	MGC23665,PKE,RP11-140A10.1,STK32C,YANK3	Serine/threonine kinase 32C|Serine/threonine kinase 32C (STK32C)	ENSG00000165752,GI:32455268	chr10	-	133870984	133995363	UCSC	610.333	1394.33	up	2.28454	0.017143
801306	TC0901255	C9orf80,HSPC043,RP11-276E15.2	Chromosome 9 open reading frame 80 (C9orf80)	ENSG00000148153,GI:24308268	chr9	-	114488607	114520337	UCSC	1942	4436.33	up	2.28441	0.00855667
800627	TC0300941	FLJ42398,MGC27076,SENP5	SUMO1/sentrin specific peptidase 5 (SENP5)|Sentrin-specific protease 5 (EC 3.4.22.-) (Sentrin/SUMO-specific protease SENP5)	ENSG00000119231,GI:34303948	chr3	+	198079174	198142654	UCSC	1344	3070	up	2.28423	0.00871368
800507	TC0200301	MEIS1	Homeobox protein Meis1|Meis1, myeloid ecotropic viral integration site 1 homolog (mouse) (MEIS1)	ENSG00000143995,GI:45006902	chr2	+	66516036	66653394	UCSC	1104.33	2522	up	2.28373	0.00957451
800700	TC1101755	FAM76B	Family with sequence similarity 76, member B (FAM76B)	ENSG00000077458,GI:46195786	chr11	-	95141765	95163221	UCSC	967.667	2209.67	up	2.2835	0.00760347
801596	TC1200620	ACTR6	ARP6 actin-related protein 6 homolog (yeast) (ACTR6)|Actin-related protein 6 (hArp6) (hARPX)	ENSG00000075089,GI:31541858	chr12	+	99117996	99142333	UCSC	723	1648.67	up	2.28031	0.00157297
803242	TC0100881	FAM46C	Family with sequence similarity 46, member C (FAM46C)	ENSG00000183508,GI:38570094	chr1	+	117950079	117972517	UCSC	913.667	2083.33	up	2.28019	0.0116997
802706	TC0102212				chr1	-	45733168	45738233	UCSC	637.667	1454	up	2.28019	0.00559486
801435	TC0103306	HIST3H2A	Histone 3, H2a (HIST3H2A)|Histone H2a	ENSG00000181218,GI:28872747	chr1	-	226711303	226712197	UCSC	402.667	917.667	up	2.27897	0.00111453
801926	TC1401054	C14orf143	Chromosome 14 open reading frame 143 (C14orf143)	ENSG00000140025,GI:21687227	chr14	-	89331094	89490847	UCSC	402.667	917.333	up	2.27815	0.0163213
801378	TC0200148	YPEL5	Yippee-like 5 (Drosophila) (YPEL5)|Yippee-like protein 5	ENSG00000119801,GI:7706340	chr2	+	30223311	30236903	UCSC	1062.33	2420	up	2.278	0.00443039
800997	TC0202251			ENSG00000180105	chr2	-	206983053	206983670	UCSC	417	949.667	up	2.27738	0.000824598
801570	TC0801101	MMP-X2,MMP16,MT-MMP2,MT-MMP3,MT3-MMP	Matrix metallopeptidase 16 (membrane-inserted) (MMP16), variant 1|Matrix metallopeptidase 16 (membrane-inserted) (MMP16), variant 2|Matrix metalloproteinase-16 precursor (EC 3.4.24.-) (MMP-16) (Membrane-type matrix metalloproteinase 3) (MT-MMP 3) (MTMMP3) (Membrane-type-3 matrix metalloproteinase) (MT3-MMP) (MT3MMP) (MMP- X2)	ENSG00000156103,GI:78190503,GI:78190504	chr8	-	89118578	89408892	UCSC	411	936	up	2.27737	0.0185985
801773	TC0300949	Gp63,LMLN,Msp	Leishmanolysin-like (metallopeptidase M8 family)|Leishmanolysin-like (metallopeptidase M8 family) (LMLN)	ENSG00000185621,GI:14719421	chr3	+	199171468	199251787	UCSC	1663.33	3787.33	up	2.27695	0.00566534
800714	TC0200959	COQ10B	Coenzyme Q10 homolog B (S. cerevisiae) (COQ10B)	ENSG00000115520,GI:31542687	chr2	+	198026476	198048096	UCSC	1740	3961.67	up	2.27682	0.00960198
801503	TC1600276	CGI-68,LCMT,LCMT1,PPMT1	Leucine carboxyl methyltransferase 1 (EC 2.1.1.-) (Protein-leucine O- methyltransferase)|Leucine carboxyl methyltransferase 1 (LCMT1), variant 1|Leucine carboxyl methyltransferase 1 (LCMT1), variant 2	ENSG00000205629,GI:74048433,GI:74048544	chr16	+	25030548	25097053	UCSC	2103.67	4789.33	up	2.27666	0.0114627
801348	TC1600402	ORC6L	Origin recognition complex subunit 6|Origin recognition complex, subunit 6 like (yeast) (ORC6L)	ENSG00000091651,GI:32454755	chr16	+	45281059	45289806	UCSC	938.333	2135	up	2.27531	0.0152953
801555	TC0800629	D15Ertd747e,GPCR,GPCR41,GPR172A,PAR1	G protein-coupled receptor 172A (GPR172A)|Porcine endogenous retrovirus A receptor 1 precursor (PERV-A receptor 1) (Protein GPR172A)	ENSG00000185803,GI:38146105	chr8	+	145551719	145555754	UCSC	1023.67	2329	up	2.27515	0.010578
803166	TC0900829	ELAVL2,HEL-N1,HELN1,HUB	ELAV (embryonic lethal, abnormal vision, Drosophila)-like 2 (Hu antigen B) (ELAVL2)|ELAV-like protein 2 (Hu-antigen B) (HuB) (ELAV-like neuronal protein 1) (Nervous system-specific RNA-binding protein Hel-N1)	ENSG00000107105,GI:4758261	chr9	-	23680102	23840002	UCSC	523.667	1191.33	up	2.27498	0.0280368
800401	TC0700618	ZNF277	Zinc finger protein 277|Zinc finger protein 277 (ZNF277)	ENSG00000192971,ENSG00000198839,ENSG00000202406,GI:11496268	chr7	+	111633879	111770344	UCSC	1565.33	3561	up	2.27491	0.00651802
801625	TC2200432	DGCR13,DGCR14,DGS-I,DGSI,ES2,Ese2el	DGCR13 protein|DGCR14 protein (DiGeorge syndrome critical region 14) (ES2 protein)|DiGeorge syndrome critical region gene 13 (DGCR13)|DiGeorge syndrome critical region gene 14 (DGCR14)	ENSG00000100056,ENSG00000206203,GI:13027629,GI:67078409	chr22	-	17497793	17512167	UCSC	2669.67	6072	up	2.27444	0.00672525
801204	TC0102138	FLJ13311,GTR2,RAGC,RRAGC	Ras-related GTP binding C|Ras-related GTP binding C (RRAGC)	ENSG00000116954,GI:31542866	chr1	-	39076457	39098082	UCSC	1683.67	3829.33	up	2.2744	0.0172042
802536	TC0103238	DKFZp547M236,SLC30A10,ZNT8,ZnT-10	Solute carrier family 30 (zinc transporter), member 10 isoform a|Solute carrier family 30, member 10 (SLC30A10)|Solute carrier family 30, member 10 (SLC30A10), variant 2	ENSG00000196660,GI:52351207,GI:52351217	chr1	-	218124091	218168616	UCSC	230	523	up	2.27391	0.0118737
801894	TC2000429	OSBPL2	Oxysterol binding protein-like 2 (OSBPL2), variant 1|Oxysterol binding protein-like 2 (OSBPL2), variant 2|Oxysterol-binding protein-related protein 2 (OSBP-related protein 2) (ORP-2)	ENSG00000130703,GI:21450851,GI:21450852	chr20	+	60246972	60304664	UCSC	1122.33	2551.67	up	2.27354	0.00955886
801812	TC0101139			ENSG00000160785	chr1	+	154430502	154449211	UCSC	1830.33	4160.33	up	2.27299	0.00479013
803750	TC0401171	DKK2	Dickkopf homolog 2 (Xenopus laevis) (DKK2)|Dickkopf-related protein 2 precursor (Dkk-2) (Dickkopf-2) (hDkk-2)	ENSG00000155011,GI:54792134	chr4	-	108062410	108176903	UCSC	305	693	up	2.27213	0.0161776
801017	TC0X00562	BMCP1,MGC149543,SLC25A14,UCP5	Brain mitochondrial carrier protein 1 (BMCP-1) (Mitochondrial uncoupling protein 5) (UCP 5) (Solute carrier family 25 member 14)|Solute carrier family 25 (mitochondrial carrier, brain), member 14 (SLC25A14), nuclear gene encoding mitochondrial protein, variant long|Solute carrier family 25 (mitochondrial carrier, brain), member 14 (SLC25A14), nuclear gene encoding mitochondrial protein, variant s…	ENSG00000102078,GI:13259542,GI:6006039	chrX	+	129301591	129335016	UCSC	649.333	1475.33	up	2.27207	0.0125334
800979	TC1501037	ES18,HES18,MGC22015,PDCD7	Programmed cell death 7 (PDCD7)|Programmed cell death protein 7 (ES18) (HES18)	ENSG00000090470,GI:22027540	chr15	-	63196771	63213227	UCSC	731.333	1661	up	2.27119	0.00695898
800462	TC1000671	DKFZp762P2216,TRABID,ZRANB1	TRABID protein (Zinc finger Ran-binding domain-containing protein 1)|Zinc finger, RAN-binding domain containing 1 (ZRANB1)	ENSG00000019995,GI:23943913	chr10	+	126620682	126666748	UCSC	2767.33	6281.33	up	2.26981	0.0163002
801051	TC0200271	NALD,PEX13,ZWS	Peroxisomal membrane protein PEX13 (Peroxin-13)|Peroxisome biogenesis factor 13 (PEX13)	ENSG00000162928,GI:46047483	chr2	+	61098359	61129895	UCSC	2286.33	5188.33	up	2.26928	0.0250641
803548	TC0901400	SETX	Probable helicase senataxin (EC 3.6.1.-) (SEN1 homolog)|Senataxin (SETX)	ENSG00000107290,GI:37620158	chr9	-	134129103	134220194	UCSC	1310.67	2973.67	up	2.26882	0.0166862
801455	TC0900459	FSD1L	FSD1 N-terminal-like (Coiled-coil domain-containing protein 10) (FSD1- like)|Fibronectin type III and SPRY domain containing 1-like (FSD1L), variant 1|Fibronectin type III and SPRY domain containing 1-like (FSD1L), variant 2	ENSG00000106701,GI:89886461,GI:89886467	chr9	+	107250146	107354535	UCSC	221	501.333	up	2.26848	0.00552142
803670	TC1100209	KCNC1,KV3.1,KV4,MGC129855,NGK2	Potassium voltage-gated channel subfamily C member 1 (Voltage-gated potassium channel subunit Kv3.1) (Kv4) (NGK2)|Potassium voltage-gated channel, Shaw-related subfamily, member 1 (KCNC1)	ENSG00000129159,GI:24497454	chr11	+	17712735	17750753	UCSC	344.333	781	up	2.26815	0.00347856
800602	TC0400685	KIAA1712	KIAA1712	ENSG00000164118	chr4	+	175441454	175491106	UCSC	615.667	1396.33	up	2.268	0.00542026
801601	TC1900131	KIAA1543		ENSG00000076826	chr19	+	7566788	7589023	UCSC	1558.33	3533.67	up	2.26759	0.00883306
801584	TC1701759	CBX4,NBP16,PC2,hPC2	Chromobox homolog 4 (Pc class homolog, Drosophila) (CBX4)|Chromobox protein homolog 4 (Polycomb 2 homolog) (Pc2) (hPc2)	ENSG00000141582,GI:55770829	chr17	-	75421551	75427823	UCSC	1666.33	3778.33	up	2.26745	0.00548143
801714	TC0200839	BBS5	Bardet-Biedl syndrome 5 protein	ENSG00000163093	chr2	+	170044236	170071410	UCSC	517	1171	up	2.26499	0.0222047
802162	TC2200734	PACSIN2	Protein kinase C and casein kinase substrate in neurons 2 (PACSIN2)|Protein kinase C and casein kinase substrate in neurons protein 2	ENSG00000100266,GI:6005825	chr22	-	41595721	41741120	UCSC	2161.33	4895.33	up	2.26496	0.0120833
800832	TC1600086			ENSG00000162065	chr16	+	2465148	2495728	UCSC	1278.67	2896	up	2.26486	0.0171859
800150	TC1701663	FAM104A	Family with sequence similarity 104, member A (FAM104A)	ENSG00000133193,GI:14249549	chr17	-	68715100	68740105	UCSC	1522.67	3445.67	up	2.26292	0.0153563
803392	TC0800852	MGC119274,PURG,PURG-A,PURG-B	Purine-rich element binding protein G (PURG), variant A|Purine-rich element binding protein G (PURG), variant B|Purine-rich element binding protein G isoform B	ENSG00000172733,GI:18543374,GI:62865861	chr8	-	30972863	31010773	UCSC	272	615.333	up	2.26225	0.0205862
800763	TC1200933	FLJ90380,GLUT3,SLC2A14,SLC2A3	Solute carrier family 2 (facilitated glucose transporter), member 14 (SLC2A14)|Solute carrier family 2 (facilitated glucose transporter), member 3 (SLC2A3)|Solute carrier family 2, facilitated glucose transporter member 14 (Glucose transporter type 14)|Solute carrier family 2, facilitated glucose transporter member 3 (Glucose transporter type 3, brain)	ENSG00000059804,ENSG00000173262,GI:24475843,GI:5902089	chr12	-	7856383	7980159	UCSC	1509.67	3413.67	up	2.26121	0.0110072
801549	TC1901515	BLVRB,BVRB,FLR,MGC117413	Biliverdin reductase B (flavin reductase (NADPH)) (BLVRB)|Flavin reductase (EC 1.5.1.30) (FR) (NADPH-dependent diaphorase) (NADPH-flavin reductase) (FLR) (Biliverdin reductase B) (EC 1.3.1.24) (BVR-B) (Biliverdin-IX beta-reductase) (Green heme-binding protein) (GHBP)	ENSG00000090013,GI:4502418	chr19	-	45645540	45663527	UCSC	900.333	2035.67	up	2.26101	0.0108617
801467	TC1900709	FLJ20041,TRPM4,TRPM4B	Transient receptor potential cation channel, subfamily M, member 4|Transient receptor potential cation channel, subfamily M, member 4 (TRPM4)	ENSG00000130529,GI:21314670	chr19	+	54352864	54406905	UCSC	364.333	823.333	up	2.25984	0.0219364
800850	TC1201581				chr12	-	111241586	111304279	UCSC	1443	3260.67	up	2.25964	0.0151408
803145	TC0100844	CTTNBP2NL,DKFZp547A023,FLJ13278	CTTNBP2 N-terminal like (CTTNBP2NL)|CTTNBP2 N-terminal-like protein	ENSG00000143079,GI:24308178	chr1	+	112740326	112807586	UCSC	1937.33	4377.33	up	2.25946	0.00441766
800765	TC1200026	TSPAN9	Tetraspanin-9 (Tspan-9) (Tetraspan NET-5)	ENSG00000011105	chr12	+	3056806	3265990	UCSC	585.667	1322.67	up	2.25839	0.0131153
801029	TC0301038	METTL6	Methyltransferase like 6 (METTL6)|Methyltransferase-like protein 6 (EC 2.1.1.-)	ENSG00000206562,GI:22748844	chr3	-	15427484	15444043	UCSC	1035	2336.33	up	2.25733	0.0195141
801814	TC1201654	ABCB9,EST122234,KIAA1520,TAPL	ATP-binding cassette sub-family B member 9 precursor (ATP-binding cassette transporter 9) (ABC transporter 9 protein) (TAP-like protein) (TAPL) (hABCB9)|ATP-binding cassette, sub-family B (MDR/TAP), member 9 (ABCB9), variant 1|ATP-binding cassette, sub-family B (MDR/TAP), member 9 (ABCB9), variant 2|ATP-binding cassette, sub-family B (MDR/TAP), member 9 (ABCB9), variant 3|ATP-binding cassette, su…	ENSG00000150967,GI:45243513,GI:45243519,GI:45243523,GI:45243526	chr12	-	121979494	122032149	UCSC	447.333	1009.33	up	2.25633	0.00640927
802428	TC0200150			ENSG00000185082	chr2	+	30307899	30336393	UCSC	422.667	953.333	up	2.25552	0.00845929
803106	TC1700522		CDNA FLJ39900 fis, clone SPLEN2017121	ENSG00000180249	chr17	+	40681086	40701517	UCSC	304	685.667	up	2.25548	0.00134799
800872	TC1700744	FLJ00021,FLJ20255,TMEM104	Transmembrane protein 104 (TMEM104)	ENSG00000109066,GI:40254901	chr17	+	70284254	70347484	UCSC	2386.33	5378	up	2.25367	0.00842479
800581	TC0601697	MTRF1L	Mitochondrial translational release factor 1-like|Mitochondrial translational release factor 1-like (MTRF1L)	ENSG00000112031,GI:52851422	chr6	-	153350190	153365643	UCSC	1294.67	2917.67	up	2.2536	0.00892348
801813	TC0701118	NT5C3	5'-nucleotidase, cytosolic III (NT5C3), variant 1|5'-nucleotidase, cytosolic III (NT5C3), variant 2|5'-nucleotidase, cytosolic III (NT5C3), variant 3|Cytosolic 5'-nucleotidase III (EC 3.1.3.5) (cN-III) (Pyrimidine 5'- nucleotidase 1) (P5'N-1) (P5N-1) (PN-I) (Uridine 5'-monophosphate hydrolase 1) (p36)	ENSG00000122643,GI:70608079,GI:70608081,GI:70608210	chr7	-	33020267	33068934	UCSC	1351.33	3043	up	2.25185	0.00576979
803550	TC1600449			ENSG00000205366	chr16	+	55075417	55078465	UCSC	315.333	710	up	2.25159	0.00130088
800683	TC1000584	SHOC2	Leucine-rich repeat protein SHOC-2 (Ras-binding protein Sur-8)|Soc-2 suppressor of clear homolog (C. elegans) (SHOC2)	ENSG00000108061,GI:41281397	chr10	+	112669295	112763415	UCSC	2333.33	5253	up	2.25129	0.0118949
801110	TC1800042	ANKRD12	Ankyrin repeat domain 12 (ANKRD12)|Ankyrin repeat domain-containing protein 12 (Ankyrin repeat-containing cofactor 2) (GAC-1 protein)	ENSG00000101745,GI:40556371	chr18	+	9126801	9273757	UCSC	742	1670	up	2.25067	0.0045851
803187	TC0300064	HSPC070,MKRN2,RNF62	Makorin, ring finger protein, 2 (MKRN2)|Makorin-2 (RING finger protein 62)	ENSG00000075975,GI:32880198	chr3	+	12573571	12600208	UCSC	3731.67	8398.67	up	2.25065	0.0130945
801025	TC1201531	CRY1	Cryptochrome 1 (photolyase-like)|Cryptochrome 1 (photolyase-like) (CRY1)	ENSG00000008405,GI:19923246	chr12	-	105909272	106011737	UCSC	1154	2597	up	2.25043	0.00376171
801818	TC0201042		CDNA FLJ45338 fis, clone BRHIP3008082. (Fragment)	ENSG00000204186	chr2	+	206847768	206880770	UCSC	944.667	2125.67	up	2.25018	0.0107678
800397	TC1901012	GPRK7,MKNK2,MNK2	MAP kinase interacting serine/threonine kinase 2 (MKNK2), variant 1|MAP kinase interacting serine/threonine kinase 2 (MKNK2), variant 2|MAP kinase-interacting serine/threonine-protein kinase 2 (EC 2.7.1.37) (MAP kinase signal-integrating kinase 2) (Mnk2)	ENSG00000099875,GI:40018626,GI:40018630	chr19	-	1988470	2002237	UCSC	1685	3789	up	2.24866	0.00774474
800544	TC1600366		MGC3020 protein	ENSG00000131797	chr16	+	31619417	31626244	UCSC	456.333	1025.67	up	2.24763	0.0189603
802243	TC0301831	CRYGS,TBCCD1	Beta crystallin S (Gamma crystallin S)|TBCC domain containing 1 (TBCCD1)	ENSG00000113838,GI:8922516	chr3	-	187746824	187771026	UCSC	701.667	1577	up	2.24751	0.0214581
800531	TC0300047	IRAK2	Interleukin-1 receptor-associated kinase 2 (IRAK2)|Interleukin-1 receptor-associated kinase-like 2 (IRAK-2)	ENSG00000134070,GI:58530885	chr3	+	10181563	10260427	UCSC	381	856	up	2.24672	0.0111123
801426	TC0500479	E2-17kDa,HHR6B,HR6B,RAD6B,UBC2,UBE2B	Ubiquitin-conjugating enzyme E2 B (EC 6.3.2.19) (Ubiquitin-protein ligase B) (Ubiquitin carrier protein B) (HR6B) (hHR6B) (E2-17 kDa)|Ubiquitin-conjugating enzyme E2B (RAD6 homolog) (UBE2B)	ENSG00000119048,GI:32967281	chr5	+	133734769	133755698	UCSC	633	1422	up	2.24645	0.0236482
800187	TC0601355	GUSBL2	Glucuronidase, beta-like 2 (GUSBL2), variant 1|Glucuronidase, beta-like 2 (GUSBL2), variant 2|Glucuronidase, beta-like 2 (GUSBL2), variant 3	ENSG00000183666,GI:45827779,GI:45827781,GI:45827785	chr6	-	58347233	58395661	UCSC	923.333	2073.33	up	2.24549	0.0121013
800927	TC1500842	CCDC32,FLJ25915,MGC20481	Coiled-coil domain containing 32 (CCDC32)	ENSG00000128891,GI:33086946	chr15	-	38610832	38644562	UCSC	2498.67	5609.33	up	2.24493	0.0357483
802342	TC0102166	CITED4	Cbp/p300-interacting transactivator, with Glu/Asp-rich carboxy-terminal domain, 4|Cbp/p300-interacting transactivator, with Glu/Asp-rich carboxy-terminal domain, 4 (CITED4)	ENSG00000179862,GI:38455425	chr1	-	41099310	41100625	UCSC	288.667	648	up	2.2448	0.00549886
801102	TC0103303	BIA1,RNF92,TRIM11	Tripartite motif protein 11 (EC 6.3.2.-) (RING finger protein 92) (BIA1 protein)|Tripartite motif-containing 11 (TRIM11)	ENSG00000154370,GI:24497621	chr1	-	226647996	226661164	UCSC	1223.67	2746.67	up	2.24462	0.0423582
802589	TC0X00783	GPI3,PIG-A,PIGA	Phosphatidylinositol N-acetylglucosaminyltransferase subunit A (EC 2.4.1.198) (GlcNAc-PI synthesis protein) (Phosphatidylinositol- glycan biosynthesis, class A protein) (PIG-A)|Phosphatidylinositol glycan, class A (paroxysmal nocturnal hemoglobinuria) (PIGA), variant 1|Phosphatidylinositol glycan, class A (paroxysmal nocturnal hemoglobinuria) (PIGA), variant 3	ENSG00000165195,GI:11863127,GI:11863129	chrX	-	15247499	15263581	UCSC	1792.33	4023	up	2.24456	0.0116611
801197	TC0800003	FBX25,FBXO25,MGC20256,MGC51975	F-box only protein 25|F-box protein 25 (FBXO25), variant 1|F-box protein 25 (FBXO25), variant 2|F-box protein 25 (FBXO25), variant 3	ENSG00000147364,GI:34878756,GI:34878764,GI:34878768	chr8	+	346808	409890	UCSC	804.333	1805.33	up	2.24451	0.0314185
801504	TC1100820	RAB39	Ras-related protein Rab-39A (Rab-39)	ENSG00000179331	chr11	+	107304487	107339416	UCSC	842.667	1891.33	up	2.24446	0.0353318
800965	TC0800538	C8orf32	Chromosome 8 open reading frame 32 (C8orf32)	ENSG00000156795,GI:8922280	chr8	+	124498146	124529645	UCSC	368.333	826.667	up	2.24434	0.0104475
801485	TC1800139	MGC13250,ZNF397,ZNF47,ZSCAN15	Zinc finger protein 397 (ZNF397)|Zinc finger protein 397 (Zinc finger and SCAN domain-containing protein 15)	ENSG00000186812,GI:14150142	chr18	+	31074999	31093189	UCSC	1055	2367	up	2.2436	0.00632599
801095	TC0600626	C6orf182,MGC21731,MGC70837,bA487F23.2	Chromosome 6 open reading frame 182 (C6orf182)	ENSG00000183137,GI:34222237	chr6	+	109523056	109591796	UCSC	575	1290	up	2.24348	0.0143824
802043	TC0103233	FLJ10252,GPATC2,MGC74998,RP11-361K17.1	G patch domain containing 2 (GPATC2)|G patch domain-containing protein 2	ENSG00000092978,GI:8922312	chr1	-	215666957	215871047	UCSC	1436.67	3223	up	2.24339	0.020333
801368	TC1100914	DKFZP434F162,HiNF-P,MIZF,ZNF743	MBD2-interacting zinc finger (MIZF), variant 1|MBD2-interacting zinc finger (MIZF), variant 2|MBD2-interacting zinc finger protein (Methyl-CpG-binding protein 2- interacting zinc finger protein)	ENSG00000172273,GI:39725943,GI:39725947	chr11	+	118497498	118510974	UCSC	1213	2721	up	2.2432	0.00341993
800428	TC1601108			ENSG00000103494	chr16	-	52192101	52295351	UCSC	1027.33	2304.33	up	2.24302	0.00872936
802153	TC1901629	HSPC187,PKD2,PRKD2	Protein kinase D2 (EC 2.7.1.-) (nPKC-D2)|Protein kinase D2 (PRKD2)	ENSG00000105287,GI:48255892	chr19	-	51869414	51912212	UCSC	1072.33	2403.67	up	2.24153	0.00641908
802246	TC0X00905	SLC35A2,UGALT,UGAT,UGT,UGT1,UGT2,UGTL	Solute carrier family 35 (UDP-galactose transporter), member A2 (SLC35A2), variant 1|Solute carrier family 35 (UDP-galactose transporter), member A2 (SLC35A2), variant 2|UDP-galactose translocator (UDP-galactose transporter) (UGT) (UDP-Gal- Tr) (Solute carrier family 35 member A2)	ENSG00000102100,GI:5032210,GI:73808085	chrX	-	48645403	48654179	UCSC	1136	2546	up	2.2412	0.00465096
800807	TC1700903	SMG6	Telomerase-binding protein EST1A (Ever shorter telomeres 1A) (Telomerase subunit EST1A) (EST1-like protein A)	ENSG00000070366	chr17	-	1909888	2220160	UCSC	823.333	1844.67	up	2.24049	0.0127271
800099	TC1200621	CVAK104,FLJ10074,KIAA1360,SCYL2	SCY1-like 2 (S. cerevisiae) (SCYL2)|SCY1-like 2 protein	ENSG00000136021,GI:51870926	chr12	+	99185086	99258043	UCSC	3617.67	8104.67	up	2.2403	0.00763502
802116	TC0200414	LOC51255	Hypothetical protein LOC51255 (LOC51255)	ENSG00000168894,GI:75709223	chr2	+	85676348	85678342	UCSC	1767.67	3959.67	up	2.24005	0.0089785
803329	TC0201990	ORC4,ORC4L,ORC4P	Origin recognition complex subunit 4|Origin recognition complex, subunit 4-like (yeast) (ORC4L), variant 1|Origin recognition complex, subunit 4-like (yeast) (ORC4L), variant 2|Origin recognition complex, subunit 4-like (yeast) (ORC4L), variant 3	ENSG00000115947,GI:32454745,GI:32454747,GI:32454749	chr2	-	148408202	148495606	UCSC	1604	3592.33	up	2.23961	0.00227052
803574	TC0X00879	MRX92,ZNF673B,ZNF674	Zinc finger protein 674 (ZNF674)	ENSG00000175176,GI:89994741	chrX	-	46243490	46289836	UCSC	334.333	748.667	up	2.23928	0.0121857
803595	TC1800378	ANKRD29	Ankyrin repeat domain 29|Ankyrin repeat domain 29 (ANKRD29)	ENSG00000154065,GI:70995266	chr18	-	19433972	19496849	UCSC	289.667	648.333	up	2.2382	0.0276517
801386	TC0200788	ARL6IP6,MGC33864,PFAAP1	ADP-ribosylation-like factor 6 interacting protein 6|ADP-ribosylation-like factor 6 interacting protein 6 (ARL6IP6)	ENSG00000177917,GI:37059759	chr2	+	153282653	153325937	UCSC	2573	5757.33	up	2.2376	0.00587995
801044	TC0501182	ST8SIA4	CMP-N-acetylneuraminate-poly-alpha-2,8-sialyltransferase (EC 2.4.99.-) (Alpha-2,8-sialyltransferase 8D) (ST8Sia IV) (Polysialyltransferase- 1)|ST8 alpha-N-acetyl-neuraminide alpha-2,8-sialyltransferase 4 (ST8SIA4), variant 1|ST8 alpha-N-acetyl-neuraminide alpha-2,8-sialyltransferase 4 (ST8SIA4), variant 2	ENSG00000113532,GI:28373098,GI:38202228	chr5	-	100170803	100266888	UCSC	412	921.667	up	2.23706	0.0209861
801081	TC0901191	ALG2,CDGIi,FLJ14511,hALPG2	Alpha-1,3-mannosyltransferase ALG2 (EC 2.4.1.-) (GDP- Man:Man(1)GlcNAc(2)-PP-dolichol mannosyltransferase)|Asparagine-linked glycosylation 2 homolog (S. cerevisiae, alpha-1,3-mannosyltransferase) (ALG2)	ENSG00000119523,GI:91807120	chr9	-	101018528	101024111	UCSC	1785.67	3993.67	up	2.23651	0.00863324
801996	TC0300029	ARC20,ARPC4,BRPF1,MGC13544,TTLL3,p20-Arc	Actin related protein 2/3 complex, subunit 4, 20kDa (ARPC4), variant 1|Actin related protein 2/3 complex, subunit 4, 20kDa (ARPC4), variant 2|Actin related protein 2/3 complex, subunit 4, 20kDa (ARPC4), variant 3|Bromodomain and PHD finger containing, 1 (BRPF1), variant 1|Bromodomain and PHD finger containing, 1 (BRPF1), variant 2|Tubulin tyrosine ligase-like family, member 3 (TTLL3), variant 1|T…	ENSG00000156983,GI:51036591,GI:51173719,GI:51173721,GI:68161505,GI:68161508,GI:68161510,GI:71061438	chr3	+	9748429	9871822	UCSC	1268.67	2837	up	2.23621	0.00502412
800362	TC0300270	TCTA	T-cell leukemia translocation altered gene (TCTA)|T-cell leukemia translocation-associated gene protein	ENSG00000145022,GI:11560140	chr3	+	49424643	49428912	UCSC	1461.33	3267.67	up	2.23609	0.00806643
801404	TC1500966	KIAA1370		ENSG00000047346	chr15	-	50660822	50758861	UCSC	394	880.667	up	2.23519	0.00518063
802190	TC1900101	JMJD2B	Jumonji domain-containing protein 2B	ENSG00000127663	chr19	+	4920132	5104606	UCSC	874	1953.33	up	2.23494	0.00679463
801241	TC0201566	PELI1	Pellino homolog 1 (Drosophila) (PELI1)|Protein pellino homolog 1 (Pellino-1) (Pellino-related intracellular signaling molecule)	ENSG00000197329,GI:11037062	chr2	-	64173500	64225109	UCSC	758.667	1695	up	2.23418	0.0101813
801008	TC1100640	RNF121	Ring finger protein 121 (RNF121), variant 1|Ring finger protein 121 (RNF121), variant 2|Ring finger protein 121 (RNF121), variant 3|Ring finger protein 121 isoform 2	ENSG00000137522,GI:37588863,GI:37588864,GI:37588866	chr11	+	71317731	71386289	UCSC	935.667	2090.33	up	2.23406	0.00961683
801398	TC1700807	AFMID	Arylformamidase	ENSG00000183077	chr17	+	73695038	73715377	UCSC	1889.67	4218	up	2.23214	0.0160836
801771	TC1700541	Bos1,GOSR2,GS27,MEMBRIN	Golgi SNAP receptor complex member 2 (27 kDa Golgi SNARE protein) (Membrin)|Golgi SNAP receptor complex member 2 (GOSR2), variant A|Golgi SNAP receptor complex member 2 (GOSR2), variant B|Golgi SNAP receptor complex member 2 (GOSR2), variant C	ENSG00000108433,GI:60499002,GI:60499005,GI:60499012	chr17	+	42355485	42373731	UCSC	1619.67	3615	up	2.23194	0.0130383
800816	TC0401047	CDKL2,KKIAMRE,P56	Cyclin-dependent kinase-like 2 (CDC2-related kinase) (CDKL2)|Cyclin-dependent kinase-like 2 (EC 2.7.1.37) (Serine/threonine-protein kinase KKIAMRE) (Protein kinase p56 KKIAMRE)	ENSG00000138769,GI:10938004	chr4	-	76723372	76774717	UCSC	390.667	871.667	up	2.23123	0.00822381
800101	TC0601432		OTTHUMP00000016821 (Fragment)	ENSG00000191546,ENSG00000199686,ENSG00000201865,ENSG00000203875	chr6	-	86443444	86445173	UCSC	1159.67	2586	up	2.22995	0.00534634
801699	TC0600263	MICB	MHC class I polypeptide-related sequence B (MICB)	ENSG00000204516,GI:26787987	chr6	+	31570689	31586880	UCSC	760.333	1695.33	up	2.22972	0.0282907
802906	TC1400336				chr14	+	70346800	70352013	UCSC	246.333	549	up	2.22869	0.0210622
800844	TC0100007			ENSG00000205290	chr1	+	319647	324159	UCSC	772.667	1720.67	up	2.22692	0.00126778
803568	TC0300407	EPHA3,ETK,ETK1,HEK,HEK4,TYRO4	EPH receptor A3 (EPHA3), variant 1|EPH receptor A3 (EPHA3), variant 2|Ephrin type-A receptor 3 precursor (EC 2.7.1.112) (Tyrosine-protein kinase receptor ETK1) (HEK) (HEK4)	ENSG00000044524,GI:32967312,GI:32967313	chr3	+	89239364	89613972	UCSC	963.333	2144.33	up	2.22595	0.00725972
801700	TC0700739	FLJ12571,TTC26,dyf-13	Tetratricopeptide repeat domain 26 (TTC26)	ENSG00000105948,GI:13376399	chr7	+	138469064	138525577	UCSC	1116.67	2485	up	2.22537	0.0238665
801149	TC1501208			ENSG00000186702	chr15	-	83548145	83579020	UCSC	1439.67	3202.67	up	2.22459	0.00930196
800615	TC0X00006	ASMT,ASMTY,DXYS155E,HIOMT,HIOMTY	Acetylserotonin O-methyltransferase (ASMT)|B-lymphocyte antigen precursor (B-lymphocyte surface antigen) (721P) (Protein XE7)|DNA segment on chromosome X and Y (unique) 155 expressed sequence, isoform 1 (DXYS155E)|Hydroxyindole O-methyltransferase (EC 2.1.1.4) (HIOMT) (Acetylserotonin O-methyltransferase) (ASMT)	ENSG00000196433,ENSG00000197976,GI:41152096,GI:4757791	chrX	+	1670486	1721974	UCSC	470.667	1047	up	2.2245	0.035642
801247	TC1600774		HERV-K_16p3.3 provirus ancestral Gag polyprotein (Gag polyprotein)	ENSG00000205915	chr16	-	2659020	2659379	UCSC	1223.33	2720.33	up	2.22371	0.000774903
800942	TC0301752	PLD1	Phospholipase D1 (EC 3.1.4.4) (PLD 1) (Choline phosphatase 1) (Phosphatidylcholine-hydrolyzing phospholipase D1) (hPLD1)|Phospholipase D1, phosphatidylcholine-specific (PLD1)	ENSG00000075651,GI:46276864	chr3	-	172800889	173011198	UCSC	435.667	968	up	2.22188	0.0144578
801529	TC0103037	IFRG15,LULL1,RP11-12M5.5,TOR1AIP2	Interferon responsive gene 15 (IFRG15)|Torsin A interacting protein 2|Torsin A interacting protein 2 (TOR1AIP2)	ENSG00000169905,GI:11641254,GI:21450774	chr1	-	178075725	178113561	UCSC	3614.67	8027.67	up	2.22086	0.0107181
801804	TC1901479	SIR2L,SIR2L2,SIRT2	NAD-dependent deacetylase sirtuin-2 (EC 3.5.1.-) (SIR2-like) (SIR2- like protein 2)|Sirtuin (silent mating type information regulation 2 homolog) 2 (S. cerevisiae) (SIRT2), variant 1|Sirtuin (silent mating type information regulation 2 homolog) 2 (S. cerevisiae) (SIRT2), variant 2	ENSG00000068903,GI:13775599,GI:13775601	chr19	-	44061040	44082304	UCSC	1472.67	3270	up	2.22046	0.00769226
802369	TC0600054	C6orf151,FLJ32234,dJ336K20B.1,dJ512B11.2	Chromosome 6 open reading frame 151 (C6orf151)|U11/U12 snRNP 48 kDa protein	ENSG00000168566,GI:71143122	chr6	+	7535431	7557199	UCSC	2871.67	6374.67	up	2.21985	0.00681885
803681	TC0801341	RECQ4,RECQL4,RTS	ATP-dependent DNA helicase Q4 (EC 3.6.1.-) (RecQ protein-like 4) (RecQ4) (RTS)|RecQ protein-like 4 (RECQL4)	ENSG00000160957,GI:4759029	chr8	-	145707480	145714037	UCSC	1023.33	2270	up	2.21824	0.00738268
801972	TC1500679			ENSG00000178606	chr15	+	100103645	100110581	UCSC	788.333	1748.33	up	2.21776	0.00173365
802031	TC0901380	ASB6,FLJ20548,MGC1024	Ankyrin repeat and SOCS box protein 6 (ASB-6)|Ankyrin repeat and SOCS box-containing 6 (ASB6), variant 1|Ankyrin repeat and SOCS box-containing 6 (ASB6), variant 2	ENSG00000148331,GI:30089931,GI:30089933	chr9	-	131436704	131444269	UCSC	2701.33	5989	up	2.21705	0.0176728
802007	TC0102976	NME7	Non-metastatic cells 7, protein expressed in (nucleoside-diphosphate kinase) (NME7), variant 1|Non-metastatic cells 7, protein expressed in (nucleoside-diphosphate kinase) (NME7), variant 2|Nucleoside diphosphate kinase 7 (EC 2.7.4.6) (NDK 7) (NDP kinase 7) (nm23-H7)	ENSG00000143156,GI:37574613,GI:37574616	chr1	-	167368393	167603829	UCSC	438.333	971.667	up	2.21673	0.0100758
801308	TC2000364				chr20	+	48222534	48226615	UCSC	479.333	1062.33	up	2.21627	0.0115599
801764	TC1901813	CMH7,MGC116817,TNNC1,TNNI3,cTnI	Troponin I type 3 (cardiac) (TNNI3)|Troponin I, cardiac muscle (Cardiac troponin I)	ENSG00000129991,GI:30141909	chr19	-	60354947	60360910	UCSC	408.667	905.667	up	2.21615	0.00300982
803785	TC1700700	CACNG5,MGC126656,MGC126682	Calcium channel, voltage-dependent, gamma subunit 5 (CACNG5), variant 1|Calcium channel, voltage-dependent, gamma subunit 5 (CACNG5), variant 2|Voltage-dependent calcium channel gamma-5 subunit (Neuronal voltage- gated calcium channel gamma-5 subunit)	ENSG00000075429,GI:22027550,GI:7656949	chr17	+	62303810	62311819	UCSC	256	566.667	up	2.21354	0.0112624
802184	TC0300358	KBTBD8,KIAA1842,TA-KRP	Kelch repeat and BTB (POZ) domain containing 8 (KBTBD8)|T-cell activation kelch repeat protein	ENSG00000163376,GI:21245131	chr3	+	67131421	67144320	UCSC	1023.33	2264	up	2.21238	0.0208043
801075	TC1600045	CACNA1H,CACNA1HB,FLJ90484	Calcium channel, voltage-dependent, alpha 1H subunit (CACNA1H), variant 1|Calcium channel, voltage-dependent, alpha 1H subunit (CACNA1H), variant 2|Voltage-dependent T-type calcium channel alpha-1H subunit (Voltage- gated calcium channel alpha subunit Cav3.2) (Low-voltage-activated calcium channel alpha1 3.2 subunit)	ENSG00000196557,GI:53832008,GI:53832010	chr16	+	1143242	1211772	UCSC	789.667	1747	up	2.21233	0.00914056
801613	TC1701290	CAB1,CACNB1,CACNLB1,CCHLB1,MGC41896	Calcium channel, voltage-dependent, beta 1 subunit (CACNB1), variant 1|Calcium channel, voltage-dependent, beta 1 subunit (CACNB1), variant 2|Calcium channel, voltage-dependent, beta 1 subunit (CACNB1), variant 3|Voltage-dependent L-type calcium channel beta-1 subunit (CAB1) (Calcium channel, voltage-dependent, beta 1 subunit)	ENSG00000067191,GI:40804467,GI:40804469,GI:40804471	chr17	-	34583232	34607427	UCSC	744.667	1646.67	up	2.21128	0.0075557
801709	TC0300334	FLNB	Filamin B, beta (actin binding protein 278) (FLNB)|Filamin-B (FLN-B) (Beta-filamin) (Actin-binding-like protein) (Thyroid autoantigen) (Truncated actin-binding protein) (Truncated ABP) (ABP- 280 homolog) (ABP-278) (Filamin 3) (Filamin homolog 1) (Fh1)	ENSG00000136068,GI:4503746	chr3	+	57969167	58133015	UCSC	2381.67	5265.33	up	2.21078	0.014557
801497	TC2100412	C21orf80,FUT13,POFUT2	GDP-fucose protein O-fucosyltransferase 2 precursor (EC 2.4.1.221) (Peptide-O-fucosyltransferase) (O-FucT-2)|Protein O-fucosyltransferase 2 (POFUT2), variant 1|Protein O-fucosyltransferase 2 (POFUT2), variant 2|Protein O-fucosyltransferase 2 (POFUT2), variant 3	ENSG00000186866,GI:49574585,GI:49574586,GI:49574587	chr21	-	45508272	45532238	UCSC	614.667	1358.33	up	2.20987	0.00586544
801350	TC0102239	FLJ10007,SPATA6,SRF-1,SRF1	Spermatogenesis associated 6|Spermatogenesis associated 6 (SPATA6)	ENSG00000132122,GI:9506602	chr1	-	48533631	48710463	UCSC	651.667	1439.33	up	2.2087	0.0170097
802251	TC1600417	C16orf69,DKFZp313D2416,FLJ38101	Chromosome 16 open reading frame 69 (C16orf69)	ENSG00000205423,GI:37059796	chr16	+	48616645	48628499	UCSC	889.333	1963.67	up	2.20802	0.00502566
801640	TC1901551	HSL,LHS,LIPE	Hormone-sensitive lipase (EC 3.1.1.79) (HSL)|Lipase, hormone-sensitive (LIPE)	ENSG00000079435,GI:21328445	chr19	-	47597499	47623418	UCSC	359.333	793	up	2.20686	0.0353317
801665	TC2000371	PARD6B	Partitioning defective 6 homolog beta (PAR-6 beta) (PAR-6B)	ENSG00000124171	chr20	+	48781488	48803685	UCSC	1826.33	4029.67	up	2.20642	0.0054774
802903	TC1900359	ZNF429	Zinc finger protein 429|Zinc finger protein 429 (ZNF429)	ENSG00000197134,GI:47777339	chr19	+	21480255	21512565	UCSC	730.667	1612	up	2.2062	0.0195313
801761	TC1400987			ENSG00000198671	chr14	-	73595824	73596181	UCSC	579.333	1277.67	up	2.20541	0.00338651
803394	TC2200420	MICAL3	Protein MICAL-3	ENSG00000093100	chr22	-	16697101	16887325	UCSC	1039	2290.67	up	2.20468	0.0176004
801649	TC0200899	FLJ36583,MGC59642,ORP6,OSBPL6	Oxysterol binding protein-like 6 (OSBPL6), variant 1|Oxysterol binding protein-like 6 (OSBPL6), variant 2|Oxysterol-binding protein-related protein 6 (OSBP-related protein 6) (ORP-6)	ENSG00000079156,GI:22035610,GI:22035611	chr2	+	178767485	178969119	UCSC	1670.67	3681.67	up	2.20371	0.00692357
800606	TC2200577	EPI64,LOC652968,TBC1D10,TBC1D10A,dJ130H16.1,dJ130H16.2	Hypothetical protein LOC652968 (LOC652968)|TBC1 domain family member 10A (EBP50-PDX interactor of 64 kDa) (EPI64 protein)|TBC1 domain family, member 10A (TBC1D10A)	ENSG00000099992,ENSG00000182482,GI:13994321,GI:83415180	chr22	-	29011107	29052955	UCSC	697.333	1536.67	up	2.20363	0.0104422
801284	TC0301757	AADACL1	Arylacetamide deacetylase-like 1|Arylacetamide deacetylase-like 1 (AADACL1)	ENSG00000144959,GI:68051720	chr3	-	173831130	173911702	UCSC	2040.33	4491.33	up	2.20127	0.0135834
802436	TC1901703	VRK3	Serine/threonine-protein kinase VRK3 (EC 2.7.1.37) (Vaccinia-related kinase 3)|Vaccinia related kinase 3 (VRK3), variant 1|Vaccinia related kinase 3 (VRK3), variant 2	ENSG00000105053,GI:71164885,GI:71164887	chr19	-	55171536	55221015	UCSC	1795	3949.33	up	2.20019	0.0068095
800521	TC0101999	CBPIN,NTC31,P29,SYF2	CCNDBP1 interactor isoform 2|SYF2 homolog, RNA splicing factor (S. cerevisiae) (SYF2), variant 1|SYF2 homolog, RNA splicing factor (S. cerevisiae) (SYF2), variant 2	ENSG00000117614,GI:83777576,GI:83777577	chr1	-	25421356	25431602	UCSC	533.333	1173.33	up	2.2	0.0158008
801544	TC0701512	HRPB11B,MGC105050,MGC54043,POLR2J,POLR2J2,RASA4,RPB11	DNA directed RNA polymerase II polypeptide J-related gene (POLR2J2), variant 1|DNA directed RNA polymerase II polypeptide J-related gene (POLR2J2), variant 2|DNA directed RNA polymerase II polypeptide J-related gene (POLR2J2), variant 3|DNA directed RNA polymerase II polypeptide J-related gene isoform 1|DNA-directed RNA polymerase II 13.3 kDa polypeptide (EC 2.7.7.6) (RPB11)|Polymerase (RNA) II (…	ENSG00000005075,ENSG00000105808,ENSG00000170667,ENSG00000197373,ENSG00000205236,ENSG00000205239,GI:62422568,GI:62739168,GI:62739170,GI:62865900	chr7	-	101900555	102099413	UCSC	914.333	2010.33	up	2.19869	0.0050221
802093	TC1900329	DDX49,FLJ10432,R27090_2	DEAD (Asp-Glu-Ala-Asp) box polypeptide 49 (DDX49)|Probable ATP-dependent RNA helicase DDX49 (EC 3.6.1.-) (DEAD box protein 49)	ENSG00000105671,GI:34222345	chr19	+	18891494	18900436	UCSC	1598	3512.33	up	2.19796	0.00754173
802249	TC0400144	TBC1D19	TBC1 domain family member 19|TBC1 domain family, member 19 (TBC1D19)	ENSG00000109680,GI:8922855	chr4	+	26194804	26366013	UCSC	768.333	1687.67	up	2.19653	0.00639489
802803	TC0700006	UNC84A	Sad1/unc-84 protein-like 1 (Unc-84 homolog A)	ENSG00000164828	chr7	+	822806	881065	UCSC	1565	3436	up	2.19553	0.00646612
802601	TC1700566	CALCOCO2,MGC17318,NDP52	Calcium binding and coiled-coil domain 2|Calcium binding and coiled-coil domain 2 (CALCOCO2)	ENSG00000136436,GI:33519473	chr17	+	44263371	44297227	UCSC	2252.67	4945.67	up	2.19547	0.00666235
803027	TC0600776	PEX3	Peroxisomal biogenesis factor 3 (PEX3)|Peroxisomal biogenesis factor 3 (Peroxin-3) (Peroxisomal assembly protein PEX3)	ENSG00000034693,GI:4505726	chr6	+	143813637	143852840	UCSC	1568.67	3443.33	up	2.19507	0.00939451
801090	TC0800988	VCPIP1	Deubiquitinating protein VCIP135 (EC 3.4.22.-) (Valosin-containing protein p97/p47 complex-interacting protein p135) (Valosin-containing protein p97/p47 complex-interacting protein 1)|Valosin containing protein (p97)/p47 complex interacting protein 1 (VCPIP1)	ENSG00000175073,GI:38569451	chr8	-	67703278	67742006	UCSC	1380.67	3029	up	2.19387	0.0165883
800632	TC0102272	DJ167A19.1,FinGER1,YIPF1	Yip1 domain family, member 1|Yip1 domain family, member 1 (YIPF1)	ENSG00000058799,GI:40538797	chr1	-	54089980	54128073	UCSC	896	1965.33	up	2.19345	0.0127609
801821	TC1100931	El,FLJ14177,LRRC35,MGC10233	Leucine rich repeat containing 35|Leucine rich repeat containing 35 (LRRC35)	ENSG00000154114,GI:56693214	chr11	+	120400040	120463333	UCSC	1203.33	2638	up	2.19224	0.023325
801433	TC0101510	PROX1	Homeobox prospero-like protein PROX1 (PROX 1)|Prospero-related homeobox 1 (PROX1)	ENSG00000117707,GI:34147628	chr1	+	212227939	212281219	UCSC	599.333	1313.67	up	2.19188	0.0454078
803379	TC0202162				chr2	-	186787991	187059115	UCSC	274.667	602	up	2.19175	0.00911282
802809	TC1900936	C2H2-25,CH2H2-25,MGC138499,ZNF-25,ZNF134,ZNF211,ZNFC25,pHZ-15	Zinc finger protein 134 (ZNF134)|Zinc finger protein 211 (ZNF211), variant 1|Zinc finger protein 211 (ZNF211), variant 2|Zinc finger protein 211 (Zinc finger protein C2H2-25)	ENSG00000121417,GI:38569444,GI:38569446,GI:55925469	chr19	+	62817413	62845947	UCSC	590	1293	up	2.19153	0.0106397
801788	TC0X00728	NY-REN-8,PPP2R3B,PPP2R3L,PPP2R3LY,PR48	Protein phosphatase 2 (formerly 2A), regulatory subunit B'', beta (PPP2R3B), variant 1|Protein phosphatase 2 (formerly 2A), regulatory subunit B'', beta (PPP2R3B), variant 2|Serine/threonine-protein phosphatase 2A 48 kDa regulatory subunit B (PP2A, subunit B, PR48 isoform)	ENSG00000167393,GI:41349490,GI:41349492	chrX	-	214970	267893	UCSC	621	1360.67	up	2.19109	0.0122587
800948	TC0800981	ARMC1,Arcp,FLJ10511	Armadillo repeat containing 1 (ARMC1)|Armadillo repeat-containing protein	ENSG00000104442,GI:34222195	chr8	-	66677630	66709004	UCSC	1851	4053	up	2.18963	0.0141042
801609	TC0X00121	GK	Glycerol kinase (EC 2.7.1.30) (ATP:glycerol 3-phosphotransferase) (Glycerokinase) (GK)|Glycerol kinase (GK), variant 1|Glycerol kinase (GK), variant 2	ENSG00000198814,GI:42794761,GI:42794762	chrX	+	30581397	30658646	UCSC	2398.33	5251.33	up	2.18958	0.00533388
802493	TC0701513	HSPC047	HSPC047 protein (HSPC047)	ENSG00000189093,GI:7661749	chr7	-	101907184	101908100	UCSC	354.667	776	up	2.18797	0.0163692
801491	TC1700866	FN3KRP	Fructosamine-3-kinase-related protein (FN3KRP)|Ketosamine-3-kinase (EC 2.7.1.-) (Fructosamine-3-kinase-related protein)	ENSG00000141560,GI:20149679	chr17	+	78267895	78279178	UCSC	1949.67	4264	up	2.18704	0.01553
802510	TC0401197	C4orf21	Chromosome 4 open reading frame 21 (C4orf21)	ENSG00000138658,GI:38016155	chr4	-	113730236	113777600	UCSC	695.333	1520.67	up	2.18696	0.0142668
800699	TC1500392	DKFZp451B1011,ILWEQ,KIAA0320,TLN2	Talin 2 (TLN2)	ENSG00000171914,GI:22035664	chr15	+	60669178	60920737	UCSC	406.667	889.333	up	2.18689	0.0182104
801568	TC0701718				chr7	-	143049684	143164959	UCSC	389.333	851.333	up	2.18664	0.00340104
801661	TC1901242	GIPC1	GIPC PDZ domain containing family, member 1 (GIPC1), variant 1|GIPC PDZ domain containing family, member 1 (GIPC1), variant 2|GIPC PDZ domain containing family, member 1 (GIPC1), variant 3|GIPC PDZ domain containing family, member 1 (GIPC1), variant 4|GIPC PDZ domain containing family, member 1 (GIPC1), variant 5|GIPC PDZ domain containing family, member 1 (GIPC1), variant 6|GIPC PDZ domain-conta…	ENSG00000123159,GI:42544139,GI:42544141,GI:42544143,GI:42544145,GI:42544147,GI:42544148	chr19	-	14449572	14467944	UCSC	986	2156	up	2.18661	0.00913537
801049	TC1101286	IMMP1L	IMP1 inner mitochondrial membrane peptidase-like (S. cerevisiae) (IMMP1L)	ENSG00000148950,GI:21450678	chr11	-	31410524	31487757	UCSC	922.333	2016	up	2.18576	0.0117007
801351	TC0202410	ARL4C,ARL7,LAK	ADP-ribosylation factor-like 4C (ARL4C)|ADP-ribosylation factor-like protein 4C (ADP-ribosylation factor-like protein 7) (ADP-ribosylation factor-like protein LAK)	ENSG00000188042,GI:38569403	chr2	-	235066424	235070432	UCSC	543.333	1187	up	2.18466	0.019782
801707	TC1900141	LRRC8E	Leucine rich repeat containing 8 family, member E (LRRC8E)|Leucine-rich repeat-containing protein 8E	ENSG00000171017,GI:40217802	chr19	+	7859390	7872909	UCSC	328	716.333	up	2.18394	0.0133818
803067	TC1700824	SLC26A11	Solute carrier family 26, member 11	ENSG00000181045	chr17	+	75808093	75841892	UCSC	697.667	1523.33	up	2.18347	0.0221426
800567	TC1800181	C18orf24	Chromosome 18 open reading frame 24 (C18orf24), variant 1|Chromosome 18 open reading frame 24 (C18orf24), variant 2	ENSG00000154839,GI:88014624,GI:88014634	chr18	+	46155390	46174532	UCSC	1839.67	4016.67	up	2.18337	0.0181466
802811	TC0301015			ENSG00000144559	chr3	-	11806920	11863369	UCSC	1092.67	2384.67	up	2.18243	0.0400925
802081	TC1700783			ENSG00000181038	chr17	+	72234516	72241557	UCSC	1969.67	4296.67	up	2.18142	0.00878012
801680	TC0600914	TUBB2B	Tubulin, beta 2B (TUBB2B)|Tubulin, beta polypeptide paralog	ENSG00000137285,GI:42476191	chr6	-	3169514	3173011	UCSC	3093.67	6747.67	up	2.18112	0.0167457
801270	TC0301898	RNF168	Ring finger protein 168|Ring finger protein 168 (RNF168)	ENSG00000163961,GI:31377565	chr3	-	197683026	197715036	UCSC	921	2008.67	up	2.18096	0.0108809
801867	TC0X00723	SPRY3	Sprouty homolog 3 (Drosophila) (SPRY3)|Sprouty homolog 3 (Spry-3)	ENSG00000168939,GI:27501451	chrX	+	154650645	154665315	UCSC	425.333	926.333	up	2.1779	0.0037434
803413	TC1000063	OPTN	Optineurin (OPTN), variant 1|Optineurin (OPTN), variant 2|Optineurin (OPTN), variant 3|Optineurin (OPTN), variant 4|Optineurin (Optic neuropathy-inducing protein) (E3-14.7K-interacting protein) (FIP-2) (Huntingtin-interacting protein HYPL) (NEMO-related protein) (ion factor IIIA-interacting protein) (TFIIIA- IntP)	ENSG00000123240,GI:56549106,GI:56549108,GI:56549110,GI:56550112	chr10	+	13181455	13220297	UCSC	303.667	661.333	up	2.17783	0.00790063
800715	TC1500403	TRIP4	Activating signal cointegrator 1 (ASC-1) (Thyroid receptor-interacting protein 4) (TRIP-4)|Thyroid hormone receptor interactor 4 (TRIP4)	ENSG00000103671,GI:71773892	chr15	+	62467073	62534555	UCSC	855.333	1862.67	up	2.17771	0.014341
801375	TC1201580				chr12	-	111205297	111231856	UCSC	2301.67	5010.67	up	2.17697	0.0263889
802444	TC0500236	CCYC,HRAD17,R24L,RAD17,RAD17Sp,Rad24	Cell cycle checkpoint protein RAD17 (hRad17) (RF-C/activator 1 homolog)|RAD17 homolog (S. pombe) (RAD17), variant 1|RAD17 homolog (S. pombe) (RAD17), variant 2|RAD17 homolog (S. pombe) (RAD17), variant 3|RAD17 homolog (S. pombe) (RAD17), variant 4|RAD17 homolog (S. pombe) (RAD17), variant 5|RAD17 homolog (S. pombe) (RAD17), variant 6|RAD17 homolog (S. pombe) (RAD17), variant 7|RAD17 homolog (S. p…	ENSG00000152942,GI:19718783,GI:19718785,GI:19718787,GI:19718789,GI:19718791,GI:19718793,GI:19718795,GI:4506382	chr5	+	68700880	68746384	UCSC	1374	2991	up	2.17686	0.0144265
800286	TC1901595	IASPP,NKIP1,PPP1R13L,RAI,iASPPgene	Protein phosphatase 1, regulatory (inhibitor) subunit 13 like (PPP1R13L)|RelA-associated inhibitor (Inhibitor of ASPP protein) (Protein iASPP) (PPP1R13B-like protein) (NFkB-interacting protein 1)	ENSG00000104881,GI:63003906	chr19	-	50574739	50601447	UCSC	905	1970	up	2.1768	0.014383
803636	TC0400898	APBB2,FE65L,FE65L1,MGC35575	Amyloid beta (A4) precursor protein-binding, family B, member 2 (Fe65-like) (APBB2)|Amyloid beta A4 precursor protein-binding family B member 2 (Fe65-like protein)	ENSG00000163697,GI:50083290	chr4	-	40510996	40911392	UCSC	1718.67	3740	up	2.17611	0.0163517
801597	TC1701615	DKFZp781G0721,HT008,KIAA1738,TEX2,TMEM96	Testis expressed sequence 2|Testis expressed sequence 2 (TEX2)	ENSG00000136478,GI:38679908	chr17	-	59578528	59694385	UCSC	1499.67	3263.33	up	2.17604	0.0155426
800911	TC0200234	CCDC128,FLJ16566,MGC111781	Coiled-coil domain containing 128 (CCDC128)|Smooth muscle myosin heavy chain 11 isoform SM1-like	ENSG00000162869,GI:31343495	chr2	+	48521412	48596028	UCSC	487	1059.67	up	2.17591	0.00983044
801809	TC0102627	CMYA2,DKFZp781J054,MGC75440,MMGL,PDE4DIP	Phosphodiesterase 4D interacting protein (myomegalin) (PDE4DIP), variant 2|Phosphodiesterase 4D interacting protein (myomegalin) (PDE4DIP), variant 3|Phosphodiesterase 4D interacting protein (myomegalin) (PDE4DIP), variant 4|Phosphodiesterase 4D interacting protein isoform 3	ENSG00000178104,GI:50658068,GI:50658074,GI:50658076	chr1	-	143388230	143787552	UCSC	465	1011.67	up	2.17563	0.0158764
801933	TC1000790	C10orf97	Chromosome 10 open reading frame 97 (C10orf97)	ENSG00000148481,GI:56676388	chr10	-	15860175	15942527	UCSC	1850.67	4026.33	up	2.17561	0.00800826
802267	TC1400325	KIAA0247	KIAA0247 (KIAA0247)	ENSG00000100647,GI:41281456	chr14	+	69148066	69251612	UCSC	522.667	1137	up	2.17538	0.00982079
802776	TC0600434	FLJ33552,RP11-446F17.2,SLC25A27,UCP4	Mitochondrial uncoupling protein 4 (UCP 4) (Solute carrier family 25 member 27)|Solute carrier family 25, member 27 (SLC25A27), nuclear gene encoding mitochondrial protein	ENSG00000153291,GI:38202243	chr6	+	46728637	46757267	UCSC	334.667	728	up	2.1753	0.00323599
803666	TC1201660	FLJ10701,FLJ10833,FLJ16176,MOP3,SBNO1,Sno	Sno, strawberry notch homolog 1|Sno, strawberry notch homolog 1 (Drosophila) (SBNO1)	ENSG00000139697,GI:33620762	chr12	-	122345029	122415359	UCSC	2019.67	4392.33	up	2.17478	0.0132217
801223	TC2000659	C20orf126,PDRG,PDRG1	P53 and DNA damage regulated 1 (PDRG1)|P53 and DNA damage-regulated protein 1	ENSG00000088356,GI:40807483	chr20	-	29996420	30003556	UCSC	1169	2542	up	2.17451	0.00972116
801498	TC0100071	KCNAB2	Potassium voltage-gated channel, shaker-related subfamily, beta member 2 (KCNAB2), variant 1|Potassium voltage-gated channel, shaker-related subfamily, beta member 2 (KCNAB2), variant 2|Voltage-gated potassium channel beta-2 subunit (K(+) channel beta-2 subunit) (Kv-beta-2) (HKvbeta2)	ENSG00000069424,GI:27436967,GI:27436968	chr1	+	5973967	6083840	UCSC	422.667	919	up	2.17429	0.00213738
801853	TC0501116	DKFZp686F03273,HSPC116,SSBP2	Single-stranded DNA binding protein 2 (SSBP2)|Single-stranded DNA-binding protein 2 (Sequence-specific single- stranded-DNA-binding protein 2)	ENSG00000145687,GI:40787998	chr5	-	80744596	81082828	UCSC	2525.33	5489	up	2.17357	0.00556295
800250	TC0501246	CCDC100,DKFZp686I06246,FLJ36090,FLJ38327	Coiled-coil domain containing 100 (CCDC100)	ENSG00000168944,GI:23397482	chr5	-	122709534	122787185	UCSC	1257.67	2732.67	up	2.17281	0.0172008
801328	TC0102591	FLJ20142,GDAP2,dJ776P7.1	Ganglioside induced differentiation associated protein 2|Ganglioside induced differentiation associated protein 2 (GDAP2)	ENSG00000196505,GI:8923142	chr1	-	118213560	118273825	UCSC	2403.67	5222.67	up	2.17279	0.0117292
802765	TC0600028			ENSG00000195717	chr6	+	3122590	3122700	UCSC	253.333	550.333	up	2.17237	0.00347362
800570	TC0500988	FLJ90709	Hypothetical protein FLJ90709 (FLJ90709)	ENSG00000177058,GI:27735148	chr5	-	54957433	55044311	UCSC	1815.67	3944	up	2.1722	0.0166726
801322	TC0800794	BIN3	Bridging integrator 3|Bridging integrator 3 (BIN3)	ENSG00000147439,GI:39725693	chr8	-	22533894	22582540	UCSC	467	1014.33	up	2.17202	0.00919097
801844	TC1401062	MGC1911,MSK1,MSPK1,RLPK,RPS6KA5	Ribosomal protein S6 kinase alpha 5 (EC 2.7.1.37) (Nuclear mitogen- and stress-activated protein kinase 1) (90 kDa ribosomal protein S6 kinase 5) (RSK-like protein kinase) (RLSK)|Ribosomal protein S6 kinase, 90kDa, polypeptide 5 (RPS6KA5), variant 1|Ribosomal protein S6 kinase, 90kDa, polypeptide 5 (RPS6KA5), variant 2	ENSG00000100784,GI:32528294,GI:32528296	chr14	-	90406925	90596746	UCSC	726.667	1577.33	up	2.17064	0.00976224
801453	TC1101295	CSTF-77,CSTF3,MGC117398,MGC43001,MGC75122	Cleavage stimulation factor, 3' pre-RNA, subunit 3, 77kDa (CSTF3), variant 1|Cleavage stimulation factor, 3' pre-RNA, subunit 3, 77kDa (CSTF3), variant 2|Cleavage stimulation factor, 3' pre-RNA, subunit 3, 77kDa (CSTF3), variant 3|Cleavage stimulation factor, 77 kDa subunit (CSTF 77 kDa subunit) (CF- 1 77 kDa subunit) (CstF-77)	ENSG00000176102,GI:75709185,GI:75709186,GI:75709188	chr11	-	33062711	33139618	UCSC	2252.33	4889	up	2.17064	0.00418696
800705	TC1600912	363E6.2,GDE1,MIR16	Membrane interacting protein of RGS16|Membrane interacting protein of RGS16 (MIR16)	ENSG00000006007,GI:39753954	chr16	-	19420518	19440951	UCSC	1939.33	4209.33	up	2.17051	0.0203383
802760	TC0900184	FLJ31455,RG9MTD3,RP11-3J10.9,bA3J10.9	RNA (guanine-9-) methyltransferase domain containing 3|RNA (guanine-9-) methyltransferase domain containing 3 (RG9MTD3)	ENSG00000165275,GI:21450650	chr9	+	37743802	37768969	UCSC	342	742	up	2.16959	0.0415171
803071	TC0800053	3'HEXO,MGC35395,THEX1	3' histone exonuclease 1 (EC 3.1.-.-) (3'-5' exonuclease ERI1) (Eri-1 homolog) (Histone 3' end-specific exoribonuclease) (Protein 3'hExo) (HEXO)|Three prime histone exonuclease 1 (THEX1)	ENSG00000104626,GI:31543183	chr8	+	8897764	8928139	UCSC	839.333	1821	up	2.16958	0.0123313
800905	TC0800255	POLB	DNA polymerase beta (EC 2.7.7.7) (EC 4.2.99.-)|Polymerase (DNA directed), beta (POLB)	ENSG00000070501,GI:4505930	chr8	+	42315131	42348488	UCSC	1245	2701	up	2.16948	0.0136102
801884	TC1600758	DKFZp762F135,FLJ00086,ZNF598	Zinc finger protein 598|Zinc finger protein 598 (ZNF598)	ENSG00000167962,GI:31342353	chr16	-	1987657	1999825	UCSC	811	1759.33	up	2.16934	0.0226215
802435	TC0X00257	TSPYL2	TSPY-like 2	ENSG00000184205	chrX	+	53128274	53134447	UCSC	2647	5741.67	up	2.16912	0.00515112
803201	TC0501575	MGC16175,RNF102,TRIM52	Tripartite motif protein 52 (RING finger protein 102)|Tripartite motif-containing 52 (TRIM52)	ENSG00000183718,GI:34147443	chr5	-	180615967	180620725	UCSC	609.333	1321.67	up	2.16904	0.00589235
801023	TC0500416	DKFZp779O1239,DMXL1,FLJ44772	Dmx-like 1 (DMXL1)|Protein DmX-like 1 (X-like 1 protein)	ENSG00000172869,GI:21536473	chr5	+	118434799	118612721	UCSC	1036.33	2247.33	up	2.16854	0.0216018
801295	TC0100787		Novel protein similar to FLJ32883 containing DUF1220 domains (Fragment)	ENSG00000196427	chr1	+	108794712	108814783	UCSC	730	1582.67	up	2.16804	0.00199504
801360	TC2200305	XPNPEP3	X-prolyl aminopeptidase (aminopeptidase P) 3, putative (XPNPEP3)	ENSG00000196236,GI:38195085	chr22	+	39583037	39658766	UCSC	1848.33	4006.67	up	2.16772	0.0100885
801656	TC0103066		Putative alpha-mannosidase C1orf22 (EC 3.2.1.-)	ENSG00000116406	chr1	-	182925988	182990670	UCSC	1784	3866.67	up	2.16741	0.0160887
800337	TC0101091	MPS-1,MPS1,RPS27	40S ribosomal protein S27 (Metallopan-stimulin 1) (MPS-1)|Ribosomal protein S27 (metallopanstimulin 1) (RPS27)	ENSG00000177954,GI:68160923	chr1	+	152229853	152231253	UCSC	495	1072.67	up	2.167	0.00489277
802958	TC0101807	KIAA0673,NPHP4,SLSN4	Nephrocystin-4 (Nephroretinin)|Nephronophthisis 4 (NPHP4)	ENSG00000131697,GI:34304361	chr1	-	5845457	5975174	UCSC	396	858	up	2.16667	0.0198753
801245	TC0102674	NBPF14	Neuroblastoma breakpoint family, member 14 (NBPF14)	ENSG00000122497,GI:7657016	chr1	-	146470267	146492485	UCSC	1712.33	3710	up	2.16663	0.0227575
802930	TC2200141	GGT1	Gamma-glutamyltransferase 1 (GGT1), variant 1|Gamma-glutamyltransferase 1 (GGT1), variant 3|Gamma-glutamyltransferase 1 (GGT1), variant 4|Gamma-glutamyltransferase 1 (GGT1), variant 5|Gamma-glutamyltranspeptidase 1 precursor (EC 2.3.2.2) (Gamma- glutamyltransferase 1) (CD224 antigen) [Contains: Gamma- glutamyltranspeptidase 1 heavy chain; Gamma-glutamyltranspeptidase 1 light chain]	ENSG00000100031,GI:73915089,GI:73915091,GI:73915093,GI:73915095	chr22	+	23309650	23354972	UCSC	294.667	638	up	2.16516	0.0130239
801122	TC0700224	DKFZp761I2123	Hypothetical protein DKFZp761I2123 (DKFZp761I2123), variant 2|PIAS-like protein Zimp7	ENSG00000122515,GI:54607109	chr7	+	44755055	44777258	UCSC	1330	2878	up	2.16391	0.00971486
801988	TC0300110	HAP,NR1B2,RARB,RRB2	Retinoic acid receptor beta (RAR-beta) (RAR-epsilon) (HBV-activated protein)|Retinoic acid receptor, beta (RARB), variant 2	ENSG00000077092,GI:14916495	chr3	+	25190893	25614424	UCSC	1364	2951.33	up	2.16373	0.00616175
801591	TC1600182	RUNDC2A	RUN domain containing 2A|RUN domain containing 2A (RUNDC2A)	ENSG00000140660,GI:14149848	chr16	+	11978103	12054642	UCSC	406.667	879.667	up	2.16311	0.00839381
802549	TC1600230	FLJ20115,FLJ36575,IQCK,MGC35048	IQ motif containing K (IQCK)	ENSG00000174628,GI:23397455	chr16	+	19635279	19776412	UCSC	1101.33	2381.67	up	2.16253	0.0161306
801208	TC0501165	RIOK2	RIO kinase 2 (yeast) (RIOK2)|Serine/threonine-protein kinase RIO2 (EC 2.7.1.37) (RIO kinase 2)	ENSG00000058729,GI:8922904	chr5	-	96522327	96544761	UCSC	1573	3401	up	2.16211	0.00580935
803256	TC1900631			ENSG00000204900	chr19	+	50375020	50376896	UCSC	2487	5375	up	2.16124	0.00458581
801280	TC1601304	CLP,COTL1,FLJ43657,MGC19733	Coactosin-like 1 (Dictyostelium) (COTL1)|Coactosin-like protein	ENSG00000103187,GI:23510452	chr16	-	83156707	83209188	UCSC	2781.67	6011	up	2.16093	0.0118265
801642	TC1400997	RPS6KL1	Ribosomal protein S6 kinase-like 1|Ribosomal protein S6 kinase-like 1 (RPS6KL1)	ENSG00000198208,GI:93277120	chr14	-	74442100	74459704	UCSC	473	1021.67	up	2.15997	0.0142428
803228	TC0900295	NR1F2,ROR-BETA,RORB,RZRB,bA133M9.1	Nuclear receptor ROR-beta (Nuclear receptor RZR-beta)|RAR-related orphan receptor B (RORB)	ENSG00000198963,GI:62865658	chr9	+	76302072	76491937	UCSC	416	898.333	up	2.15946	0.018177
801575	TC0101961	ECE1	Endothelin converting enzyme 1 (ECE1)|Endothelin-converting enzyme 1 (EC 3.4.24.71) (ECE-1)	ENSG00000117298,GI:4503442	chr1	-	21417664	21544621	UCSC	2427.67	5242.33	up	2.15941	0.0187495
802993	TC0201392	DKFZP434A163,IFT172,KIAA1179,SLB,osm-1,wim	Intraflagellar transport 172 homolog (Chlamydomonas) (IFT172)|Selective LIM binding factor homolog	ENSG00000138002,GI:46358427	chr2	-	27520742	27566128	UCSC	611.333	1320	up	2.15921	0.0131251
801357	TC0801035	UBE2W	Ubiquitin-conjugating enzyme E2W (putative) (UBE2W), variant 1|Ubiquitin-conjugating enzyme E2W (putative) (UBE2W), variant 2|Ubiquitin-conjugating enzyme E2W (putative) (UBE2W), variant 3	ENSG00000104343,GI:47933380,GI:47933382,GI:47933384	chr8	-	74854886	74953664	UCSC	1367.67	2953	up	2.15915	0.0136364
802012	TC1900929	TRAPPC2,ZNF547	Zinc finger protein 547|Zinc finger protein 547 (ZNF547)	ENSG00000152433,GI:38044285	chr19	+	62566691	62582735	UCSC	890.667	1923	up	2.15906	0.0209485
801543	TC0100662	PRO7177,SIAT7C,ST6GALNAC3,ST6GALNACIII	Alpha-N-acetylgalactosaminide alpha-2,6-sialyltransferase 3 (EC 2.4.99.-) (GalNAc alpha-2,6-sialyltransferase III) (ST6GalNAc III) (Sialyltransferase 7C) (STY)|ST6 (alpha-N-acetyl-neuraminyl-2,3-beta-galactosyl-1, 3)-N-acetylgalactosaminide alpha-2,6-sialyltransferase 3 (ST6GALNAC3)	ENSG00000184005,GI:23308723	chr1	+	76312992	76872874	UCSC	1176.33	2539.67	up	2.15897	0.00431547
802720	TC0700118			ENSG00000188732	chr7	+	23686328	23708793	UCSC	418	902.333	up	2.15869	0.0179338
801726	TC2100328	C21orf18,C21orf27,SETD4	SET domain containing 4 (SETD4), variant 1|SET domain containing 4 (SETD4), variant 2|SET domain containing 4 (SETD4), variant 3|SET domain containing 4 (SETD4), variant 4|SET domain containing 4 (SETD4), variant 5|SET domain containing 4 (SETD4), variant 6	ENSG00000185917,GI:55953059,GI:55953060,GI:55953062,GI:55953064,GI:55953066,GI:55953068	chr21	-	36328710	36373557	UCSC	450.333	972	up	2.1584	0.00412825
802148	TC1901353				chr19	-	22590201	22598613	UCSC	602.667	1300.67	up	2.15819	0.0366811
801506	TC1600740			ENSG00000174109	chr16	-	1409755	1419346	UCSC	614	1325	up	2.15798	0.0162752
803724	TC0202428	FASPS,KIAA0347,PER2	Period circadian protein 2|Period homolog 2 (Drosophila) (PER2), variant 1|Period homolog 2 (Drosophila) (PER2), variant 2	ENSG00000132326,GI:12707560,GI:12707561	chr2	-	238817425	238861989	UCSC	651	1404.67	up	2.15771	0.0129679
802017	TC1900720	RCN3	Reticulocalbin 3, EF-hand calcium binding domain (RCN3)|Reticulocalbin-3 precursor (EF-hand calcium-binding protein RLP49)	ENSG00000142552,GI:28626509	chr19	+	54722687	54738703	UCSC	511.333	1103	up	2.15711	0.0384254
802385	TC0103215	C1orf75,FLJ10874,RP11-384C4.5	Chromosome 1 open reading frame 75 (C1orf75)	ENSG00000065600,GI:8922727	chr1	-	210603896	210654866	UCSC	1606.67	3465.67	up	2.15705	0.0340631
801444	TC0103097	ZBTB41	Zinc finger and BTB domain containing 41	ENSG00000177888	chr1	-	195389437	195436295	UCSC	2384.67	5142.67	up	2.15656	0.0171537
801971	TC1201466	DKFZP434D0127,FLJ14528,USP44	Ubiquitin carboxyl-terminal hydrolase 44 (EC 3.1.2.15) (Ubiquitin thiolesterase 44) (Ubiquitin-specific-processing protease 44) (Deubiquitinating enzyme 44)|Ubiquitin specific peptidase 44 (USP44)	ENSG00000136014,GI:14149816	chr12	-	94435680	94469397	UCSC	432.667	932.667	up	2.15562	0.0112782
803307	TC0800817	EBF2	Ion factor COE2 (Early B-cell factor 2) (EBF-2) (Fragment)	ENSG00000134025	chr8	-	25757501	25803239	UCSC	706.667	1523	up	2.15519	0.0290478
802593	TC0301068	FLJ11005,FLJ12409,NGLY1,PNG1	N-glycanase 1|N-glycanase 1 (NGLY1)	ENSG00000151092,GI:21314689	chr3	-	25735770	25799997	UCSC	1343.33	2894.67	up	2.15484	0.0362199
803773	TC0701283				chr7	-	65927718	65947295	UCSC	285.333	614.667	up	2.15421	0.0440332
801977	TC0701459	C7orf38,DKFZp727G131,FLJ36794	Chromosome 7 open reading frame 38 (C7orf38)	ENSG00000185654,GI:62420889	chr7	-	98981860	98987693	UCSC	1229	2647.33	up	2.15405	0.0483787
800917	TC1400317	RDH12	Retinol dehydrogenase 12 (EC 1.1.1.-) (All-trans and 9-cis retinol dehydrogenase)|Retinol dehydrogenase 12 (all-trans/9-cis/11-cis) (RDH12)	ENSG00000139988,GI:22748934	chr14	+	67258894	67270922	UCSC	255.667	550.667	up	2.15385	0.0135499
801781	TC0200815	I-TRAF,TANK,TRAF2	TRAF family member-associated NF-kappa-B activator (TRAF-interacting protein) (I-TRAF)|TRAF family member-associated NFKB activator (TANK), variant 1|TRAF family member-associated NFKB activator (TANK), variant 2	ENSG00000136560,GI:19743568,GI:19743570	chr2	+	161701684	161800928	UCSC	1281	2759	up	2.15379	0.0242641
801439	TC0X00195	HFZ20,MRX45,ZNF81	Zinc finger protein 81 (HFZ20)|Zinc finger protein 81 (ZNF81)	ENSG00000197779,GI:46559734	chrX	+	47581245	47666554	UCSC	540	1163	up	2.1537	0.00974117
803021	TC1201431	DKFZp686F2250,KITLG,KL-1,Kitl,MGF,SCF,SF	KIT ligand (KITLG), variant a|KIT ligand (KITLG), variant b|Kit ligand precursor (C-kit ligand) (Stem cell factor) (SCF) (Mast cell growth factor) (MGF)	ENSG00000049130,GI:59939901,GI:59939902	chr12	-	87410697	87498384	UCSC	412.667	888.333	up	2.15267	0.00545544
801629	TC1000552	CNNM2	Cyclin M2 (CNNM2), variant 1|Cyclin M2 (CNNM2), variant 2|Cyclin M2 (CNNM2), variant 3|Cyclin M2 isoform 3	ENSG00000148842,GI:40068050,GI:40068052,GI:40068054	chr10	+	104668061	104828334	UCSC	1020	2195.67	up	2.15261	0.0336475
802177	TC1001251	GMP,NT5B,NT5C2,PNT5,cN-II	5'-nucleotidase, cytosolic II (NT5C2)|Cytosolic purine 5'-nucleotidase (EC 3.1.3.5) (5'-nucleotidase cytosolic II)	ENSG00000076685,GI:20149601	chr10	-	104837764	104943069	UCSC	1795.67	3864.67	up	2.15222	0.0124339
800713	TC2100259	ZNF294	Zinc finger protein 294|Zinc finger protein 294 (ZNF294)	ENSG00000198862,GI:31657110	chr21	-	29222337	29287151	UCSC	1955.67	4208	up	2.1517	0.0149986
803779	TC1201179	KIAA1602		ENSG00000167566	chr12	-	48471196	48477052	UCSC	622.333	1338.33	up	2.15051	0.0251754
801877	TC0301707	IFT80,KIAA1374,MGC126543,TRIM59,WDR56	Intraflagellar transport 80 homolog (Chlamydomonas) (IFT80)|Intraflagellar transport 80 homolog (WD-repeat protein 56)|Tripartite motif-containing 59 (TRIM59)	ENSG00000068885,GI:46409656,GI:87080803	chr3	-	161427936	161650320	UCSC	1243.33	2673.33	up	2.15013	0.0215392
803355	TC0201576				chr2	-	65128530	65136814	UCSC	242.667	521.667	up	2.14973	0.00712054
801490	TC0401458	C4orf20	Chromosome 4 open reading frame 20 (C4orf20)	ENSG00000109775,GI:8922937	chr4	-	186558437	186584127	UCSC	714.667	1536.33	up	2.14972	0.0116593
803376	TC1300317	CX46,CZP3,GJA3	Gap junction alpha-3 protein (Connexin-46) (Cx46)|Gap junction protein, alpha 3, 46kDa (connexin 46) (GJA3)	ENSG00000121743,GI:22779876	chr13	-	19614120	19615427	UCSC	261	561	up	2.14943	0.024884
802189	TC0800191	DKFZp686C2056,RECQ3,RECQL2,RECQL3,WRN	Werner syndrome (WRN)|Werner syndrome ATP-dependent helicase (EC 3.6.1.-)	ENSG00000165392,GI:19924171	chr8	+	31010320	31150820	UCSC	825.667	1774.67	up	2.14937	0.0140962
802806	TC0X00376	ATP7A,MK,MNK,OHS	ATPase, Cu++ transporting, alpha polypeptide (Menkes syndrome) (ATP7A)|Copper-transporting ATPase 1 (EC 3.6.3.4) (Copper pump 1) (Menkes disease-associated protein)	ENSG00000165240,GI:53986562	chrX	+	77052855	77192548	UCSC	1023.33	2199.33	up	2.14919	0.0370178
803738	TC0X00601			ENSG00000197152	chrX	+	135818101	135931494	UCSC	266.333	572.333	up	2.14894	0.0452086
801948	TC0100475	IMP13,IPO13,KAP13,KIAA0724,RANBP13	Importin 13 (IPO13)|Importin-13 (Imp13) (Ran-binding protein 13) (RanBP13) (Karyopherin 13) (Kap13)	ENSG00000117408,GI:41281424	chr1	+	44185198	44206281	UCSC	1432.67	3078.67	up	2.14891	0.00349474
800681	TC0501465	MGC9280,SLU7,hSlu7	Step II splicing factor SLU7|Step II splicing factor SLU7 (SLU7)	ENSG00000164609,GI:27477110	chr5	-	159762734	159778979	UCSC	1595.33	3428	up	2.14877	0.0148668
800583	TC1101665	XRRA1	XRRA1 protein	ENSG00000166435	chr11	-	74229604	74337880	UCSC	696	1495.33	up	2.14847	0.0114287
801695	TC0202035	FLJ36175,UBOX6,WDSAM1,WDSUB1	WD repeat, SAM and U-box domain containing 1|WD repeat, sterile alpha motif and U-box domain containing 1 (WDSUB1)	ENSG00000196151,GI:22749102	chr2	-	159800555	159851556	UCSC	368	790	up	2.14674	0.0215571
800766	TC0300863	KIAA0804		ENSG00000156931	chr3	+	186012653	186253096	UCSC	721.667	1548	up	2.14503	0.010495
803128	TC2000821	FLJ13167,KIAA0757,PD1,SPATA2	Spermatogenesis associated 2 (SPATA2)|Spermatogenesis-associated protein 2 (Spermatogenesis-associated protein PD1)	ENSG00000158480,GI:38176156	chr20	-	47953335	47965697	UCSC	1609	3451.33	up	2.14502	0.0145563
801923	TC1501028	CSNK1G1,KIAA0101,L5,NS5ATP9,OEATC-1,p15(PAF)	Casein kinase 1, gamma 1 (CSNK1G1), variant 2|Casein kinase I isoform gamma-1 (EC 2.7.1.-) (CKI-gamma 1)|HCV NS5A-transactivated protein 9 (L5)|KIAA0101 (KIAA0101), variant 1|KIAA0101 (KIAA0101), variant 2	ENSG00000166803,ENSG00000169118,GI:71773691,GI:71773764,GI:71773818	chr15	-	62244771	62466936	UCSC	842.667	1807	up	2.14438	0.00788593
803404	TC1900931		Zinc finger protein 17	ENSG00000186272	chr19	+	62614344	62625112	UCSC	293.333	628.667	up	2.14318	0.0260404
801013	TC1600586				chr16	+	71256569	71378750	UCSC	673.333	1442.67	up	2.14257	0.00449059
801760	TC1000353	SAMD8	Sphingomyelin synthase-related 1 (Sterile alpha motif domain- containing 8)|Sterile alpha motif domain containing 8 (SAMD8)	ENSG00000156671,GI:21389544	chr10	+	76541235	76607542	UCSC	1102.33	2361	up	2.14182	0.0132433
801420	TC0X01266		MGC16121 protein	ENSG00000165705,ENSG00000199097	chrX	-	133505033	133508407	UCSC	688	1473.33	up	2.14147	0.010377
802490	TC1600242			ENSG00000158482	chr16	+	21298814	21310913	UCSC	999.667	2138.33	up	2.13905	0.0148616
801234	TC0400502				chr4	+	120595432	120692628	UCSC	496.333	1061.67	up	2.13902	0.00887046
801087	TC1101058	DUSP8,HB5,HVH-5,HVH8	Dual specificity phosphatase 8 (DUSP8)|Dual specificity protein phosphatase 8 (EC 3.1.3.48) (EC 3.1.3.16) (Dual specificity protein phosphatase hVH-5)	ENSG00000184545,GI:4758211	chr11	-	1533959	1549726	UCSC	959.667	2052.33	up	2.13859	0.00636231
800369	TC0X00590	KIAA0267,NHE6,SLC9A6	Sodium/hydrogen exchanger 6 (Na(+)/H(+) exchanger 6) (NHE-6) (Solute carrier family 9 member 6)|Solute carrier family 9 (sodium/hydrogen exchanger), member 6 (SLC9A6)	ENSG00000198689,GI:5454069	chrX	+	134895260	134957089	UCSC	2019.33	4316.33	up	2.1375	0.00998918
802351	TC1201430	CEP290	Centrosomal protein Cep290	ENSG00000198707	chr12	-	86966925	87060124	UCSC	950.333	2031.33	up	2.1375	0.0196978
801752	TC1100184	TEAD1	Ional enhancer factor TEF-1 (TEA domain family member 1) (TEAD-1) (Protein GT-IIC) (ion factor 13) (NTEF-1)	ENSG00000187079	chr11	+	12652740	12922859	UCSC	2265.67	4841.67	up	2.13697	0.0078252
801706	TC0901272	DFNB31	Whirlin (Autosomal recessive deafness type 31 protein)	ENSG00000095397	chr9	-	116204181	116307551	UCSC	710.667	1518.67	up	2.13696	0.0105213
801474	TC1300143	SETDB2	Probable histone-lysine N-methyltransferase, H3 lysine-9 specific (EC 2.1.1.43) (Histone H3-K9 methyltransferase) (H3-K9-HMTase) (SET domain bifurcated 2) (Chronic lymphocytic leukemia deletion region gene 8 protein)|SET domain, bifurcated 2 (SETDB2)	ENSG00000136169,GI:13994281	chr13	+	48916511	48964656	UCSC	251	536.333	up	2.13679	0.0275239
802666	TC2200419		MICAL3 protein (Fragment)	ENSG00000099972	chr22	-	16650418	16694635	UCSC	546	1166.67	up	2.13675	0.0189034
802388	TC0X00847	RPGR	Retinitis pigmentosa GTPase regulator (RPGR), variant A|Retinitis pigmentosa GTPase regulator (RPGR), variant B|Retinitis pigmentosa GTPase regulator (RPGR), variant C|X-linked retinitis pigmentosa GTPase regulator	ENSG00000156313,GI:66932995,GI:66932996,GI:78190491	chrX	-	38013360	38071761	UCSC	1126.67	2407	up	2.13639	0.0178711
801301	TC0500235	CAK1,CDK7,CDKN7,STK1,p39MO15	Cell division protein kinase 7 (EC 2.7.1.37) (CDK-activating kinase) (CAK) (TFIIH basal ion factor complex kinase subunit) (39 kDa protein kinase) (P39 Mo15) (STK1) (CAK1)|Cyclin-dependent kinase 7 (MO15 homolog, Xenopus laevis, cdk-activating kinase) (CDK7)	ENSG00000134058,GI:16950659	chr5	+	68566424	68609006	UCSC	1294.67	2765.33	up	2.13594	0.0076139
802036	TC0101536		UNQ6077 protein (Fragment)	ENSG00000154305	chr1	+	220858051	220907977	UCSC	1695.33	3620.33	up	2.13547	0.0124883
803498	TC0900378			ENSG00000188312	chr9	+	94127562	94422636	UCSC	1673.67	3573.33	up	2.13503	0.0155666
803552	TC0100044	MIB2	Ubiquitin ligase protein MIB2 (EC 6.3.2.-) (Mind bomb homolog 2) (Zinc finger ZZ type with ankyrin repeat domain protein 1) (Skeletrophin) (Novelzin) (Novel zinc finger protein) (Putative NF-kappa-B-activating protein 002N)	ENSG00000197530	chr1	+	1540736	1555853	UCSC	312.333	666.667	up	2.13447	0.00137107
802027	TC0500723	CRS2,FPP,HOX8,MSH,MSX2,PFM,PFM1	Homeobox protein MSX-2 (Hox-8)|Msh homeobox homolog 2 (Drosophila) (MSX2)	ENSG00000120149,GI:84452153	chr5	+	174084181	174090507	UCSC	2268	4840.67	up	2.13433	0.0130718
802182	TC1600089	PDPK1	3-phosphoinositide dependent protein kinase-1 (PDPK1), variant 1|3-phosphoinositide-dependent protein kinase 1 (EC 2.7.1.37) (hPDK1)	ENSG00000140992,GI:60498971	chr16	+	2527971	2593189	UCSC	3591	7664.33	up	2.13432	0.00645576
800659	TC0101424	MGC131980,MGC87886,MYPT2,PPP1R12B	Protein phosphatase 1 regulatory subunit 12B (Myosin phosphatase targeting subunit 2) (Myosin phosphatase target subunit 2)|Protein phosphatase 1, regulatory (inhibitor) subunit 12B (PPP1R12B), variant 1|Protein phosphatase 1, regulatory (inhibitor) subunit 12B (PPP1R12B), variant 2|Protein phosphatase 1, regulatory (inhibitor) subunit 12B (PPP1R12B), variant 3|Protein phosphatase 1, regulatory (…	ENSG00000077157,GI:14195595,GI:14195596,GI:14195598,GI:14195600	chr1	+	200584443	200824320	UCSC	984.333	2100	up	2.13342	0.0264346
800419	TC1600036	CHTF18	CTF18, chromosome transmission fidelity factor 18 homolog|CTF18, chromosome transmission fidelity factor 18 homolog (S. cerevisiae) (CHTF18)	ENSG00000127586,GI:27501457	chr16	+	778047	788077	UCSC	1276	2722	up	2.13323	0.00377523
803628	TC1901441	GIOT-1,MGC33911,ZNF461	Gonadotropin inducible ion repressor 1 (GIOT-1)|Gonadotropin-inducible ion repressor 1 (GIOT-1) (Zinc finger protein 461)	ENSG00000197808,GI:46371194	chr19	-	41819957	41849580	UCSC	559	1192.33	up	2.13298	0.0107284
800795	TC1601333	FP17780,MPD,MVD	Diphosphomevalonate decarboxylase (EC 4.1.1.33) (Mevalonate pyrophosphate decarboxylase) (Mevalonate (diphospho)decarboxylase)|Mevalonate (diphospho) decarboxylase (MVD)	ENSG00000167508,GI:4505288	chr16	-	87245849	87257057	UCSC	838.667	1788.33	up	2.13235	0.00589063
802275	TC1400180	PAX9	Paired box gene 9 (PAX9)|Paired box protein Pax-9	ENSG00000198807,GI:7242166	chr14	+	36200656	36216703	UCSC	1253.33	2672.33	up	2.13218	0.0276565
802652	TC2100306	SYNJ1	Synaptojanin 1 (SYNJ1), variant 1|Synaptojanin 1 (SYNJ1), variant 2|Synaptojanin-1 (EC 3.1.3.36) (Synaptic inositol-1,4,5-trisphosphate 5- phosphatase 1)	ENSG00000159082,GI:44889476,GI:44921605	chr21	-	32922944	33022218	UCSC	1266.67	2700.33	up	2.13184	0.0213899
800943	TC1200413		CDNA FLJ36942 fis, clone BRACE2005518	ENSG00000182796	chr12	+	54509796	54516297	UCSC	628	1338.67	up	2.13163	0.0079832
801259	TC0X00909	GRIPAP1	GRIP1 associated protein 1 (GRIPAP1), variant 1|GRIP1 associated protein 1 (GRIPAP1), variant 2|GRIP1-associated protein 1 (GRASP-1)	ENSG00000068400,GI:46592990,GI:46592999	chrX	-	48715078	48743619	UCSC	749	1596.33	up	2.13129	0.00377731
801711	TC2200654	ANKRD54	Ankyrin repeat domain 54 (ANKRD54)	ENSG00000100124,GI:20270346	chr22	-	36556809	36570384	UCSC	1445.33	3080	up	2.131	0.00493683
800381	TC0102396			ENSG00000162642	chr1	-	85488227	85497943	UCSC	1376.67	2933.33	up	2.13075	0.0123331
801487	TC1000674	C10orf137,EDRF1,RP11-383C5.6	Chromosome 10 open reading frame 137 (C10orf137)|Erythroid differentiation-related factor 1	ENSG00000107938,GI:31742483	chr10	+	127398074	127442702	UCSC	2676.33	5702.33	up	2.13065	0.00946942
800805	TC0X00706	IKBKG	Inhibitor of kappa light polypeptide gene enhancer in B-cells, kinase gamma (IKBKG)|NF-kappa-B essential modulator (NEMO) (NF-kappa-B essential modifier) (Inhibitor of nuclear factor kappa-B kinase gamma subunit) (IkB kinase gamma subunit) (I-kappa-B kinase gamma) (IKK-gamma) (IKKG) (IkB kinase-associated protein 1) (IKKAP1) (FIP-3)	ENSG00000073009,GI:21361093	chrX	+	153422608	153446455	UCSC	1442	3071	up	2.12968	0.0204416
803540	TC1601298	HSDL1,MGC125994,MGC125995	Hydroxysteroid dehydrogenase like 1|Hydroxysteroid dehydrogenase like 1 (HSDL1)	ENSG00000103160,GI:24432036	chr16	-	82713389	82736298	UCSC	1169.67	2491	up	2.12967	0.0202831
803291	TC1000442	BTAF1	BTAF1 RNA polymerase II, B-TFIID ion factor-associated, 170kDa (Mot1 homolog, S. cerevisiae) (BTAF1)|TATA-binding protein-associated factor 172 (EC 3.6.1.-) (ATP-dependent helicase BTAF1) (TBP-associated factor 172) (TAF-172) (TAF(II)170) (B- TFIID ion factor-associated 170 kDa subunit)	ENSG00000095564,GI:50345994	chr10	+	93673532	93780065	UCSC	1495	3183.67	up	2.12954	0.0146172
801186	TC0601519	C6orf199,MGC26954,RP1-70A9.1,dJ70A9.1	Chromosome 6 open reading frame 199 (C6orf199)	ENSG00000155085,GI:34222175	chr6	-	110001338	110119113	UCSC	437.667	931.667	up	2.12871	0.0456841
801068	TC2200559	CDS1,CHEK2,CHK2,HuCds1,LFS2,PP1425,RAD53	CHK2 checkpoint homolog (S. pombe) (CHEK2), variant 1|CHK2 checkpoint homolog (S. pombe) (CHEK2), variant 2|CHK2 checkpoint homolog (S. pombe) (CHEK2), variant 3|Serine/threonine-protein kinase Chk2 (EC 2.7.1.37) (Cds1)	ENSG00000183765,GI:54112404,GI:54112405,GI:54112406	chr22	-	27413731	27467832	UCSC	718	1528	up	2.12813	0.0211824
800789	TC0700626	TES	Testin (TESS)|Testis derived (3 LIM domains) (TES), variant 1|Testis derived (3 LIM domains) (TES), variant 2	ENSG00000135269,GI:23238186,GI:23238187	chr7	+	115637817	115686071	UCSC	2459.33	5232.67	up	2.12768	0.00929387
801987	TC1800536	DKFZP434G145,FLJ26356,FLJ39085,RTTN	Rotatin|Rotatin (RTTN)	ENSG00000176225,GI:38201695	chr18	-	65822021	66024161	UCSC	868.333	1847	up	2.12706	0.0185612
801116	TC1101689	KCTD14	Potassium channel tetramerisation domain containing 14 (KCTD14)|Potassium channel tetramerisation domain-containing protein 14	ENSG00000151364,GI:34147344	chr11	-	77404410	77411988	UCSC	1017.33	2163.33	up	2.12647	0.0338816
801192	TC0101969	KIAA0601,LUZP,LUZP1	Leucine zipper protein 1|Leucine zipper protein 1 (LUZP1)	ENSG00000169641,GI:53729364	chr1	-	23283110	23376888	UCSC	902.667	1919.33	up	2.12629	0.0156512
801094	TC1001212	DKFZp547C109,MRS3/4,MRS4L,NPD016,SLC25A28	Solute carrier family 25, member 28|Solute carrier family 25, member 28 (SLC25A28)	ENSG00000155287,GI:19923633	chr10	-	101360272	101370213	UCSC	1212	2574.67	up	2.12431	0.0152866
802648	TC0101851	CASZ1	Castor homolog 1 zinc finger protein (Castor-related protein)|Castor homolog 1, zinc finger (Drosophila) (CASZ1)	ENSG00000130940,GI:40254903	chr1	-	10629856	10779320	UCSC	659.333	1400.33	up	2.12386	0.00759545
800701	TC1900784			ENSG00000198482	chr19	+	57722717	57759529	UCSC	577.667	1226.67	up	2.12349	0.0408606
800849	TC0500951	SELP,SEPP1,SeP	Selenoprotein P, plasma, 1 (SEPP1)	GI:62530390	chr5	-	42835740	42861723	UCSC	601	1276	up	2.12313	0.02406
802495	TC0102233	DKFZp686O09161,SIL,STIL	SCL/TAL1 interrupting locus|SCL/TAL1 interrupting locus (STIL)	ENSG00000123473,GI:4506958	chr1	-	47488401	47552406	UCSC	2778.33	5898.67	up	2.1231	0.015273
801747	TC0600905	CAP-3,CAP3,PI9,SERPINB9	Cytoplasmic antiproteinase 3 (CAP3) (CAP-3) (Protease inhibitor 9) (Serpin B9)|Serpin peptidase inhibitor, clade B (ovalbumin), member 9 (SERPINB9)	ENSG00000170542,GI:34147494	chr6	-	2832499	2848542	UCSC	564.667	1198.67	up	2.12279	0.0244572
800563	TC0201163	CAB39,CGI-66,FLJ22682,MO25	Calcium binding protein 39 (CAB39)|Calcium-binding protein 39 (Protein Mo25)	ENSG00000135932,GI:19745179	chr2	+	231285815	231394030	UCSC	1669.33	3543.33	up	2.1226	0.00918759
803445	TC2100188	ADARB1	Adenosine deaminase, RNA-specific, B1 (RED1 homolog rat) (ADARB1), variant 1|Adenosine deaminase, RNA-specific, B1 (RED1 homolog rat) (ADARB1), variant 2|Adenosine deaminase, RNA-specific, B1 (RED1 homolog rat) (ADARB1), variant 3|Adenosine deaminase, RNA-specific, B1 (RED1 homolog rat) (ADARB1), variant 4|Double-stranded RNA-specific editase 1 (EC 3.5.-.-) (dsRNA adenosine deaminase) (RNA-editin…	ENSG00000197381,GI:75709167,GI:75709170,GI:75709171,GI:75709172	chr21	+	45318943	45470902	UCSC	1388.67	2947.33	up	2.12242	0.010706
802105	TC0102101	MYM,ZMYM6,ZNF198L4,ZNF258	Zinc finger MYM-type protein 6 (Zinc finger protein 258)|Zinc finger, MYM-type 6 (ZMYM6)	ENSG00000163867,GI:68509917	chr1	-	35219721	35270156	UCSC	1284.67	2726.33	up	2.12221	0.00457048
801974	TC0201727		PREDICTED: similar to Histone-lysine N-methyltransferase, H4 lysine-20 specific (Histone H4-K20 methyltransferase) (H4-K20-HMTase) (SET domain-containing protein 8) (PR/SET domain-containing protein 07) (PR/SET07) (PR-Set7)	ENSG00000188063	chr2	-	91299693	91300742	UCSC	2200	4668.67	up	2.12212	0.029945
801369	TC1000493	RP11-459F3.2,SPG33,ZFYVE27	Zinc finger, FYVE domain containing 27 (ZFYVE27), variant 1|Zinc finger, FYVE domain containing 27 (ZFYVE27), variant 2|Zinc finger, FYVE domain containing 27 (ZFYVE27), variant 3|Zinc finger, FYVE domain containing 27 isoform c	ENSG00000155256,GI:50557643,GI:50557645,GI:50557647	chr10	+	99486870	99510642	UCSC	410	870	up	2.12195	0.0268739
803025	TC1901040		C19orf29 protein (Fragment)	ENSG00000105298	chr19	-	3561645	3577764	UCSC	1173.33	2489	up	2.12131	0.0157456
801532	TC1600691	SPIRE2	Spire homolog 2	ENSG00000204991	chr16	+	88422408	88465228	UCSC	897.667	1904	up	2.12105	0.0147877
801327	TC1900927	ZNF543	Zinc finger protein 543|Zinc finger protein 543 (ZNF543)	ENSG00000178229,GI:47106062	chr19	+	62523689	62533956	UCSC	1123	2381.67	up	2.12081	0.00877059
801864	TC0400812	AFAP	Actin filament associated protein|Actin filament associated protein (AFAP), variant 1|Actin filament associated protein (AFAP), variant 2	ENSG00000196526,GI:40807503,GI:40807505	chr4	-	7811341	7992511	UCSC	897	1902.33	up	2.12077	0.0321165
801401	TC1300142	CDADC1	Cytidine and dCMP deaminase domain containing 1|Cytidine and dCMP deaminase domain containing 1 (CDADC1)	ENSG00000102543,GI:13569863	chr13	+	48720063	48765624	UCSC	384.333	815	up	2.12056	0.0070708
801358	TC0800067	MTMR9	Myotubularin related protein 9 (MTMR9)|Myotubularin-related protein 9	ENSG00000104643,GI:33598962	chr8	+	11179394	11223080	UCSC	804	1704.67	up	2.12023	0.0236872
801882	TC1701380	APRF,FLJ20882,MGC16063,STAT3	Signal transducer and activator of ion 3 (Acute-phase response factor)|Signal transducer and activator of ion 3 (acute-phase response factor) (STAT3), variant 1|Signal transducer and activator of ion 3 (acute-phase response factor) (STAT3), variant 3	ENSG00000168610,GI:47080104,GI:47458819	chr17	-	37718869	37794049	UCSC	3498	7412	up	2.11893	0.00688869
802377	TC2200263	GCAT,KBL,MGC23053	2-amino-3-ketobutyrate coenzyme A ligase, mitochondrial precursor (EC 2.3.1.29) (AKB ligase) (Glycine acetyltransferase)|Glycine C-acetyltransferase (2-amino-3-ketobutyrate coenzyme A ligase) (GCAT), nuclear gene encoding mitochondrial protein	ENSG00000100116,GI:22035688	chr22	+	36533891	36543129	UCSC	464.667	984.333	up	2.11836	0.0106574
802741	TC0900751	GLIS3	Zinc finger protein GLIS3 (GLI-similar 3) (Zinc finger protein 515)	ENSG00000107249	chr9	-	3814127	4290035	UCSC	290.667	615.667	up	2.11812	0.010766
801353	TC1600236	LOC81691	Exonuclease NEF-sp|Exonuclease NEF-sp (LOC81691)	ENSG00000005189,GI:13569912	chr16	+	20725252	20768502	UCSC	586.667	1242.33	up	2.11761	0.0131589
803508	TC1100576	PELI3	Pellino homolog 3 (Drosophila) (PELI3)|Protein pellino homolog 3 (Pellino-3)	ENSG00000174516,GI:21450833	chr11	+	65990374	66001383	UCSC	557	1179	up	2.1167	0.0123905
801494	TC0300962	CRBN,DKFZp781K0715,MGC27358,MRT2A	Cereblon (CRBN)|Protein cereblon	ENSG00000113851,GI:39545579	chr3	-	3166695	3196394	UCSC	1068.67	2262	up	2.11666	0.0139291
801727	TC0400390	HERC5	HECT domain and RCC1-like domain-containing protein 5 (Cyclin-E- binding protein 1)|Hect domain and RLD 5 (HERC5)	ENSG00000138646,GI:7705930	chr4	+	89597291	89646337	UCSC	677.667	1434.33	up	2.11658	0.0270959
801560	TC1101568	BRMS1	Breast cancer metastasis suppressor 1 (BRMS1), variant 1|Breast cancer metastasis suppressor 1 (BRMS1), variant 2|Breast cancer metastasis suppressor 1 (BRMS1), variant 3|Breast cancer metastasis-suppressor 1	ENSG00000174744,GI:68348700,GI:68348701,GI:68348703	chr11	-	65861380	65869172	UCSC	764.333	1617.67	up	2.11644	0.00492057
802355	TC0800534	Gm85,MGC21654,WDR67	WD repeat domain 67 (WDR67)|WD-repeat protein 67	ENSG00000156787,GI:21717806	chr8	+	124154101	124233574	UCSC	1051	2224.33	up	2.1164	0.0115539
803400	TC0101451	PCTAIRE,PCTAIRE3,PCTK3	PCTAIRE protein kinase 3 (PCTK3), variant 1|PCTAIRE protein kinase 3 (PCTK3), variant 2|Serine/threonine-protein kinase PCTAIRE-3 (EC 2.7.1.37) (PCTAIRE-motif protein kinase 3)	ENSG00000117266,GI:47078230,GI:47078232	chr1	+	203740347	203768544	UCSC	815	1724	up	2.11534	0.00398949
801052	TC1701419	C17orf65,DKFZp762C2414,MGC119234	Chromosome 17 open reading frame 65 (C17orf65)	ENSG00000168597,GI:58218965	chr17	-	39608878	39619608	UCSC	1633.33	3455	up	2.11531	0.00250363
803697	TC1900595	ZNF283	Zinc finger protein 283	ENSG00000176232	chr19	+	49011742	49044703	UCSC	291	615.333	up	2.11455	0.019633
802534	TC2000121	C20orf19,DKFZP586H021,HT013,MGC102941	Chromosome 20 open reading frame 19 (C20orf19)	ENSG00000088970,GI:32189414	chr20	+	21054646	21175260	UCSC	704	1488.33	up	2.11411	0.016159
803532	TC1100920				chr11	+	118757730	118885146	UCSC	590.333	1248	up	2.11406	0.0137709
800480	TC0900105	CCDC2,CMG-1,CMG1,FLJ22621,IFT74	Intraflagellar transport 74 homolog (Chlamydomonas) (IFT74)|Intraflagellar transport 74 homolog (Coiled-coil domain-containing protein 2) (Capillary morphogenesis protein 1) (CMG-1)	ENSG00000096872,GI:13376668	chr9	+	26946410	27052928	UCSC	1099.67	2324.67	up	2.11397	0.0109919
801507	TC1200024	MGC45295,TUBL3,TULP3	Tubby like protein 3 (TULP3)|Tubby-related protein 3 (Tubby-like protein 3)	ENSG00000078246,GI:42544229	chr12	+	2870294	2920560	UCSC	4860.33	10270.3	up	2.11309	0.00760412
802799	TC0102051	TAF12,TAF2J,TAFII20	Ion initiation factor TFIID subunit 12 (ion initiation factor TFIID 20/15 kDa subunits) (TAFII-20/TAFII-15) (TAFII20/TAFII15)|TAF12 RNA polymerase II, TATA box binding protein (TBP)-associated factor, 20kDa (TAF12)	ENSG00000120656,GI:9943840	chr1	-	28801949	28842190	UCSC	1519	3209.67	up	2.11301	0.00855102
800955	TC1200865	RAD52	DNA repair protein RAD52 homolog|RAD52 homolog (S. cerevisiae) (RAD52), variant beta	ENSG00000002016,GI:20143957	chr12	-	891504	970617	UCSC	855	1806	up	2.11228	0.0045476
800687	TC0500749	RGS14	Regulator of G-protein signaling 14 (RGS14)|Regulator of G-protein signalling 14 (RGS14)	ENSG00000169220,GI:56682941	chr5	+	176717450	176732204	UCSC	1155.33	2440.33	up	2.11223	0.0264874
802311	TC0800909	RNF170	Ring finger protein 170|Ring finger protein 170 (RNF170)	ENSG00000120925,GI:21361953	chr8	-	42823938	42871023	UCSC	1071.33	2262.67	up	2.11201	0.0144881
802416	TC1200797	ATP6V0A2	ATPase, H+ transporting, lysosomal V0 subunit a2 (ATP6V0A2)|Vacuolar proton translocating ATPase 116 kDa subunit a isoform 2 (V- ATPase 116-kDa isoform a2) (TJ6)	ENSG00000185344,GI:42741678	chr12	+	122762818	122810394	UCSC	2170.67	4584	up	2.11179	0.0123433
801046	TC1600621	PLCG2	1-phosphatidylinositol-4,5-bisphosphate phosphodiesterase gamma 2 (EC 3.1.4.11) (Phosphoinositide phospholipase C) (PLC-gamma-2) (Phospholipase C-gamma-2) (PLC-IV)|Phospholipase C, gamma 2 (phosphatidylinositol-specific) (PLCG2)	ENSG00000197943,GI:4505870	chr16	+	80370408	80549399	UCSC	441.667	932	up	2.11019	0.0165923
801356	TC0800932	CC1,DRAGOU14,FIP200,RB1CC1	RB1-inducible coiled-coil 1 (RB1CC1)|RB1-inducible coiled-coil protein 1	ENSG00000023287,GI:41350194	chr8	-	53697569	53789578	UCSC	1549.67	3268.67	up	2.10927	0.0191673
801238	TC0801237	FLJ44694,KIAA0429,MIM,MIMA,MIMB,MTSS1	Metastasis suppressor 1 (MTSS1)|Metastasis suppressor protein 1 (Missing in metastasis protein) (Metastasis suppressor YGL-1)	ENSG00000170873,GI:30023852	chr8	-	125632212	125809862	UCSC	552.333	1164.67	up	2.10863	0.00679131
802596	TC0300133	CNOT10,DKFZP434K115,FLJ12890,FLJ13165	CCR4-NOT ion complex, subunit 10|CCR4-NOT ion complex, subunit 10 (CNOT10)	ENSG00000182973,GI:13123771	chr3	+	32701702	32790371	UCSC	1819.67	3836	up	2.10808	0.00736405
801753	TC0301491	IQCB1,NPHP5,PIQ,SLSN5	IQ calmodulin-binding motif-containing protein 1 (Nephrocystin-5)|IQ motif containing B1 (IQCB1), variant 1|IQ motif containing B1 (IQCB1), variant 3	ENSG00000173226,GI:66571279,GI:66571306	chr3	-	122971300	123036616	UCSC	1724.33	3634.67	up	2.10787	0.0245931
803202	TC0600185	H2A/c,H2AFC,H3/k,H3F1K,H3FK,HIST1H2AG,HIST1H2AH,HIST1H2AI,HIST1H2AL,HIST1H2AM,HIST1H3A,HIST1H3B,HIST1H3C,HIST1H3D,HIST1H3E,HIST1H3F,HIST1H3G,HIST1H3H,HIST1H3I,HIST1H3J	Histone 1, H2ai (HIST1H2AI)|Histone 1, H3h (HIST1H3H)|Histone H3.1 (H3/a) (H3/c) (H3/d) (H3/f) (H3/h) (H3/i) (H3/j) (H3/k) (H3/l)	ENSG00000196747,GI:15718713,GI:15718725	chr6	+	27883949	27887057	UCSC	254.333	536	up	2.10747	0.0002399
801587	TC1701194	CORO6	Coronin 6|Coronin 6 (CORO6)	ENSG00000167549,GI:14249581	chr17	-	24965900	24974048	UCSC	411.333	866.667	up	2.10697	0.00552457
801172	TC1100314	ZNF408	Zinc finger protein 408 (PR-domain zinc finger protein 17)|Zinc finger protein 408 (ZNF408)	ENSG00000175213,GI:13376063	chr11	+	46678944	46684037	UCSC	427	899.667	up	2.10695	0.0122527
803088	TC0101410	TMEM58	Transmembrane protein 58	ENSG00000198892	chr1	+	200124430	200128057	UCSC	326	686.333	up	2.10532	0.0396491
803433	TC0102529	MCT4,MCT5,SLC16A4	Monocarboxylate transporter 5 (MCT 5) (MCT 4)|Solute carrier family 16, member 4 (monocarboxylic acid transporter 5) (SLC16A4)	ENSG00000168679,GI:4759113	chr1	-	110707005	110735227	UCSC	287.333	604.667	up	2.10441	0.0227806
801478	TC0103379	ERO1LB	ERO1-like beta (S. cerevisiae) (ERO1LB)|ERO1-like protein beta precursor (EC 1.8.4.-) (ERO1-Lbeta) (Oxidoreductin-1-Lbeta) (Endoplasmic oxidoreductin-1-like protein B)	ENSG00000086619,GI:31377734	chr1	-	234445478	234511918	UCSC	1140	2398.67	up	2.10409	0.0204061
802237	TC1901212	HOOK2	Hook homolog 2 (Drosophila) (HOOK2)|Hook homolog 2 (h-hook2) (hHK2)	ENSG00000095066,GI:7019410	chr19	-	12734817	12750267	UCSC	335	704.667	up	2.10348	0.0156068
802714	TC2000671	PXMP4	Peroxisomal membrane protein 4 (24 kDa peroxisomal intrinsic membrane protein)|Peroxisomal membrane protein 4, 24kDa (PXMP4), variant 1|Peroxisomal membrane protein 4, 24kDa (PXMP4), variant 2	ENSG00000101417,GI:34452733,GI:34452735	chr20	-	31758176	31771777	UCSC	342.333	719.333	up	2.10127	0.045526
800862	TC0102278	CDCP2,LOC606495	Hypothetical protein LOC606495 (LOC606495)	ENSG00000157211,GI:72384353	chr1	-	54377256	54438362	UCSC	520.667	1094	up	2.10115	0.0216324
800855	TC0700505	LMTK2	Lemur tyrosine kinase 2|Lemur tyrosine kinase 2 (LMTK2)	ENSG00000164715,GI:38016936	chr7	+	97574133	97673537	UCSC	1559.67	3277	up	2.10109	0.0224306
801865	TC0600389	UBR2	Ubiquitin protein ligase E3 component n-recognin 2 (UBR2)|Ubiquitin-protein ligase E3 component N-recognin-2 (EC 6.-.-.-) (Ubiquitin-protein ligase E3-alpha-2) (Ubiquitin-protein ligase E3- alpha-II)	ENSG00000024048,GI:27597060	chr6	+	42639759	42769220	UCSC	1982.33	4164.67	up	2.10089	0.0104184
803450	TC0301495	FLJ11287,MGC49879,WDR5B	WD repeat domain 5B|WD repeat domain 5B (WDR5B)	ENSG00000196981,GI:42544246	chr3	-	123613390	123617572	UCSC	645.667	1356	up	2.10015	0.0197932
801876	TC0102643	NBPF11,NBPF12,NBPF8	Neuroblastoma breakpoint family, member 8 (NBPF8)	ENSG00000152042,GI:82734220	chr1	-	144744005	144794122	UCSC	1506	3162.67	up	2.10004	0.00608089
801285	TC0X01168	KIAA1495,LRCH2,dA204F4.4	Leucine-rich repeats and calponin homology (CH) domain containing 2|Leucine-rich repeats and calponin homology (CH) domain containing 2 (LRCH2)	ENSG00000130224,GI:40068043	chrX	-	114251441	114374891	UCSC	1067	2240.33	up	2.09966	0.0243345
801982	TC1101375		PREDICTED: similar to mitochondrial carrier protein MGC4399 isoform 1	ENSG00000123443	chr11	-	49411601	49412566	UCSC	743	1559.67	up	2.09915	0.0330194
800852	TC0201137	ACS3,ACSL3,FACL3,PRO2194	Acyl-CoA synthetase long-chain family member 3 (ACSL3), variant 1|Acyl-CoA synthetase long-chain family member 3 (ACSL3), variant 2|Long-chain-fatty-acid--CoA ligase 3 (EC 6.2.1.3) (Long-chain acyl-CoA synthetase 3) (LACS 3)	ENSG00000123983,GI:42794751,GI:42794753	chr2	+	223433976	223516362	UCSC	2428.67	5097.67	up	2.09896	0.0263864
800731	TC0X00777	TRAPPC2	Trafficking protein particle complex 2 (TRAPPC2), variant 1|Trafficking protein particle complex 2 (TRAPPC2), variant 2|Trafficking protein particle complex protein 2 (Sedlin) (MBP-1- interacting protein 2A) (MIP-2A)	ENSG00000196459,GI:58533177,GI:58533178	chrX	-	13640282	13662673	UCSC	1071.33	2248.33	up	2.09863	0.032646
801427	TC1200517	LGR5	Leucine-rich repeat-containing G protein-coupled receptor 5 (LGR5)|Leucine-rich repeat-containing G-protein coupled receptor 5 precursor (Orphan G-protein coupled receptor HG38) (G-protein coupled receptor 49) (G-protein coupled receptor 67)	ENSG00000139292,GI:24475886	chr12	+	70120031	70264886	UCSC	575.667	1208	up	2.09844	0.00951566
802818	TC1901326	GIOT-4,KOX6,ZNF14	Zinc finger protein 14 (ZNF14)|Zinc finger protein 14 (Zinc finger protein KOX6) (Gonadotropin- inducible ion repressor 4) (GIOT-4)	ENSG00000105708,GI:38045951	chr19	-	19682280	19704973	UCSC	268	562.333	up	2.09826	0.0117702
802749	TC1700843	HGS,HRS,ZFYVE8	Hepatocyte growth factor-regulated tyrosine kinase substrate (HGS)|Hepatocyte growth factor-regulated tyrosine kinase substrate (Protein pp110) (Hrs)	ENSG00000185359,GI:24496766	chr17	+	77261425	77279556	UCSC	1945.33	4081	up	2.09784	0.00673188
801610	TC0400607	ARFIP1,HSU52521,MGC117369	ADP-ribosylation factor interacting protein 1 (arfaptin 1) (ARFIP1), variant 1|ADP-ribosylation factor interacting protein 1 (arfaptin 1) (ARFIP1), variant 2|ADP-ribosylation factor interacting protein 1 (arfaptin 1) (ARFIP1), variant 3|Arfaptin-1 (ADP-ribosylation factor-interacting protein 1)	ENSG00000164144,GI:71040088,GI:71040091,GI:71040093	chr4	+	153920562	154052514	UCSC	1183	2481	up	2.09721	0.00956
803070	TC0201953	MGC105033,MGC75012,ZRANB3	Zinc finger, RAN-binding domain containing 3|Zinc finger, RAN-binding domain containing 3 (ZRANB3)	ENSG00000121988,GI:62860045	chr2	-	135673707	136005276	UCSC	1411.67	2960.33	up	2.09705	0.0174803
801810	TC0700582	MGC35361	Hypothetical protein MGC35361 (MGC35361)	GI:22218352	chr7	+	102176654	102236907	UCSC	865.333	1814.33	up	2.09669	0.0243916
803468	TC1900414	CHST8	Carbohydrate (N-acetylgalactosamine 4-0) sulfotransferase 8 (CHST8)|Carbohydrate sulfotransferase 8 (EC 2.8.2.-) (N-acetylgalactosamine-4- O-sulfotransferase 1) (GalNAc-4-O-sulfotransferase 1) (GalNAc-4-ST1) (GalNAc4ST-1)	ENSG00000124302,GI:21361615	chr19	+	38804713	38956253	UCSC	405.333	849.667	up	2.09622	0.0293505
801607	TC0400563	FLJ35970,HP43.8KD,KIAA1891,USP38	Ubiquitin carboxyl-terminal hydrolase 38 (EC 3.1.2.15) (Ubiquitin thiolesterase 38) (Ubiquitin-specific-processing protease 38) (Deubiquitinating enzyme 38) (HP43.8KD)|Ubiquitin specific peptidase 38 (USP38)	ENSG00000170185,GI:31559774	chr4	+	144325548	144362103	UCSC	1636	3429.33	up	2.09617	0.0223053
802323	TC1900909				chr19	+	61596914	61602351	UCSC	775.333	1624.67	up	2.09544	0.00579571
803196	TC1900212	ZNF136	Zinc finger protein 136	ENSG00000190734,ENSG00000196646	chr19	+	12134879	12161063	UCSC	322.667	676	up	2.09504	0.0241968
801639	TC1500697				chr15	-	18693937	18704824	UCSC	1096	2295.33	up	2.09428	0.0163897
801664	TC1200190	C12orf39	Chromosome 12 open reading frame 39 (C12orf39)|Protein MGC10946 precursor [Contains: Putative amidated peptide NWTPQAMLYLKGAQ]	ENSG00000134548,GI:13386481	chr12	+	21570508	21576724	UCSC	313.667	656.333	up	2.09245	0.0263351
801653	TC1600420		PAPD5 protein (Fragment)	ENSG00000121274	chr16	+	48745280	48820945	UCSC	3002.33	6280	up	2.09171	0.00631239
801738	TC1900782				chr19	+	57696892	57699846	UCSC	465.667	974	up	2.09162	0.000614936
801546	TC1600213				chr16	+	16319918	16321536	UCSC	550.333	1151	up	2.09146	0.00243969
801909	TC1701682	C17orf28,DMC1,FLJ43526	Chromosome 17 open reading frame 28 (C17orf28)|Protein C17orf28 (Down-regulated in multiple cancers-1)	ENSG00000167861,GI:29825822	chr17	-	70458435	70480495	UCSC	1169.67	2445.33	up	2.09062	0.0138418
801305	TC0200306	LOC56902	Putatative 28 kDa protein|Putatative 28 kDa protein (LOC56902)	ENSG00000115946,GI:31377729	chr2	+	68238509	68256593	UCSC	1496.33	3127.67	up	2.09022	0.0238049
801256	TC1400962	MAP3K9	Mitogen-activated protein kinase kinase kinase 9 (EC 2.7.1.37) (Mixed lineage kinase 1)	ENSG00000006432	chr14	-	70264609	70345641	UCSC	538.667	1125.67	up	2.08973	0.0265841
800443	TC0601126	C6orf47,D6S53E,G4,NG34	Chromosome 6 open reading frame 47 (C6orf47)|Protein C6orf47 (G4 protein)	ENSG00000203440,ENSG00000204439,GI:57165365	chr6	-	31734054	31736528	UCSC	965.333	2017	up	2.08943	0.0229247
802269	TC1601259	FA2H,FAAH,FAXDC1,FLJ25287	Fatty acid 2-hydroxylase|Fatty acid 2-hydroxylase (FA2H)	ENSG00000103089,GI:33636751	chr16	-	73304359	73366231	UCSC	436.333	911.667	up	2.08938	0.00494762
801123	TC0100421	MFSD2	Major facilitator superfamily domain containing 2|Major facilitator superfamily domain containing 2 (MFSD2)	ENSG00000168389,GI:42713695	chr1	+	40193389	40208225	UCSC	1284.67	2684	up	2.08926	0.00501338
800828	TC1300029	SPATA13	Spermatogenesis associated 13|Spermatogenesis associated 13 (SPATA13)	ENSG00000182957,GI:23308552	chr13	+	23451949	23779210	UCSC	239.667	500.667	up	2.08901	0.0405402
802981	TC0500369			ENSG00000174132	chr5	+	99898908	99950344	UCSC	346.333	723.333	up	2.08855	0.0344057
802406	TC1600823	ROGDI	Leucine zipper domain protein|Rogdi homolog (Drosophila) (ROGDI)	ENSG00000067836,GI:13375778	chr16	-	4786970	4792952	UCSC	1284.33	2681.33	up	2.08772	0.0128527
801310	TC0200501	ACDP4,CNNM4,KIAA1592	Cyclin M4|Cyclin M4 (CNNM4)	ENSG00000158158,GI:94681045	chr2	+	96790366	96841351	UCSC	1884.67	3934.33	up	2.08755	0.00958916
801740	TC0901439	FLJ13451,PTFalpha,SNAP190,SNAPC4	Small nuclear RNA activating complex, polypeptide 4, 190kDa (SNAPC4)|SnRNA-activating protein complex subunit 4 (SNAPc subunit 4) (snRNA- activating protein complex 190 kDa subunit) (SNAPc 190 kDa subunit) (Proximal sequence element-binding ion factor alpha subunit) (PSE-binding factor alpha subunit) (PTF alpha s	ENSG00000165684,GI:92859677	chr9	-	138389850	138414481	UCSC	505	1054	up	2.08713	0.00850386
801891	TC0101461	SRGAP2	SLIT-ROBO Rho GTPase-activating protein 2 (srGAP2) (Formin-binding protein 2)	ENSG00000163486	chr1	+	204582820	204704398	UCSC	2318.33	4837.33	up	2.08656	0.0152047
802196	TC0500086				chr5	+	27508171	27530199	UCSC	1125	2346.67	up	2.08593	0.0114105
801822	TC1600773	LOC283874	HERV-K_16p3.3 provirus ancestral Env polyprotein (Envelope polyprotein) [Contains: Surface protein (SU); Transmembrane protein (TM)]|Hypothetical protein LOC283874 (LOC283874)	ENSG00000198044,GI:61676099	chr16	-	2651152	2663443	UCSC	1183.33	2467.33	up	2.08507	0.00466088
803742	TC1700910			ENSG00000205817	chr17	-	2572895	2585219	UCSC	298.333	622	up	2.08492	0.0183542
801429	TC0901443	NOTCH1,TAN1,hN1	Neurogenic locus notch homolog protein 1 precursor (Notch 1) (hN1) (Translocation-associated notch protein TAN-1) [Contains: Notch 1 extracellular truncation; Notch 1 intracellular domain]|Notch homolog 1, translocation-associated (Drosophila) (NOTCH1)	ENSG00000148400,GI:27894367	chr9	-	138508717	138560135	UCSC	770	1605	up	2.08442	0.0183116
802330	TC1201578				chr12	-	111170267	111170699	UCSC	2484	5177.67	up	2.08441	0.0186821
803722	TC0500930	CD118,LIFR,SJS2,STWS,SWS	Leukemia inhibitory factor receptor alpha (LIFR)|Leukemia inhibitory factor receptor precursor (LIF-R) (CD118 antigen)	ENSG00000113594,GI:73486667	chr5	-	38510823	38631264	UCSC	967.667	2017	up	2.0844	0.0119153
803348	TC0900860	PTENP1	Phosphatase and tensin homolog 2 (Fragment)	ENSG00000147974	chr9	-	33665438	33666649	UCSC	1166.67	2431.67	up	2.08429	0.0432196
801925	TC0800606	ZNF623	Zinc finger protein 623	ENSG00000183309	chr8	+	144789343	144809731	UCSC	1500.67	3127.67	up	2.08418	0.0110779
801735	TC1000629	GRK5	G protein-coupled receptor kinase 5 (EC 2.7.1.-) (G protein-coupled receptor kinase GRK5)|G protein-coupled receptor kinase 5 (GRK5)	ENSG00000198873,GI:51896033	chr10	+	120957091	121205830	UCSC	416.333	867.667	up	2.08407	0.00615518
803619	TC0601273	PAF-2,PAF2,PEX6,PXAAA1	Peroxisomal biogenesis factor 6 (PEX6)|Peroxisome assembly factor 2 (PAF-2) (Peroxisomal-type ATPase 1) (Peroxin-6) (Peroxisomal biogenesis factor 6)	ENSG00000124587,GI:21361243	chr6	-	43039586	43054936	UCSC	315	656.333	up	2.0836	0.00411564
801182	TC0600022	DHQV,DIA6,DKFZp686I15217,NMOR2,NQO2,QR2	Hypothetical protein DKFZp686I15217 (DKFZp686I15217)|NAD(P)H dehydrogenase, quinone 2 (NQO2)|Ribosyldihydronicotinamide dehydrogenase [quinone] (EC 1.10.99.2) (NRH dehydrogenase [quinone] 2) (Quinone reductase 2) (QR2) (NRH:quinone oxidoreductase 2)	ENSG00000124588,ENSG00000164386,GI:4505416,GI:46559764	chr6	+	2933200	2965000	UCSC	1436.67	2993	up	2.08329	0.0179803
801367	TC0700872			ENSG00000106479	chr7	+	149166389	149193870	UCSC	364.667	759.667	up	2.08318	0.00219218
802262	TC0801280	IBP,KIAA1882,MGC4737,MGC4769,NIBP,T1	NIK and IKK(beta) binding protein|NIK and IKK{beta} binding protein (NIBP)	ENSG00000167632,GI:40255275	chr8	-	140811770	141537860	UCSC	1135	2364.33	up	2.08311	0.00770059
801973	TC1700734	C17orf80,FLJ20721,HLC-8,MIG3	Chromosome 17 open reading frame 80 (C17orf80)|Lung cancer-related protein 8	ENSG00000141219,GI:34222156	chr17	+	68740192	68756610	UCSC	1366.67	2846	up	2.08244	0.0316721
801489	TC2200435	CHC22,CLH22,CLTCL,CLTCL1,CLTD	Clathrin heavy chain 2 (CLH-22)|Clathrin, heavy polypeptide-like 1 (CLTCL1), variant 1|Clathrin, heavy polypeptide-like 1 (CLTCL1), variant 2	ENSG00000070371,GI:4502902,GI:9257201	chr22	-	17546989	17659210	UCSC	781.333	1625.67	up	2.08063	0.0165566
802268	TC0300076	C3orf19	Chromosome 3 open reading frame 19 (C3orf19)	ENSG00000154781,GI:31652250	chr3	+	14668263	14689157	UCSC	1018.33	2118	up	2.07987	0.0141645
802984	TC1201547	FLJ41739,KCTD10,MSTP028,ULRO61	Potassium channel tetramerisation domain containing 10|Potassium channel tetramerisation domain containing 10 (KCTD10)	ENSG00000110906,GI:70608095	chr12	-	108370843	108399732	UCSC	1558.33	3240.33	up	2.07936	0.0143548
803044	TC1000606	ATRNL1	Attractin-like 1|Attractin-like 1 (ATRNL1)	ENSG00000107518,GI:46410930	chr10	+	116843114	117698484	UCSC	274.333	570	up	2.07776	0.0327644
800982	TC0102210	TESK2	Dual specificity testis-specific protein kinase 2 (EC 2.7.1.37) (EC 2.7.1.112) (Testicular protein kinase 2)|Testis-specific kinase 2 (TESK2)	ENSG00000070759,GI:6005895	chr1	-	45582142	45729425	UCSC	632.333	1313.67	up	2.07749	0.00685308
801666	TC0700753				chr7	+	140420501	140559033	UCSC	669	1388.67	up	2.07573	0.00734556
801737	TC1100129	ASM,NPD,SMPD1	Sphingomyelin phosphodiesterase 1, acid lysosomal (acid sphingomyelinase) (SMPD1), variant 1|Sphingomyelin phosphodiesterase 1, acid lysosomal (acid sphingomyelinase) (SMPD1), variant 2|Sphingomyelin phosphodiesterase precursor (EC 3.1.4.12) (Acid sphingomyelinase) (aSMase)	ENSG00000166311,GI:56117839,GI:56117841	chr11	+	6368231	6372801	UCSC	391.333	812	up	2.07496	0.0221551
801287	TC0101202	NIT1	Nitrilase 1 (NIT1)|Nitrilase homolog 1 (EC 3.5.-.-)	ENSG00000158793,GI:5031946	chr1	+	159354496	159361859	UCSC	1331.33	2761.67	up	2.07436	0.00841412
802265	TC0201395	CCDC121,FLJ13646,FLJ43364	Coiled-coil domain containing 121 (CCDC121)	ENSG00000176714,GI:39979625	chr2	-	27702010	27705402	UCSC	548	1136.33	up	2.0736	0.038558
802610	TC0800846	FE,GTF2E2,TF2E2,TFIIE-B	General ion factor IIE, polypeptide 2, beta 34kDa (GTF2E2)|Ion initiation factor IIE beta subunit (TFIIE-beta)	ENSG00000197265,GI:34222295	chr8	-	30555422	30635274	UCSC	892	1849.33	up	2.07324	0.0484525
801938	TC1000007	FLJ40354,KIAA0982,RP11-529L18.2,WDR37	WD repeat domain 37 (WDR37)|WD-repeat protein 37	ENSG00000047056,GI:71164896	chr10	+	1085478	1168237	UCSC	616.667	1278.33	up	2.07297	0.0135223
802328	TC1600935	CDR2	Cerebellar degeneration-related protein 2 (Paraneoplastic cerebellar degeneration-associated antigen) (Major Yo paraneoplastic antigen)	ENSG00000140743	chr16	-	22264758	22293439	UCSC	966	2002.33	up	2.07281	0.0276216
802202	TC0801153	DKFZp566B1346,DORFIN,RNF19	RING finger protein 19 (Dorfin) (Double ring-finger protein) (p38 protein)|Ring finger protein 19 (RNF19), variant 1|Ring finger protein 19 (RNF19), variant 2	ENSG00000034677,GI:35493781,GI:35493800	chr8	-	101338464	101391570	UCSC	926	1919.33	up	2.07271	0.0198409
802513	TC1500421	ZWILCH	Zwilch	ENSG00000174442	chr15	+	64584485	64628866	UCSC	2691.33	5578	up	2.07258	0.00729357
801857	TC0701273	LOC285908	Hypothetical protein LOC285908 (LOC285908)	ENSG00000179406,GI:57863306	chr7	-	65478479	65502859	UCSC	487	1009.33	up	2.07255	0.0188412
801848	TC0600026			ENSG00000193311	chr6	+	3099871	3099981	UCSC	402	833	up	2.07214	0.00176697
801689	TC1901715			ENSG00000204649	chr19	-	55776934	55777167	UCSC	440	911.667	up	2.07197	0.042612
802590	TC1701215	C17orf40,HCA66,UTP6	Hepatocellular carcinoma-associated antigen 66|UTP6, small subunit (SSU) processome component, homolog (yeast) (UTP6)	ENSG00000108651,GI:49574528	chr17	-	27214303	27252842	UCSC	1832	3795	up	2.07151	0.0117787
802183	TC1200303	TROAP	Trophinin associated protein (tastin) (TROAP)|Trophinin-associated protein (Tastin) (Trophinin-assisting protein)	ENSG00000135451,GI:33438581	chr12	+	48003186	48011781	UCSC	1500.67	3107	up	2.07041	0.00623398
801119	TC0301892	CT,CTPCT,PCYT1,PCYT1A	Choline-phosphate cytidylyltransferase A (EC 2.7.7.15) (Phosphorylcholine transferase A) (CTP:phosphocholine cytidylyltransferase A) (CT A) (CCT A) (CCT-alpha)|Phosphate cytidylyltransferase 1, choline, alpha (PCYT1A)	ENSG00000161217,GI:31543384	chr3	-	197449652	197499113	UCSC	884.667	1831.33	up	2.07008	0.0215039
802011	TC0401301	ANAPC10,APC10,DKFZP564L0562,DOC1	Anaphase promoting complex subunit 10 (ANAPC10)|Anaphase-promoting complex subunit 10 (APC10) (Cyclosome subunit 10)	ENSG00000164162,GI:7657034	chr4	-	146135760	146238821	UCSC	1252.67	2593	up	2.06998	0.0239613
801154	TC1901642	NAPA	Alpha-soluble NSF attachment protein (SNAP-alpha) (N-ethylmaleimide- sensitive factor attachment protein, alpha)|N-ethylmaleimide-sensitive factor attachment protein, alpha (NAPA)	ENSG00000105402,GI:47933378	chr19	-	52682703	52710309	UCSC	2012.33	4164.67	up	2.06957	0.0292955
802464	TC0201171	ARMC9		ENSG00000135931	chr2	+	231771589	231946850	UCSC	660.333	1366	up	2.06865	0.00363056
801413	TC1300121	BTF4,GTF2F2,RAP30,TFIIF	General ion factor IIF, polypeptide 2 (30kD subunit) (GTF2F2)|Ion initiation factor IIF beta subunit (EC 3.6.1.-) (ATP- dependent helicase GTF2F2) (TFIIF-beta) (ion initiation factor RAP30)	ENSG00000188342,GI:4758487	chr13	+	44592640	44756240	UCSC	856	1770.67	up	2.06854	0.0201566
801630	TC2000214	ACSS2	Acetyl-coenzyme A synthetase, cytoplasmic (EC 6.2.1.1) (Acetate--CoA ligase) (Acyl-activating enzyme) (Acetyl-CoA synthetase) (ACS) (AceCS) (Acyl-CoA synthetase short-chain family member 2)|Acyl-CoA synthetase short-chain family member 2 (ACSS2), variant 1|Acyl-CoA synthetase short-chain family member 2 (ACSS2), variant 2	ENSG00000131069,GI:21269869,GI:21269871	chr20	+	32926406	32979426	UCSC	568.333	1175	up	2.06745	0.037812
802671	TC0103158	TMEM81		ENSG00000174529	chr1	-	203318880	203320211	UCSC	268.333	554.667	up	2.06708	0.0111318
801626	TC1700673	TANC2	Putative ankyrin-repeat containing protein	ENSG00000170921	chr17	+	58440675	58853443	UCSC	1441.33	2978.67	up	2.0666	0.0286309
803142	TC1901427	THAP8	THAP domain containing 8 (THAP8)|THAP domain-containing protein 8	ENSG00000161277,GI:22749336	chr19	-	41217727	41237504	UCSC	355.667	735	up	2.06654	0.0425358
801676	TC0100371	ADC,KIAA1945,ODC-p,ODC1L	Arginine decarboxylase (ADC)|Arginine decarboxylase (EC 4.1.1.19) (ARGDC) (ADC) (Ornithine decarboxylase-like protein) (ODC-paralogue) (ODC-p)	ENSG00000142920,GI:31543358	chr1	+	33319301	33358717	UCSC	532.333	1100	up	2.06637	0.00684013
801325	TC1300091	BM-002,C13orf20,UFM1,bA131P10.1	Ubiquitin-fold modifier 1 (UFM1)|Ubiquitin-fold modifier 1 precursor	ENSG00000120686,GI:7705299	chr13	+	37821986	37835140	UCSC	1508	3116	up	2.06631	0.0126268
800510	TC2000732			ENSG00000191390,ENSG00000196756,ENSG00000199452	chr20	-	36482653	36497434	UCSC	1778.33	3674	up	2.06598	0.00953962
802010	TC0301262	DKFZp686G21125,H4P,IHRP,ITIH4,ITIHL1,MUSTN1,PK120,TMEM110	Inter-alpha (globulin) inhibitor H4 (plasma Kallikrein-sensitive glycoprotein) (ITIH4)|Inter-alpha-trypsin inhibitor heavy chain H4 precursor (ITI heavy chain H4) (Inter-alpha-inhibitor heavy chain 4) (Inter-alpha-trypsin inhibitor family heavy chain-related protein) (IHRP) (Plasma kallikrein sensitive glycoprotein 120) (PK-120) (GP120) [Co	ENSG00000055955,GI:40288189	chr3	-	52822047	52906652	UCSC	451.333	932	up	2.06499	0.0139484
801027	TC0101129	DAP3	Death associated protein 3 (DAP3), nuclear gene encoding mitochondrial protein, variant 1|Death associated protein 3 (DAP3), nuclear gene encoding mitochondrial protein, variant 2|Mitochondrial 28S ribosomal protein S29 (S29mt) (MRP-S29) (Death- associated protein 3) (DAP-3) (Ionizing radiation resistance conferring protein)	ENSG00000132676,GI:16905525,GI:16905527	chr1	+	153925473	153975425	UCSC	1282.67	2648	up	2.06445	0.00281038
801841	TC0400674	CLC3,CLCN3,ClC-3	Chloride channel 3 (CLCN3), variant b|Chloride channel 3 (CLCN3), variant e|Chloride channel protein 3 (ClC-3)	ENSG00000109572,GI:55770837,GI:55770839	chr4	+	170778297	170878731	UCSC	1802.67	3721.33	up	2.06435	0.0216298
801566	TC1700431	WIRE	WIP-related protein (WASP-interacting protein-related protein) (WIP- and CR16-homologous protein)|WIRE protein (WIRE)	ENSG00000171475,GI:75812910	chr17	+	35629082	35691965	UCSC	1183.33	2442	up	2.06366	0.0259725
800977	TC0200883	HOX4,HOX4E,HOX5.4,HOXD8	Homeobox D8 (HOXD8)|Homeobox protein Hox-D8 (Hox-4E) (Hox-5.4)	ENSG00000175879,GI:23510373	chr2	+	176702668	176705322	UCSC	466.333	962.333	up	2.06362	0.0176058
802437	TC0700454	FLJ30671,MGC26655,RPIB9,RPIP9	Rap2-binding protein 9|Rap2-binding protein 9 (RPIB9)	ENSG00000105784,GI:19923089	chr7	+	87095665	87299547	UCSC	735.667	1518	up	2.06343	0.0135618
802561	TC0201826	Fliz1,ZC3H8,ZC3HDC8	Zinc finger CCCH-type containing 8 (ZC3H8)|Zinc finger CCCH-type domain-containing protein 8	ENSG00000144161,GI:14210505	chr2	-	112689913	112729159	UCSC	720.333	1486.33	up	2.0634	0.0446216
800530	TC0301364			ENSG00000194869	chr3	-	79069879	79070119	UCSC	971.333	2004	up	2.06314	0.00098589
801860	TC1200690	IFT81	Intraflagellar transport 81 (Carnitine deficiency-associated protein expressed in ventricle 1) (CDV-1 protein)|Intraflagellar transport 81 homolog (Chlamydomonas) (IFT81), variant 1|Intraflagellar transport 81 homolog (Chlamydomonas) (IFT81), variant 2	ENSG00000122970,GI:32526900,GI:34147402	chr12	+	109046555	109140982	UCSC	800.333	1651	up	2.06289	0.0188971
803667	TC2000860	PMEPA1,STAG1,TMEPAI	Transmembrane prostate androgen-induced protein (Solid tumor- associated 1 protein)|Transmembrane, prostate androgen induced RNA (TMEPAI), variant 1|Transmembrane, prostate androgen induced RNA (TMEPAI), variant 2|Transmembrane, prostate androgen induced RNA (TMEPAI), variant 3|Transmembrane, prostate androgen induced RNA (TMEPAI), variant 4	ENSG00000124225,GI:40317614,GI:40317615,GI:40317617,GI:40317619	chr20	-	55656858	55719998	UCSC	378.667	781	up	2.0625	0.0186856
802686	TC0700892		Chondroitin sulfate glucuronyltransferase (EC 2.4.1.226) (N- acetylgalactosaminyl-proteoglycan 3-beta-glucuronosyltransferase) (Chondroitin glucuronyltransferase II) (CSGlcA-T)	ENSG00000033100	chr7	+	150560508	150566838	UCSC	1329	2741	up	2.06245	0.012018
801288	TC0501156	GLRX,GRX,GRX1,MGC117407	Glutaredoxin (thioltransferase) (GLRX)|Glutaredoxin-1 (Thioltransferase-1) (TTase-1)	ENSG00000173221,GI:4504024	chr5	-	95175309	95184465	UCSC	1664	3430.33	up	2.0615	0.00898808
803510	TC0100624	DNAJC6	CDNA FLJ41456 fis, clone BRSTN2012320|DnaJ (Hsp40) homolog, subfamily C, member 6	ENSG00000116675,ENSG00000193123,ENSG00000198693,ENSG00000201052	chr1	+	65492733	65654277	UCSC	1704.33	3513.33	up	2.06141	0.00836156
801908	TC1900291	CELIAC4,MYO9B,MYR5	Myosin IXB (MYO9B)|Myosin-9B (Myosin IXb) (Unconventional myosin-9b)	ENSG00000099331,GI:33356169	chr19	+	17047596	17185103	UCSC	1356	2795	up	2.06121	0.0143119
803085	TC0102375	KIAA1097,MGC16868,USP33,VDU1	Ubiquitin carboxyl-terminal hydrolase 33 (EC 3.1.2.15) (Ubiquitin thiolesterase 33) (Ubiquitin-specific-processing protease 33) (Deubiquitinating enzyme 33) (VHL-interacting deubiquitinating enzyme 1)|Ubiquitin specific peptidase 33 (USP33), variant 1|Ubiquitin specific peptidase 33 (USP33), variant 2|Ubiquitin specific peptidase 33 (USP33), variant 3	ENSG00000077254,GI:42516560,GI:42516564,GI:42516566	chr1	-	77934260	77998144	UCSC	1679.67	3461.67	up	2.06092	0.00621499
803236	TC0400610	KIAA0517,RNF86,TRIM2	Tripartite motif protein 2 (RING finger protein 86)|Tripartite motif-containing 2 (TRIM2)	ENSG00000109654,GI:15011942	chr4	+	154292944	154479924	UCSC	1387	2857.67	up	2.06032	0.0351318
801808	TC2000212	TP53INP2	Tumor protein p53 inducible nuclear protein 2 (TP53INP2)|Tumor protein p53-inducible nuclear protein 2 (p53-inducible protein U) (PIG-U)	ENSG00000078804,GI:39930398	chr20	+	32755804	32764901	UCSC	797.333	1642.67	up	2.0602	0.029539
801397	TC0300631	TMEM108		ENSG00000144868	chr3	+	134239936	134597748	UCSC	979	2016.33	up	2.05958	0.00792067
802111	TC2200417	ATP6E,ATP6E2,ATP6V1E,ATP6V1E1,P31,Vma4	ATPase, H+ transporting, lysosomal 31kDa, V1 subunit E1 (ATP6V1E1), variant 1|ATPase, H+ transporting, lysosomal 31kDa, V1 subunit E1 (ATP6V1E1), variant 2|ATPase, H+ transporting, lysosomal 31kDa, V1 subunit E1 (ATP6V1E1), variant 3|Vacuolar ATP synthase subunit E (EC 3.6.3.14) (V-ATPase E subunit) (Vacuolar proton pump E subunit) (V-ATPase 31 kDa subunit) (P31)	ENSG00000131100,GI:87159814,GI:87159815,GI:87159817	chr22	-	16454903	16491588	UCSC	2440.67	5026	up	2.05927	0.0255827
802497	TC1901304	ELL	Elongation factor RNA polymerase II (ELL)|RNA polymerase II elongation factor ELL (Eleven-nineteen lysine-rich leukemia protein)	ENSG00000105656,GI:47078265	chr19	-	18414474	18493918	UCSC	1109.67	2284.67	up	2.05888	0.023923
801654	TC1201663	FLJ30380,FLJ32372,MGC7036	Hypothetical protein MGC7036 (MGC7036)	ENSG00000150977,GI:21450827	chr12	-	122465541	122487233	UCSC	1553	3196.33	up	2.05817	0.04862
802817	TC1200657	KIAA1033		ENSG00000136051	chr12	+	104025622	104087034	UCSC	1931.67	3975.67	up	2.05815	0.0106752
801414	TC0400689	WDR17	WD repeat domain 17 (WDR17), variant 1|WD repeat domain 17 (WDR17), variant 2|WD-repeat protein 17	ENSG00000150627,GI:55743148,GI:55925652	chr4	+	177224126	177340959	UCSC	879.667	1810.33	up	2.05798	0.0402543
801169	TC1900880	SUV420H2	Suppressor of variegation 4-20 homolog 2|Suppressor of variegation 4-20 homolog 2 (Drosophila) (SUV420H2)	ENSG00000133247,GI:31543168	chr19	+	60543076	60551300	UCSC	783.667	1612.67	up	2.05785	0.0118647
801983	TC1700747	CDR2L	Cerebellar degeneration-related protein 2-like (CDR2L)|Paraneoplastic antigen	ENSG00000109089,GI:32698689	chr17	+	70495322	70513479	UCSC	1057.33	2175.67	up	2.05769	0.026159
801553	TC2000883	CABLES2	CDK5 and ABL1 enzyme substrate 2 (Interactor with CDK3 2) (Ik3-2)	ENSG00000149679	chr20	-	60397083	60415736	UCSC	1047.67	2155.67	up	2.05759	0.00725976
801679	TC1200731	TMEM118	Transmembrane protein 118 (TMEM118)	ENSG00000135119,GI:14249505	chr12	+	115660499	115775130	UCSC	2636.67	5425	up	2.05752	0.0138719
801940	TC0202339	CHPF,CSS2,FLJ22678	Chondroitin polymerizing factor (CHPF)|Chondroitin sulfate synthase 2 (EC 2.4.1.175) (Glucuronosyl-N- acetylgalactosaminyl-proteoglycan 4-beta-N- acetylgalactosaminyltransferase II) (N-acetylgalactosaminyl- proteoglycan 3-beta-glucuronosyltransferase II) (EC 2.4.1.226) (Chondroitin glucuronylt	ENSG00000123989,GI:34222219	chr2	-	220111913	220116753	UCSC	889.667	1829.67	up	2.05658	0.0183792
803248	TC0900394	PTPDC1	Protein tyrosine phosphatase domain containing 1 (PTPDC1), variant 1|Protein tyrosine phosphatase domain containing 1 (PTPDC1), variant 2|Protein tyrosine phosphatase domain containing 1 protein isoform 1	ENSG00000158079,GI:30089949,GI:30089951	chr9	+	95832897	95911959	UCSC	847.667	1742.33	up	2.05545	0.0128574
802587	TC1200002	CCDC77	Coiled-coil domain containing 77 (CCDC77)	ENSG00000120647,GI:34222123	chr12	+	381071	422065	UCSC	975.333	2004.67	up	2.05537	0.0319385
802909	TC0200964	MARS2,MetRS,mtMetRS	Methionine-tRNA synthetase 2 (mitochondrial) (MARS2), nuclear gene encoding mitochondrial protein|Methionyl-tRNA synthetase, mitochondrial precursor (EC 6.1.1.10) (Methionine--tRNA ligase 2) (Mitochondrial methionine--tRNA ligase) (MtMetRS)	ENSG00000152428,GI:56550036	chr2	+	198278332	198281358	UCSC	1555	3195.33	up	2.05488	0.024288
801340	TC0701056	DRCTNNB1A	Down-regulated by CTNNB1 protein A|Down-regulated by Ctnnb1, a (DRCTNNB1A)	ENSG00000122591,GI:19923645	chr7	-	22949784	23020339	UCSC	1670.67	3433	up	2.05487	0.0133934
802531	TC0800089			ENSG00000205873	chr8	+	12339013	12468788	UCSC	560	1150.67	up	2.05476	0.0435098
801648	TC0601129	BAT5,D6S82E,NG26	HLA-B associated 5 (BAT5)|Protein BAT5 (HLA-B-associated 5) (G5 protein)	ENSG00000204427,GI:15100150	chr6	-	31762715	31779172	UCSC	670.333	1377	up	2.0542	0.0380532
801213	TC0102207	HECTD3	HECT domain containing 3	ENSG00000126107	chr1	-	45240797	45249625	UCSC	2086.67	4285.67	up	2.05383	0.00848907
801595	TC1901543	ATP1A3	Sodium/potassium-transporting ATPase alpha-3 chain (EC 3.6.3.9) (Sodium pump 3) (Na+/K+ ATPase 3) (Alpha(III))	ENSG00000105409	chr19	-	47162576	47190224	UCSC	3453.67	7088.67	up	2.0525	0.0112739
801434	TC2200514	C22orf14,DERL3,IZP6,MGC71803	Der1-like domain family, member 3 (DERL3), variant 2|Derlin-3 (Degradation in endoplasmic reticulum protein 3) (Der1-like protein 3) (DERtrin-3)	ENSG00000099958,GI:50845410	chr22	-	22506690	22511315	UCSC	433.667	890	up	2.05227	0.00453987
801235	TC1101489	STX5A	Syntaxin-5	ENSG00000162236	chr11	-	62330946	62356136	UCSC	1731.33	3552.33	up	2.05179	0.00876618
801464	TC1700155	PIGL	N-acetylglucosaminyl-phosphatidylinositol de-N-acetylase (EC 3.5.1.89) (Phosphatidylinositol-glycan biosynthesis, class L protein) (PIG-L)|Phosphatidylinositol glycan, class L (PIGL)	ENSG00000108474,GI:24430188	chr17	+	16061249	16170296	UCSC	1015.67	2083.67	up	2.05153	0.0156934
803752	TC0501059	ANKRA2	Ankyrin repeat family A protein 2 (RFXANK-like 2)|Ankyrin repeat, family A (RFXANK-like), 2 (ANKRA2)	ENSG00000164331,GI:21362082	chr5	-	72883916	72897267	UCSC	499	1023.67	up	2.05144	0.040121
802683	TC0X00688	ABC42,ABCD1,ALD,ALDP,AMN	ATP-binding cassette sub-family D member 1 (Adrenoleukodystrophy protein) (ALDP)|ATP-binding cassette, sub-family D (ALD), member 1 (ABCD1)	ENSG00000101986,GI:7262392	chrX	+	152643517	152663410	UCSC	343.667	704.667	up	2.05044	0.010165
801784	TC2000840	ZNF217	Zinc finger protein 217|Zinc finger protein 217 (ZNF217)	ENSG00000171940,GI:40807454	chr20	-	51617011	51658390	UCSC	1835.67	3762.33	up	2.04957	0.0116529
801741	TC0301213	GMPPB	GDP-mannose pyrophosphorylase B (GMPPB), variant 1|GDP-mannose pyrophosphorylase B (GMPPB), variant 2|GDP-mannose pyrophosphorylase B isoform 2	ENSG00000173540,GI:11761618,GI:11761620	chr3	-	49732361	49736388	UCSC	873.333	1789.67	up	2.04924	0.0230388
802254	TC1001289	C10orf118,FLJ10188,FLJ35301	Chromosome 10 open reading frame 118 (C10orf118)|Protein C10orf118 (CTCL tumor antigen HD-CL-01/L14-2)	ENSG00000165813,GI:36031015	chr10	-	115870611	115924354	UCSC	899	1841.33	up	2.0482	0.0398206
802008	TC1000847	FLJ32798,MPP7,RP11-218D6.5	Membrane protein, palmitoylated 7 (MAGUK p55 subfamily member 7) (MPP7)|Palmitoylated membrane protein 7	ENSG00000150054,GI:34222227	chr10	-	28379928	28631959	UCSC	658.333	1348.33	up	2.0481	0.0137728
801608	TC1501080	FLJ11061,FLJ13244,MGC71859,MYO9A	Myosin IXA|Myosin IXA (MYO9A)	ENSG00000066933,GI:5902011	chr15	-	69905419	70197494	UCSC	834	1707.67	up	2.04756	0.0295135
801266	TC0102028	APNH,FLJ42224,NHE1,SLC9A1	Sodium/hydrogen exchanger 1 (Na(+)/H(+) exchanger 1) (NHE-1) (Solute carrier family 9 member 1) (Na(+)/H(+) antiporter, amiloride- sensitive) (APNH)|Solute carrier family 9 (sodium/hydrogen exchanger), member 1 (antiporter, Na+/H+, amiloride sensitive) (SLC9A1)	ENSG00000090020,GI:27777631	chr1	-	27297893	27366059	UCSC	1876.67	3842	up	2.04725	0.0143524
802934	TC1900475	FLJ14686,KS1,ZNF382	Zinc finger protein 382 (KRAB/Zinc finger suppressor protein 1) (KS1)|Zinc finger protein 382 (ZNF382)	ENSG00000161298,GI:55769569	chr19	+	41788061	41811338	UCSC	1040.67	2130.33	up	2.04709	0.00503627
802538	TC1300584	TGDS	DTDP-D-glucose 4,6-dehydratase (EC 4.2.1.46)|TDP-glucose 4,6-dehydratase (TGDS)	ENSG00000088451,GI:89242130	chr13	-	94024277	94046526	UCSC	1621	3318	up	2.04688	0.0260533
800502	TC1100845	CCD1,DIXDC1,KIAA1735	DIX domain containing 1 (DIXDC1), variant 1|DIX domain containing 1 isoform b	ENSG00000150764,GI:83816970	chr11	+	111305795	111398515	UCSC	563.667	1153.67	up	2.04672	0.00677362
801514	TC0200101	KIAA0953		ENSG00000084710	chr2	+	25118503	25231747	UCSC	474	970	up	2.04641	0.0079515
802698	TC0400709	FLJ12716	FLJ12716 protein (FLJ12716), variant 1|FLJ12716 protein (FLJ12716), variant 2	ENSG00000168538,GI:39995075,GI:39995077	chr4	+	184817435	184871738	UCSC	1395	2854	up	2.04588	0.02865
802365	TC1300362	FLJ12933,FLJ23932,LNX2,MGC46315,PDZRN1	Ligand of Numb-protein X 2 (Numb-binding protein 2) (PDZ domain- containing RING finger protein 1)|Ligand of numb-protein X 2 (LNX2)	ENSG00000139517,GI:34222215	chr13	-	27018048	27093317	UCSC	1889.67	3866	up	2.04586	0.0134034
803435	TC1901180	MGC20983	Hypothetical protein MGC20983 (MGC20983)	ENSG00000198003,GI:40068494	chr19	-	11392272	11407001	UCSC	325.667	666	up	2.04504	0.0208132
801715	TC0300937		PREDICTED: similar to F-box protein 45 isoform 3	ENSG00000174013	chr3	+	197780206	197798553	UCSC	1310.67	2680	up	2.04476	0.043136
801999	TC1201573	BRAP,BRAP2,IMP,RNF52	BRCA1 associated protein (BRAP)|BRCA1-associated protein (EC 6.3.2.-) (BRAP2) (Impedes mitogenic signal propagation) (IMP) (RING finger protein 52)	ENSG00000089234,GI:10800416	chr12	-	110565881	110608173	UCSC	1545.67	3158	up	2.04313	0.0078557
800329	TC0601029	H3/i,H3FI,HIST1H3A,HIST1H3B,HIST1H3C,HIST1H3D,HIST1H3E,HIST1H3F,HIST1H3G,HIST1H3H,HIST1H3I,HIST1H3J	Histone 1, H3f (HIST1H3F)|Histone H3.1 (H3/a) (H3/c) (H3/d) (H3/f) (H3/h) (H3/i) (H3/j) (H3/k) (H3/l)	ENSG00000112727,GI:21396497	chr6	-	26358349	26358814	UCSC	2335.33	4771.33	up	2.04311	0.0164462
802124	TC0601681				chr6	-	150362895	150367973	UCSC	1357.33	2772.33	up	2.04249	0.0328381
801836	TC0701079	SCAP2	Src family associated phosphoprotein 2|Src family associated phosphoprotein 2 (SCAP2)	ENSG00000005020,GI:38202227	chr7	-	26673215	26870866	UCSC	2054	4195	up	2.04236	0.0150523
801260	TC0501378		PLAC8-like 1	ENSG00000173261	chr5	-	145444069	145464139	UCSC	361.333	737.667	up	2.04151	0.0408581
801466	TC0901094	ZCCHC6	Zinc finger CCHC domain-containing protein 6	ENSG00000083223	chr9	-	88092468	88159198	UCSC	903.667	1844.67	up	2.04131	0.0154086
801527	TC0102483	BCATE2,DBT,MSUD2	Dihydrolipoamide branched chain transacylase E2 (DBT)|Lipoamide acyltransferase component of branched-chain alpha-keto acid dehydrogenase complex, mitochondrial precursor (EC 2.3.1.168) (Dihydrolipoyllysine-residue (2-methylpropanoyl)transferase) (E2) (Dihydrolipoamide branched chain transacylase) (BCKAD E2	ENSG00000137992,GI:4503264	chr1	-	100432324	100487997	UCSC	1313	2680	up	2.04113	0.0141873
800624	TC0300303	ALAS,ALAS1,ALAS3,ALASH,MIG4	5-aminolevulinate synthase, nonspecific, mitochondrial precursor (EC 2.3.1.37) (5-aminolevulinic acid synthase) (Delta-aminolevulinate synthase) (Delta-ALA synthetase) (ALAS-H)|Aminolevulinate, delta-, synthase 1 (ALAS1), variant 1|Aminolevulinate, delta-, synthase 1 (ALAS1), variant 2	ENSG00000023330,GI:40316938,GI:40316942	chr3	+	52207156	52223383	UCSC	3560.33	7265.67	up	2.04073	0.0239975
802364	TC0100051	SKI	Ski oncogene (C-ski)|V-ski sarcoma viral oncogene homolog (avian) (SKI)	ENSG00000157933,GI:4506966	chr1	+	2149994	2231418	UCSC	2069.67	4222.67	up	2.04026	0.0106139
801774	TC0900085	ASAH3L	N-acylsphingosine amidohydrolase 3-like	ENSG00000177076	chr9	+	19398925	19442500	UCSC	694	1415	up	2.0389	0.00787913
801899	TC0101730		PREDICTED: similar to 60S ribosomal protein L23a	ENSG00000176062	chr1	+	247197526	247197891	UCSC	452.667	922.667	up	2.03829	0.00507782
802724	TC0700239	UDRPASE,UP,UPASE,UPP,UPP1	Uridine phosphorylase 1 (EC 2.4.2.3) (UrdPase 1) (UPase 1)|Uridine phosphorylase 1 (UPP1), variant 1|Uridine phosphorylase 1 (UPP1), variant 2	ENSG00000183696,GI:31742506,GI:31742507	chr7	+	48094766	48114854	UCSC	377.667	769.667	up	2.03795	0.0436268
801872	TC0100316	C1orf38	Chromosome 1 open reading frame 38 (C1orf38), variant 1|Chromosome 1 open reading frame 38 (C1orf38), variant 2|Induced by contact to basement membrane 1 protein (Protein ICB-1)	ENSG00000130775,GI:87080806,GI:87080816	chr1	+	28071641	28085783	UCSC	658	1340.33	up	2.03698	0.0049396
802520	TC0202110	CIR	CBF1 interacting corepressor (CIR)|CBF1 interacting corepressor isoform 2	ENSG00000138433,GI:40068058	chr2	-	174921126	174968689	UCSC	1486	3026.33	up	2.03656	0.0146287
803034	TC0601271			ENSG00000204075	chr6	-	42965983	42966532	UCSC	268	545.667	up	2.03607	0.0166398
802382	TC0200701	EVT2,FLJ20783,PLEKHB2	Pleckstrin homology domain containing, family B (evectins) member 2 (PLEKHB2), variant 1|Pleckstrin homology domain containing, family B (evectins) member 2 (PLEKHB2), variant 2|Pleckstrin homology domain-containing family B member 2 (Evectin-2)	ENSG00000115762,GI:72534701,GI:8923679	chr2	+	131578890	131827752	UCSC	2278.67	4638.67	up	2.03569	0.00909921
802088	TC1500747	BOCA,D15S12,OCA2,P,PED	Oculocutaneous albinism II (pink-eye dilution homolog, mouse) (OCA2)|P protein (Melanocyte-specific transporter protein) (Pink-eyed dilution protein homolog)	ENSG00000104044,GI:4557810	chr15	-	25673616	26018061	UCSC	373.667	760.667	up	2.03568	0.0317407
802252	TC1200443	NXPH4	Neurexophilin-4 precursor	ENSG00000182379	chr12	+	55896845	55906498	UCSC	849.333	1728	up	2.03454	0.0368144
801542	TC0701029	ANKMY2,DKFZP564O043,ZMYND20	Ankyrin repeat and MYND domain containing 2|Ankyrin repeat and MYND domain containing 2 (ANKMY2)	ENSG00000106524,GI:28461128	chr7	-	16605932	16651967	UCSC	884	1798.33	up	2.03431	0.0344259
803101	TC1700691	CCDC45	Coiled-coil domain containing 45 (CCDC45)	ENSG00000141325,GI:19923898	chr17	+	59933342	59964530	UCSC	1548.67	3150	up	2.03401	0.00514777
801338	TC0102133	MTF1	Metal-regulatory ion factor 1 (MTF1)|Metal-regulatory ion factor 1 (ion factor MTF-1) (MRE-binding ion factor)	ENSG00000188786,GI:5174588	chr1	-	38052438	38097890	UCSC	1248	2538	up	2.03365	0.00514618
[truncated: 1,876 more rows]

## Sheet: CLUSTERING (GENE)
Customer name:	Stefan STAMM
Project name:	HEK293 VPA vs. H2O
Organism:	Human
Chip:	Affymetrix Hjay (Junction Array)
Analysis level:	Gene
Date:	2010-06-28
[truncated: 3 more rows]

## Sheet: FUNCTIONNAL ANALYSIS (GENE)
Customer name:	Stefan STAMM
Project name:	HEK293 VPA vs. H2O
[truncated: 228 more rows]

## Sheet: CASSETTE EXON
Customer name:	Stefan STAMM
[truncated: 133 more rows]

[truncated: 2 more sheets: ALTERNATIVE 5'-3' SPLICE SITE,  INTENSITY (GENE)]
