# Supplementary material for: Valproic Acid Causes Proteasomal Degradation of DICER and Influences miRNA Expression
Source: PLoS One. 2013 Dec 17;8(12):e82895. doi: 10.1371/journal.pone.0082895 (PMC3866160; doi:10.1371/journal.pone.0082895)
Supplement: Figure S7 — Array analysis in Excel format. Summary of miRNAs changes after VPA treatment. (XLSX) [file pone.0082895.s007.xlsx]

## Sheet: Sheet1
Column ID	p-value(Attribute)	LSMean(control H2O)	LSMean(treatment VPA)	p-value(treatment vs. control)	Ratio(treatment vs. control)	Fold-Change(treatment vs. control)	Fold-Change(treatment vs. control) (Description)	F(Attribute)	SS(Attribute)	SS(Error)	F(Error)
hsa-miR-129-5p_st	0.00106249	2.92467	5.61641	0.00106249	6.46094	6.46094	treatment up vs control	71.8254	10.8682	0.605258	1
hsa-miR-449a_st	0.0150615	2.66924	5.10885	0.0150615	5.42495	5.42495	treatment up vs control	16.6708	8.92755	2.14209	1
hsa-miR-129-3p_st	0.0309307	3.59174	5.40336	0.0309307	3.51037	3.51037	treatment up vs control	10.6611	4.92297	1.84708	1
hsa-miR-519e-star_st	0.0915908	2.93094	4.73338	0.0915908	3.48809	3.48809	treatment up vs control	4.88563	4.87318	3.98981	1
hsa-miR-194-star_st	0.0206992	3.52807	5.04982	0.0206992	2.87139	2.87139	treatment up vs control	13.7456	3.47359	1.01082	1
hsa-miR-449b_st	0.0371087	2.81178	4.13782	0.0371087	2.50714	2.50714	treatment up vs control	9.45614	2.63758	1.11571	1
hsa-miR-124_st	0.118512	6.48849	7.68456	0.118512	2.29115	2.29115	treatment up vs control	3.92885	2.14588	2.18475	1
hsa-miR-30c-2-star_st	0.0637589	5.77142	6.93293	0.0637589	2.23692	2.23692	treatment up vs control	6.46824	2.02366	1.25144	1
hsa-miR-214_st	0.016829	3.13787	4.24447	0.016829	2.15337	2.15337	treatment up vs control	15.5963	1.83684	0.471096	1
hsa-miR-1181_st	0.042437	3.47783	4.57551	0.042437	2.1401	2.1401	treatment up vs control	8.63694	1.80735	0.837034	1
hsa-miR-192-star_st	0.131008	3.12122	4.19988	0.131008	2.11207	2.11207	treatment up vs control	3.59064	1.74526	1.94423	1
hsa-miR-134_st	0.135019	2.0572	3.08549	0.135019	2.0396	2.0396	treatment up vs control	3.49241	1.58606	1.81658	1
hsa-miR-335_st	0.165929	2.32859	3.33414	0.165929	2.0077	2.0077	treatment up vs control	2.86242	1.51668	2.11944	1
hsa-miR-192_st	9.46296e-05	8.71258	9.68615	9.46296e-05	1.96369	1.96369	treatment up vs control	248.474	1.42175	0.0228878	1
hsa-miR-891a_st	0.0937569	4.18835	5.11697	0.0937569	1.90346	1.90346	treatment up vs control	4.79339	1.29352	1.07942	1
hsa-miR-1260_st	0.062682	5.89034	6.79705	0.062682	1.87477	1.87477	treatment up vs control	6.55021	1.23319	0.753068	1
hsa-miR-409-3p_st	0.00567854	2.50813	3.41258	0.00567854	1.87184	1.87184	treatment up vs control	29.199	1.22706	0.168096	1
hsa-miR-215_st	0.208272	1.79125	2.69389	0.208272	1.86949	1.86949	treatment up vs control	2.24668	1.22215	2.17591	1
hsa-miR-139-5p_st	0.198462	4.28632	5.16965	0.198462	1.84462	1.84462	treatment up vs control	2.37082	1.1704	1.97467	1
hsa-miR-373_st	0.0404801	1.57269	2.4226	0.0404801	1.80239	1.80239	treatment up vs control	8.91885	1.08351	0.485943	1
hsa-miR-548d-3p_st	0.00394163	1.7243	2.53147	0.00394163	1.74978	1.74978	treatment up vs control	35.7044	0.977288	0.109487	1
hsa-miR-1228_st	0.100903	4.14277	4.93347	0.100903	1.72991	1.72991	treatment up vs control	4.51076	0.93781	0.83162	1
hsa-miR-194_st	0.00161283	9.47368	10.2547	0.00161283	1.71834	1.71834	treatment up vs control	57.6738	0.914987	0.0634595	1
hsa-miR-768-5p_st	0.0456786	9.70383	10.4684	0.0456786	1.69891	1.69891	treatment up vs control	8.21068	0.876948	0.427223	1
hsa-miR-654-3p_st	0.00813615	1.82432	2.58458	0.00813615	1.6938	1.6938	treatment up vs control	23.8551	0.866999	0.145378	1
hsa-miR-510_st	0.0617186	2.11767	2.87554	0.0617186	1.69099	1.69099	treatment up vs control	6.62537	0.861554	0.520154	1
hsa-miR-21-star_st	0.0188023	2.74396	3.49832	0.0188023	1.68688	1.68688	treatment up vs control	14.581	0.853586	0.234164	1
hsa-miR-526b_st	0.0532514	2.43467	3.17169	0.0532514	1.66673	1.66673	treatment up vs control	7.37219	0.814791	0.442089	1
hsa-miR-138-1-star_st	0.0703714	5.39121	6.12529	0.0703714	1.66334	1.66334	treatment up vs control	6.00728	0.808308	0.53822	1
hsa-miR-100_st	0.460949	3.65307	4.38678	0.460949	1.66291	1.66291	treatment up vs control	0.663796	0.807496	4.86593	1
hsa-miR-1253_st	0.0284291	1.80003	2.51087	0.0284291	1.63675	1.63675	treatment up vs control	11.2579	0.757936	0.269299	1
hsa-miR-152_st	0.00101063	6.56156	7.26935	0.00101063	1.6333	1.6333	treatment up vs control	73.7291	0.751446	0.0407679	1
hsa-miR-150-star_st	0.407777	3.31023	3.99292	0.407777	1.60514	1.60514	treatment up vs control	0.853791	0.699109	3.27531	1
hsa-miR-543_st	0.0863751	1.55318	2.23153	0.0863751	1.6003	1.6003	treatment up vs control	5.12203	0.690224	0.539023	1
hsa-miR-22-star_st	0.0203584	2.16877	2.84687	0.0203584	1.60004	1.60004	treatment up vs control	13.887	0.689741	0.198673	1
hsa-miR-518d-5p_st	0.217873	1.66169	2.32336	0.217873	1.58191	1.58191	treatment up vs control	2.13383	0.656706	1.23104	1
hsa-miR-139-3p_st	0.293584	2.63655	3.27367	0.293584	1.55521	1.55521	treatment up vs control	1.45925	0.608866	1.66899	1
hsa-miR-199b-3p_st	0.0646072	2.17582	2.80284	0.0646072	1.54437	1.54437	treatment up vs control	6.40513	0.589731	0.368287	1
hsa-miR-22_st	0.236955	10.4789	11.1042	0.236955	1.54262	1.54262	treatment up vs control	1.9314	0.586659	1.21499	1
hsa-miR-509-5p_st	0.0648183	1.8364	2.45039	0.0648183	1.53048	1.53048	treatment up vs control	6.38962	0.565472	0.353994	1
hsa-miR-493_st	0.329598	2.35966	2.97245	0.329598	1.52921	1.52921	treatment up vs control	1.22997	0.563269	1.83181	1
hsa-miR-1225-5p_st	0.264824	4.83629	5.4466	0.264824	1.52658	1.52658	treatment up vs control	1.67856	0.558712	1.3314	1
hsa-miR-1203_st	0.0378314	1.91709	2.5244	0.0378314	1.52341	1.52341	treatment up vs control	9.33492	0.553231	0.237059	1
hsa-miR-130b-star_st	0.476177	3.04783	3.65285	0.476177	1.52099	1.52099	treatment up vs control	0.616715	0.549063	3.56121	1
hsa-miR-1305_st	0.27116	2.20388	2.80285	0.27116	1.51463	1.51463	treatment up vs control	1.627	0.538144	1.32304	1
hsa-miR-658_st	0.383542	2.67208	3.27007	0.383542	1.51361	1.51361	treatment up vs control	0.956077	0.536389	2.24412	1
hsa-miR-1237_st	0.235708	2.6671	3.26431	0.235708	1.51279	1.51279	treatment up vs control	1.94383	0.534998	1.10092	1
hsa-miR-616_st	0.395165	2.95219	3.54933	0.395165	1.51271	1.51271	treatment up vs control	0.905634	0.534861	2.36237	1
hsa-miR-605_st	0.016039	3.33571	3.92466	0.016039	1.50415	1.50415	treatment up vs control	16.0545	0.520282	0.129629	1
hsa-miR-95_st	0.174857	1.7251	2.30656	0.174857	1.49636	1.49636	treatment up vs control	2.71336	0.507138	0.747617	1
hsa-miR-9_st	0.0895049	1.53583	2.10897	0.0895049	1.48775	1.48775	treatment up vs control	4.97765	0.492719	0.395945	1
hsa-miR-181c_st	0.145377	6.22877	6.80185	0.145377	1.4877	1.4877	treatment up vs control	3.25831	0.49263	0.604769	1
hsa-miR-183_st	0.192204	8.42401	8.9936	0.192204	1.4841	1.4841	treatment up vs control	2.45517	0.486652	0.792862	1
hsa-miR-555_st	0.10938	1.7181	2.28659	0.10938	1.48297	1.48297	treatment up vs control	4.21273	0.484772	0.460292	1
hsa-miR-1825_st	0.246871	4.9024	5.47073	0.246871	1.48281	1.48281	treatment up vs control	1.83619	0.484503	1.05545	1
hsa-miR-30e-star_st	0.55221	4.07641	4.63328	0.55221	1.47107	1.47107	treatment up vs control	0.420111	0.465155	4.42888	1
hsa-miR-1197_st	0.109562	1.73751	2.29396	0.109562	1.47064	1.47064	treatment up vs control	4.20674	0.464442	0.441617	1
hsa-miR-885-3p_st	0.211498	2.79102	3.3458	0.211498	1.46895	1.46895	treatment up vs control	2.20786	0.461673	0.836416	1
hsa-miR-411-star_st	0.12254	1.5397	2.08861	0.12254	1.46298	1.46298	treatment up vs control	3.81406	0.451948	0.473981	1
hsa-miR-124-star_st	0.16796	2.12727	2.6761	0.16796	1.46289	1.46289	treatment up vs control	2.82742	0.451809	0.63918	1
hsa-miR-885-5p_st	0.18665	3.73015	4.27787	0.18665	1.46177	1.46177	treatment up vs control	2.53374	0.449984	0.710387	1
hsa-miR-548j_st	0.196213	1.6199	2.15704	0.196213	1.4511	1.4511	treatment up vs control	2.40065	0.432785	0.721112	1
hsa-miR-147b_st	0.147665	1.9282	2.46293	0.147665	1.44867	1.44867	treatment up vs control	3.21005	0.428905	0.534452	1
hsa-miR-296-5p_st	0.324988	3.01701	3.53267	0.324988	1.42965	1.42965	treatment up vs control	1.25694	0.398869	1.26933	1
hsa-miR-770-5p_st	0.164916	1.68691	2.19103	0.164916	1.41826	1.41826	treatment up vs control	2.88012	0.381208	0.529432	1
hsa-miR-513a-5p_st	0.0648607	2.01771	2.51996	0.0648607	1.41642	1.41642	treatment up vs control	6.38651	0.378388	0.236992	1
hsa-miR-572_st	0.454442	2.09677	2.5971	0.454442	1.41454	1.41454	treatment up vs control	0.684828	0.375503	2.19327	1
hsa-miR-1231_st	0.5876	4.31964	4.81979	0.5876	1.41436	1.41436	treatment up vs control	0.34676	0.375231	4.32842	1
hsa-miR-30a-star_st	0.214796	7.11712	7.61073	0.214796	1.40796	1.40796	treatment up vs control	2.16913	0.365472	0.673952	1
hsa-miR-1207-5p_st	0.11513	9.0076	9.50088	0.11513	1.40764	1.40764	treatment up vs control	4.02997	0.364979	0.362265	1
hsa-miR-548n_st	0.071095	1.42747	1.91635	0.071095	1.40335	1.40335	treatment up vs control	5.96082	0.358499	0.24057	1
hsa-miR-653_st	0.0898935	1.82865	2.31687	0.0898935	1.40271	1.40271	treatment up vs control	4.96027	0.35754	0.288323	1
hsa-miR-599_st	0.0537126	1.5005	1.98636	0.0537126	1.40042	1.40042	treatment up vs control	7.32698	0.354091	0.193308	1
hsa-miR-483-5p_st	0.384198	3.9888	4.46909	0.384198	1.39502	1.39502	treatment up vs control	0.953159	0.346007	1.45204	1
hsa-miR-1302_st	0.125426	1.75751	2.23561	0.125426	1.39291	1.39291	treatment up vs control	3.73532	0.342867	0.367162	1
hsa-miR-10a-star_st	0.259692	4.4625	4.94056	0.259692	1.39287	1.39287	treatment up vs control	1.72183	0.342814	0.796396	1
hsa-miR-363-star_st	0.163759	1.65497	2.13163	0.163759	1.39152	1.39152	treatment up vs control	2.90056	0.340802	0.469981	1
hsa-miR-424-star_st	0.0171093	9.20672	9.68123	0.0171093	1.38944	1.38944	treatment up vs control	15.4415	0.337729	0.0874863	1
hsa-miR-26a-2-star_st	0.204541	1.73978	2.21154	0.204541	1.3868	1.3868	treatment up vs control	2.29279	0.333829	0.582398	1
hsa-miR-603_st	0.357525	2.05269	2.52152	0.357525	1.38399	1.38399	treatment up vs control	1.0793	0.329714	1.22195	1
hsa-miR-525-5p_st	0.0305937	1.47992	1.93956	0.0305937	1.3752	1.3752	treatment up vs control	10.7372	0.316911	0.118061	1
hsa-miR-768-3p_st	0.147761	10.6946	11.1503	0.147761	1.37143	1.37143	treatment up vs control	3.20804	0.311473	0.388365	1
hsa-miR-9-star_st	0.449856	2.6784	3.13325	0.449856	1.37064	1.37064	treatment up vs control	0.699997	0.310329	1.77332	1
hsa-miR-337-3p_st	0.248197	3.34827	3.80244	0.248197	1.36999	1.36999	treatment up vs control	1.82392	0.309405	0.678551	1
hsa-miR-517c_st	0.333659	1.78031	2.23406	0.333659	1.3696	1.3696	treatment up vs control	1.20674	0.308838	1.02371	1
hsa-miR-325_st	0.331651	1.62805	2.07508	0.331651	1.36323	1.36323	treatment up vs control	1.21817	0.299748	0.984259	1
hsa-miR-141-star_st	0.171111	1.55219	1.99791	0.171111	1.36199	1.36199	treatment up vs control	2.77442	0.297998	0.429637	1
hsa-miR-527_st	0.146029	1.94479	2.38824	0.146029	1.35985	1.35985	treatment up vs control	3.24443	0.294974	0.363668	1
hsa-miR-516a-5p_st	0.263919	1.63578	2.07887	0.263919	1.35951	1.35951	treatment up vs control	1.68609	0.294489	0.698631	1
hsa-miR-1280_st	0.177776	9.41938	9.85613	0.177776	1.35355	1.35355	treatment up vs control	2.66716	0.286119	0.429099	1
hsa-miR-767-5p_st	0.133074	2.13238	2.55958	0.133074	1.34462	1.34462	treatment up vs control	3.53946	0.273753	0.309373	1
hsa-miR-1249_st	0.0933336	3.31744	3.74307	0.0933336	1.34316	1.34316	treatment up vs control	4.81116	0.271736	0.225922	1
hsa-miR-508-3p_st	0.195226	1.5526	1.9757	0.195226	1.3408	1.3408	treatment up vs control	2.4139	0.268515	0.444948	1
hsa-miR-663_st	0.0825918	9.9799	10.4022	0.0825918	1.34003	1.34003	treatment up vs control	5.30756	0.267456	0.201566	1
hsa-miR-15b_st	0.392993	11.5835	12.001	0.392993	1.3356	1.3356	treatment up vs control	0.914857	0.261446	1.14311	1
hsa-miR-1284_st	0.0432242	1.85438	2.27081	0.0432242	1.33462	1.33462	treatment up vs control	8.529	0.260124	0.121995	1
hsa-miR-892b_st	0.0163244	1.67044	2.08565	0.0163244	1.3335	1.3335	treatment up vs control	15.8852	0.258608	0.0651194	1
hsa-miR-186-star_st	0.426964	2.25141	2.64887	0.426964	1.31718	1.31718	treatment up vs control	0.780226	0.236957	1.21481	1
hsa-miR-451_st	0.296333	2.22057	2.61129	0.296333	1.31105	1.31105	treatment up vs control	1.44012	0.228993	0.636036	1
hsa-miR-671-3p_st	0.370318	5.75627	6.14563	0.370318	1.30981	1.30981	treatment up vs control	1.01683	0.2274	0.894545	1
hsa-miR-517a_st	0.37622	1.75704	2.14482	0.37622	1.30838	1.30838	treatment up vs control	0.989256	0.225567	0.912067	1
hsa-miR-208a_st	0.214113	1.59079	1.97599	0.214113	1.30604	1.30604	treatment up vs control	2.17707	0.222562	0.408921	1
hsa-miR-219-2-3p_st	0.255197	1.9056	2.28869	0.255197	1.30413	1.30413	treatment up vs control	1.76086	0.220134	0.50006	1
hsa-miR-517b_st	0.0287126	1.61377	1.99365	0.0287126	1.30123	1.30123	treatment up vs control	11.1864	0.216457	0.0774003	1
hsa-miR-532-3p_st	0.237657	8.27216	8.64635	0.237657	1.29611	1.29611	treatment up vs control	1.92445	0.21002	0.436529	1
hsa-miR-622_st	0.405433	1.98822	2.3613	0.405433	1.29511	1.29511	treatment up vs control	0.863209	0.208783	0.967471	1
hsa-miR-631_st	0.360176	2.39578	2.76631	0.360176	1.29283	1.29283	treatment up vs control	1.06604	0.20594	0.772725	1
hsa-miR-518b_st	0.325714	2.0021	2.36832	0.325714	1.28897	1.28897	treatment up vs control	1.25265	0.201178	0.642407	1
hsa-miR-1322_st	0.304558	1.62192	1.98783	0.304558	1.28869	1.28869	treatment up vs control	1.38462	0.20083	0.580174	1
hsa-miR-302a_st	0.338977	1.61805	1.98306	0.338977	1.28789	1.28789	treatment up vs control	1.17702	0.199843	0.679148	1
hsa-miR-545_st	0.241497	1.7167	2.07816	0.241497	1.28472	1.28472	treatment up vs control	1.88701	0.195971	0.415409	1
hsa-miR-627_st	0.455289	2.53789	2.8979	0.455289	1.28344	1.28344	treatment up vs control	0.68206	0.194411	1.14014	1
hsa-miR-889_st	0.490319	2.02235	2.3814	0.490319	1.28258	1.28258	treatment up vs control	0.575517	0.193371	1.34398	1
hsa-miR-520a-5p_st	0.0595855	1.57086	1.92781	0.0595855	1.28071	1.28071	treatment up vs control	6.79829	0.191114	0.112448	1
hsa-miR-489_st	0.244391	4.57952	4.9355	0.244391	1.27985	1.27985	treatment up vs control	1.85941	0.190081	0.408904	1
hsa-miR-1228-star_st	0.30176	9.16574	9.51945	0.30176	1.27784	1.27784	treatment up vs control	1.40322	0.187667	0.534961	1
hsa-miR-942_st	0.396036	1.3635	1.71576	0.396036	1.27656	1.27656	treatment up vs control	0.901959	0.18613	0.825448	1
hsa-miR-153_st	0.273748	1.67704	2.02533	0.273748	1.27305	1.27305	treatment up vs control	1.6065	0.18196	0.45306	1
hsa-miR-219-1-3p_st	0.462129	2.59131	2.93868	0.462129	1.27224	1.27224	treatment up vs control	0.660042	0.181002	1.09691	1
hsa-miR-383_st	0.364439	1.65701	2.00398	0.364439	1.27189	1.27189	treatment up vs control	1.04507	0.180588	0.691201	1
hsa-miR-1256_st	0.413654	1.98908	2.33403	0.413654	1.27011	1.27011	treatment up vs control	0.830605	0.178493	0.859581	1
hsa-miR-1290_st	0.499325	3.84311	4.18581	0.499325	1.26813	1.26813	treatment up vs control	0.550473	0.176165	1.2801	1
hsa-miR-593-star_st	0.10525	1.67255	2.01437	0.10525	1.26735	1.26735	treatment up vs control	4.35334	0.17526	0.161035	1
hsa-miR-650_st	0.437542	2.65993	2.99929	0.437542	1.26519	1.26519	treatment up vs control	0.74219	0.172744	0.930994	1
hsa-miR-1827_st	0.129863	1.72447	2.06365	0.129863	1.26504	1.26504	treatment up vs control	3.61953	0.172563	0.190702	1
hsa-miR-519d_st	0.279255	1.64084	1.97901	0.279255	1.26415	1.26415	treatment up vs control	1.5639	0.171537	0.43874	1
hsa-miR-539_st	0.42562	2.6467	2.9765	0.42562	1.25685	1.25685	treatment up vs control	0.785184	0.163159	0.831189	1
hsa-miR-659_st	0.478948	4.28213	4.60716	0.478948	1.25269	1.25269	treatment up vs control	0.608455	0.158468	1.04177	1
hsa-miR-320d_st	0.0997322	10.9003	11.2247	0.0997322	1.25216	1.25216	treatment up vs control	4.55495	0.157868	0.138634	1
hsa-miR-125a-3p_st	0.231194	7.08099	7.40448	0.231194	1.25136	1.25136	treatment up vs control	1.9897	0.156977	0.31558	1
hsa-miR-548b-5p_st	0.203544	1.58124	1.90461	0.203544	1.25125	1.25125	treatment up vs control	2.30534	0.156848	0.272148	1
hsa-miR-1279_st	0.347073	1.55979	1.88296	0.347073	1.25108	1.25108	treatment up vs control	1.13327	0.156664	0.552963	1
hsa-miR-638_st	0.383665	10.6818	11.0047	0.383665	1.25089	1.25089	treatment up vs control	0.955527	0.15645	0.654928	1
hsa-miR-154-star_st	0.128464	1.88171	2.20425	0.128464	1.25053	1.25053	treatment up vs control	3.65538	0.156045	0.170756	1
hsa-miR-185_st	0.00631594	12.2856	12.6067	0.00631594	1.24934	1.24934	treatment up vs control	27.5167	0.154719	0.0224909	1
hsa-miR-210_st	0.326718	10.1698	10.4901	0.326718	1.24857	1.24857	treatment up vs control	1.24675	0.153863	0.493645	1
hsa-miR-1276_st	0.622531	2.71584	3.03434	0.622531	1.24703	1.24703	treatment up vs control	0.283649	0.15216	2.14575	1
hsa-miR-340-star_st	0.248074	1.47417	1.79265	0.248074	1.24702	1.24702	treatment up vs control	1.82505	0.152144	0.333458	1
hsa-miR-197_st	0.259556	9.76637	10.0832	0.259556	1.24559	1.24559	treatment up vs control	1.72299	0.150571	0.349558	1
hsa-miR-200a_st	0.0762465	1.41702	1.7326	0.0762465	1.24451	1.24451	treatment up vs control	5.64962	0.149387	0.105768	1
hsa-miR-662_st	0.488416	2.38362	2.6975	0.488416	1.24305	1.24305	treatment up vs control	0.580925	0.14778	1.01755	1
hsa-miR-182_st	0.113466	11.87	12.1754	0.113466	1.2357	1.2357	treatment up vs control	4.0814	0.139835	0.137046	1
hsa-miR-371-5p_st	0.539775	2.33513	2.63885	0.539775	1.23432	1.23432	treatment up vs control	0.448379	0.138363	1.23434	1
hsa-miR-369-5p_st	0.265147	1.67279	1.97563	0.265147	1.23357	1.23357	treatment up vs control	1.67589	0.137568	0.328346	1
hsa-miR-512-5p_st	0.51618	1.92614	2.22534	0.51618	1.23046	1.23046	treatment up vs control	0.505947	0.13428	1.06162	1
hcmv-miR-US33-5p_st	0.192518	1.89849	2.19762	0.192518	1.2304	1.2304	treatment up vs control	2.45084	0.134217	0.219054	1
hsa-miR-125b-1-star_st	0.500126	2.1233	2.41673	0.500126	1.22555	1.22555	treatment up vs control	0.548289	0.129153	0.942229	1
hsa-miR-584_st	0.363579	2.17352	2.46685	0.363579	1.22547	1.22547	treatment up vs control	1.04927	0.129067	0.492027	1
hsa-miR-665_st	0.714251	3.63363	3.92164	0.714251	1.22095	1.22095	treatment up vs control	0.154581	0.124419	3.21953	1
hsa-miR-612_st	0.451831	2.28559	2.57267	0.451831	1.22017	1.22017	treatment up vs control	0.693429	0.123626	0.713131	1
hsa-miR-607_st	0.135941	1.60914	1.89573	0.135941	1.21975	1.21975	treatment up vs control	3.47045	0.123201	0.142001	1
hsa-miR-371-3p_st	0.273879	2.20944	2.49391	0.273879	1.21797	1.21797	treatment up vs control	1.60547	0.121389	0.302438	1
hsa-miR-654-5p_st	0.145525	2.34777	2.63088	0.145525	1.21682	1.21682	treatment up vs control	3.25515	0.120233	0.147745	1
hsa-miR-320b_st	0.128358	13.1179	13.4008	0.128358	1.21666	1.21666	treatment up vs control	3.65811	0.120072	0.131294	1
hsa-miR-143_st	0.0971455	1.61929	1.90188	0.0971455	1.21638	1.21638	treatment up vs control	4.65542	0.119785	0.102921	1
hsa-miR-101_st	0.287023	1.82599	2.10619	0.287023	1.21437	1.21437	treatment up vs control	1.5061	0.117774	0.312793	1
hsa-miR-556-5p_st	0.211611	1.73003	2.00781	0.211611	1.21233	1.21233	treatment up vs control	2.20652	0.115749	0.20983	1
hsa-miR-548a-3p_st	0.804756	3.10569	3.38213	0.804756	1.21121	1.21121	treatment up vs control	0.0697457	0.114633	6.57435	1
hsa-miR-1308_st	0.553245	12.7649	13.0408	0.553245	1.21067	1.21067	treatment up vs control	0.417819	0.114107	1.0924	1
hsa-miR-520c-3p_st	0.537531	2.16196	2.43284	0.537531	1.20655	1.20655	treatment up vs control	0.453627	0.110066	0.970542	1
hsa-miR-199a-3p_st	0.473299	2.07895	2.34883	0.473299	1.20571	1.20571	treatment up vs control	0.625388	0.109255	0.698795	1
hsa-miR-1208_st	0.298002	2.12041	2.38985	0.298002	1.20534	1.20534	treatment up vs control	1.42866	0.108898	0.304896	1
hsa-miR-577_st	0.465182	1.78721	2.04555	0.465182	1.19611	1.19611	treatment up vs control	0.650414	0.100113	0.615686	1
hsa-miR-132_st	0.267641	9.51783	9.77602	0.267641	1.19598	1.19598	treatment up vs control	1.65539	0.0999942	0.24162	1
hsa-miR-1183_st	0.736531	3.44584	3.70392	0.736531	1.19589	1.19589	treatment up vs control	0.130141	0.0999121	3.07089	1
hsa-miR-376a_st	0.329514	1.97765	2.23557	0.329514	1.19575	1.19575	treatment up vs control	1.23046	0.0997836	0.324378	1
hsa-miR-320c_st	0.231867	12.8976	13.1552	0.231867	1.19548	1.19548	treatment up vs control	1.98277	0.0995291	0.200788	1
hsa-miR-1258_st	0.581856	1.93198	2.18725	0.581856	1.19356	1.19356	treatment up vs control	0.35799	0.0977454	1.09216	1
hsa-miR-191_st	0.104491	13.7221	13.9697	0.104491	1.18721	1.18721	treatment up vs control	4.38012	0.0919404	0.0839615	1
hsa-miR-517-star_st	0.56622	2.64184	2.88633	0.56622	1.18467	1.18467	treatment up vs control	0.389861	0.0896629	0.919948	1
hsa-miR-216b_st	0.4812	1.99745	2.24074	0.4812	1.18369	1.18369	treatment up vs control	0.601812	0.0887858	0.590123	1
hsa-miR-548f_st	0.404859	1.92942	2.16942	0.404859	1.18099	1.18099	treatment up vs control	0.86553	0.0864016	0.3993	1
hsa-miR-1261_st	0.352607	1.60683	1.8461	0.352607	1.18039	1.18039	treatment up vs control	1.10436	0.0858721	0.31103	1
hcmv-miR-US4_st	0.648976	4.04375	4.28225	0.648976	1.17977	1.17977	treatment up vs control	0.241338	0.0853235	1.41417	1
hsa-miR-492_st	0.148783	2.37078	2.60845	0.148783	1.17909	1.17909	treatment up vs control	3.18689	0.0847301	0.106348	1
hsa-miR-301b_st	0.709171	2.5402	2.77594	0.709171	1.17751	1.17751	treatment up vs control	0.160503	0.083359	2.07745	1
hcmv-miR-US25-1-star_st	0.410456	2.27973	2.51527	0.410456	1.17735	1.17735	treatment up vs control	0.84315	0.0832211	0.39481	1
hsa-miR-548c-5p_st	0.015878	1.48807	1.7235	0.015878	1.17726	1.17726	treatment up vs control	16.1521	0.083139	0.020589	1
hsa-miR-320a_st	0.216072	13.2019	13.4372	0.216072	1.17708	1.17708	treatment up vs control	2.15439	0.0829852	0.154076	1
hsa-miR-204_st	0.438886	2.38087	2.61354	0.438886	1.175	1.175	treatment up vs control	0.737477	0.0811997	0.440419	1
hsa-miR-498_st	0.699727	2.15798	2.38612	0.699727	1.17133	1.17133	treatment up vs control	0.171866	0.0780743	1.8171	1
hsa-miR-199b-5p_st	0.532205	1.92134	2.14849	0.532205	1.17052	1.17052	treatment up vs control	0.466271	0.077399	0.663983	1
hcmv-miR-UL36-star_st	0.368379	2.03977	2.26341	0.368379	1.16767	1.16767	treatment up vs control	1.02606	0.0750212	0.292464	1
hsa-miR-499-5p_st	0.506814	1.60934	1.8327	0.506814	1.16745	1.16745	treatment up vs control	0.530321	0.0748321	0.564429	1
hsa-miR-567_st	0.540761	1.84268	2.06495	0.540761	1.16657	1.16657	treatment up vs control	0.446087	0.0741059	0.664497	1
hsa-miR-105_st	0.330394	2.125	2.34531	0.330394	1.16498	1.16498	treatment up vs control	1.22538	0.0728018	0.237646	1
hsa-miR-199a-5p_st	0.653762	2.32681	2.54684	0.653762	1.16476	1.16476	treatment up vs control	0.23415	0.0726227	1.24062	1
hsa-miR-624-star_st	0.259393	2.12402	2.34337	0.259393	1.16421	1.16421	treatment up vs control	1.72439	0.0721726	0.167416	1
hsa-miR-454_st	0.555244	3.36947	3.58844	0.555244	1.1639	1.1639	treatment up vs control	0.413419	0.0719214	0.69587	1
hsa-let-7i-star_st	0.471934	1.57712	1.79438	0.471934	1.16253	1.16253	treatment up vs control	0.629541	0.0708049	0.449883	1
hsa-miR-218_st	0.71911	5.76927	5.98627	0.71911	1.16231	1.16231	treatment up vs control	0.149039	0.0706306	1.89562	1
hsa-miR-96-star_st	0.327002	1.91395	2.1308	0.327002	1.1622	1.1622	treatment up vs control	1.24508	0.0705416	0.226625	1
hsa-miR-27b-star_st	0.55451	6.34463	6.56032	0.55451	1.16126	1.16126	treatment up vs control	0.41503	0.0697875	0.672601	1
hsa-miR-25_st	0.574871	11.4211	11.6349	0.574871	1.15975	1.15975	treatment up vs control	0.371988	0.0685733	0.737371	1
hsa-miR-298_st	0.748488	2.71748	2.93012	0.748488	1.15881	1.15881	treatment up vs control	0.118022	0.0678233	2.29867	1
hsa-miR-149-star_st	0.596392	9.39068	9.60191	0.596392	1.15767	1.15767	treatment up vs control	0.330053	0.0669235	0.811064	1
hsa-miR-1288_st	0.16478	2.82294	3.03402	0.16478	1.15755	1.15755	treatment up vs control	2.88252	0.0668322	0.0927414	1
hcmv-miR-US25-1_st	0.355652	1.8639	2.07376	0.355652	1.15657	1.15657	treatment up vs control	1.08878	0.0660586	0.242689	1
hsa-miR-875-5p_st	0.185238	2.02241	2.23154	0.185238	1.15599	1.15599	treatment up vs control	2.5543	0.0656059	0.102738	1
hsa-miR-146b-5p_st	0.774074	4.32625	4.53497	0.774074	1.15566	1.15566	treatment up vs control	0.0943256	0.0653444	2.77102	1
hsa-miR-520c-5p_st	0.584635	1.92737	2.1354	0.584635	1.15511	1.15511	treatment up vs control	0.352525	0.0649168	0.736593	1
hsa-miR-1324_st	0.384271	1.87858	2.08653	0.384271	1.15504	1.15504	treatment up vs control	0.952834	0.0648631	0.272296	1
hsa-miR-1281_st	0.669556	6.6999	6.90719	0.669556	1.15451	1.15451	treatment up vs control	0.211396	0.0644514	1.21954	1
hsa-miR-219-5p_st	0.446384	1.66079	1.8668	0.446384	1.1535	1.1535	treatment up vs control	0.711675	0.0636627	0.357819	1
hsa-miR-185-star_st	0.479905	5.37972	5.58555	0.479905	1.15335	1.15335	treatment up vs control	0.605625	0.0635496	0.419729	1
hsa-miR-412_st	0.530938	1.87738	2.08026	0.530938	1.151	1.151	treatment up vs control	0.469319	0.0617459	0.526259	1
hsa-miR-1_st	0.152426	1.73714	1.9399	0.152426	1.15089	1.15089	treatment up vs control	3.11324	0.061665	0.0792295	1
hsa-miR-496_st	0.555437	1.67573	1.87633	0.555437	1.14918	1.14918	treatment up vs control	0.412994	0.0603652	0.584658	1
hsa-miR-485-5p_st	0.447468	1.76148	1.95947	0.447468	1.14709	1.14709	treatment up vs control	0.708011	0.058797	0.332181	1
hsa-miR-487a_st	0.559242	2.60787	2.79941	0.559242	1.14198	1.14198	treatment up vs control	0.404721	0.0550321	0.543902	1
hsa-miR-1224-5p_st	0.720119	4.45352	4.64441	0.720119	1.14146	1.14146	treatment up vs control	0.147904	0.054655	1.47812	1
hsa-miR-220a_st	0.656921	2.12765	2.31829	0.656921	1.14127	1.14127	treatment up vs control	0.22948	0.0545155	0.950244	1
hsa-miR-520d-5p_st	0.408898	1.75752	1.94694	0.408898	1.1403	1.1403	treatment up vs control	0.849322	0.0538194	0.25347	1
hsa-miR-125b_st	0.545876	8.78189	8.96908	0.545876	1.13854	1.13854	treatment up vs control	0.434338	0.05256	0.484048	1
hsa-miR-338-3p_st	0.599589	1.67123	1.85736	0.599589	1.1377	1.1377	treatment up vs control	0.324119	0.0519644	0.6413	1
hsa-miR-617_st	0.174187	1.95815	2.14373	0.174187	1.13728	1.13728	treatment up vs control	2.72412	0.0516612	0.0758573	1
hsa-miR-502-5p_st	0.747032	4.20151	4.38674	0.747032	1.137	1.137	treatment up vs control	0.119461	0.0514651	1.72325	1
hsa-miR-92b-star_st	0.521865	7.1551	7.33812	0.521865	1.13525	1.13525	treatment up vs control	0.491585	0.0502417	0.408813	1
hsa-miR-34c-3p_st	0.702923	2.99113	3.17381	0.702923	1.13499	1.13499	treatment up vs control	0.167968	0.0500555	1.19203	1
hsa-miR-302e_st	0.268404	1.4827	1.66441	0.268404	1.13422	1.13422	treatment up vs control	1.64919	0.0495253	0.12012	1
hsa-miR-220c_st	0.269148	1.39915	1.58075	0.269148	1.13414	1.13414	treatment up vs control	1.64317	0.0494686	0.120423	1
hsa-miR-511_st	0.0396346	1.42976	1.61013	0.0396346	1.13317	1.13317	treatment up vs control	9.0471	0.0487994	0.0215757	1
hsa-miR-548l_st	0.623555	1.98062	2.16087	0.623555	1.13308	1.13308	treatment up vs control	0.281926	0.0487355	0.691466	1
hsa-miR-518f-star_st	0.491771	1.40594	1.58614	0.491771	1.13304	1.13304	treatment up vs control	0.571416	0.0487104	0.34098	1
hsa-miR-624_st	0.0643157	1.88278	2.06224	0.0643157	1.13247	1.13247	treatment up vs control	6.42667	0.0483131	0.0300704	1
hiv1-miR-N367_st	0.383589	1.98691	2.16564	0.383589	1.13189	1.13189	treatment up vs control	0.955868	0.0479171	0.200517	1
hsa-miR-1826_st	0.417781	14.1269	14.3028	0.417781	1.12965	1.12965	treatment up vs control	0.814674	0.0463982	0.227812	1
hsa-miR-708-star_st	0.0952523	3.21517	3.38964	0.0952523	1.12855	1.12855	treatment up vs control	4.73158	0.0456596	0.0385998	1
hsa-miR-429_st	0.0637523	1.68253	1.85587	0.0637523	1.12766	1.12766	treatment up vs control	6.46873	0.0450684	0.0278685	1
hsa-miR-372_st	0.606087	2.80827	2.9806	0.606087	1.12687	1.12687	treatment up vs control	0.312284	0.0445434	0.570551	1
hsa-miR-1204_st	0.705884	1.83142	2.00235	0.705884	1.12578	1.12578	treatment up vs control	0.164405	0.0438221	1.0662	1
hsa-miR-608_st	0.380505	1.7169	1.88757	0.380505	1.12558	1.12558	treatment up vs control	0.969703	0.0436943	0.180238	1
hsa-miR-337-5p_st	0.496806	3.20684	3.37728	0.496806	1.1254	1.1254	treatment up vs control	0.557388	0.0435736	0.312698	1
hsa-miR-888-star_st	0.489077	1.96346	2.13341	0.489077	1.12503	1.12503	treatment up vs control	0.579042	0.0433287	0.299313	1
hsa-miR-138-2-star_st	0.530719	2.47642	2.64463	0.530719	1.12366	1.12366	treatment up vs control	0.469847	0.0424412	0.361319	1
hsa-miR-376c_st	0.530048	1.88444	2.0524	0.530048	1.12347	1.12347	treatment up vs control	0.471468	0.0423173	0.359026	1
hsa-miR-938_st	0.664933	4.0342	4.20145	0.664933	1.12292	1.12292	treatment up vs control	0.217905	0.0419598	0.770242	1
hsa-miR-146a_st	0.519084	2.00286	2.16703	0.519084	1.12052	1.12052	treatment up vs control	0.498571	0.0404269	0.324342	1
hsa-miR-202-star_st	0.567527	1.77662	1.93898	0.567527	1.11912	1.11912	treatment up vs control	0.387121	0.0395431	0.408586	1
hsa-miR-137_st	0.284661	1.51867	1.68101	0.284661	1.1191	1.1191	treatment up vs control	1.52341	0.0395289	0.103791	1
hsa-miR-182-star_st	0.447951	1.79316	1.95407	0.447951	1.11799	1.11799	treatment up vs control	0.706382	0.0388381	0.219927	1
hsa-miR-33b_st	0.5062	1.63314	1.79327	0.5062	1.11739	1.11739	treatment up vs control	0.531952	0.0384635	0.289225	1
hsa-miR-1185_st	0.486165	2.09923	2.25931	0.486165	1.11735	1.11735	treatment up vs control	0.587376	0.0384392	0.261769	1
hsa-miR-513c_st	0.591986	1.57451	1.73442	0.591986	1.11722	1.11722	treatment up vs control	0.338354	0.0383577	0.453462	1
hsa-miR-524-5p_st	0.491355	1.62097	1.78061	0.491355	1.11701	1.11701	treatment up vs control	0.57259	0.0382285	0.267057	1
hsa-miR-122-star_st	0.330582	1.73217	1.88892	0.330582	1.11477	1.11477	treatment up vs control	1.2243	0.0368567	0.120417	1
hsa-miR-16-2-star_st	0.717704	2.61601	2.76849	0.717704	1.11148	1.11148	treatment up vs control	0.15063	0.0348771	0.926168	1
hsa-miR-508-5p_st	0.771605	2.4877	2.63876	0.771605	1.11038	1.11038	treatment up vs control	0.0964823	0.0342285	1.41906	1
hsa-miR-190_st	0.417947	1.63596	1.78692	0.417947	1.11031	1.11031	treatment up vs control	0.814039	0.0341864	0.167984	1
hsa-miR-339-5p_st	0.203928	10.7095	10.8602	0.203928	1.11013	1.11013	treatment up vs control	2.30049	0.0340785	0.0592543	1
hsa-miR-331-3p_st	0.57945	7.64987	7.79998	0.57945	1.10966	1.10966	treatment up vs control	0.362769	0.0338001	0.37269	1
hsa-miR-128_st	0.613761	8.78098	8.93087	0.613761	1.10948	1.10948	treatment up vs control	0.29869	0.0336981	0.451278	1
hcmv-miR-US5-1_st	0.623619	3.76548	3.9129	0.623619	1.10758	1.10758	treatment up vs control	0.281818	0.0325966	0.462662	1
hsa-miR-623_st	0.706242	3.10738	3.25375	0.706242	1.10679	1.10679	treatment up vs control	0.163976	0.0321397	0.784007	1
hsa-miR-26a_st	0.661598	12.6385	12.7826	0.661598	1.10508	1.10508	treatment up vs control	0.222677	0.0311714	0.559938	1
hcmv-miR-UL36_st	0.418923	2.11591	2.2599	0.418923	1.10496	1.10496	treatment up vs control	0.810316	0.0311001	0.153521	1
hsa-miR-411_st	0.563163	1.59874	1.74274	0.563163	1.10496	1.10496	treatment up vs control	0.39632	0.0311023	0.313911	1
hsa-miR-520b_st	0.243899	2.1354	2.2765	0.243899	1.10274	1.10274	treatment up vs control	1.86407	0.0298611	0.0640772	1
hsa-miR-300_st	0.708376	2.04656	2.18735	0.708376	1.10251	1.10251	treatment up vs control	0.161441	0.0297341	0.736717	1
hsa-miR-1263_st	0.784352	2.92033	3.05886	0.784352	1.10079	1.10079	treatment up vs control	0.085636	0.0287884	1.34469	1
hsa-miR-1267_st	0.732412	2.68348	2.82073	0.732412	1.09981	1.09981	treatment up vs control	0.134475	0.028257	0.840516	1
hsa-miR-96_st	0.788349	2.75378	2.89038	0.788349	1.09931	1.09931	treatment up vs control	0.0823825	0.0279891	1.35898	1
hsa-miR-934_st	0.342623	2.06317	2.19652	0.342623	1.09684	1.09684	treatment up vs control	1.1571	0.0266728	0.0922054	1
hsa-miR-655_st	0.296682	1.54618	1.67854	0.296682	1.09608	1.09608	treatment up vs control	1.43772	0.0262756	0.0731034	1
hsa-miR-222_st	0.383511	13.8237	13.9553	0.383511	1.09554	1.09554	treatment up vs control	0.956213	0.0259943	0.108739	1
hsa-miR-1229_st	0.568547	4.02737	4.15811	0.568547	1.09485	1.09485	treatment up vs control	0.384992	0.025639	0.266385	1
hsa-miR-520h_st	0.703351	1.82723	1.95723	0.703351	1.0943	1.0943	treatment up vs control	0.16745	0.0253514	0.605588	1
hsa-miR-211_st	0.653083	2.25097	2.38052	0.653083	1.09395	1.09395	treatment up vs control	0.235161	0.0251751	0.428218	1
hsa-miR-26b-star_st	0.635818	1.90301	2.03167	0.635818	1.09328	1.09328	treatment up vs control	0.261833	0.0248314	0.379347	1
hsa-miR-639_st	0.544919	2.88508	3.01373	0.544919	1.09327	1.09327	treatment up vs control	0.436517	0.0248244	0.227477	1
hsa-miR-142-5p_st	0.691531	1.62889	1.75735	0.691531	1.09313	1.09313	treatment up vs control	0.182111	0.0247561	0.543759	1
hsa-miR-545-star_st	0.442463	1.62257	1.75071	0.442463	1.09289	1.09289	treatment up vs control	0.725067	0.0246315	0.135885	1
hsa-miR-558_st	0.448077	1.57083	1.69847	0.448077	1.0925	1.0925	treatment up vs control	0.705958	0.0244355	0.138453	1
hsa-miR-23b_st	0.334597	12.1098	12.2342	0.334597	1.09	1.09	treatment up vs control	1.20144	0.0231842	0.0771881	1
hcmv-miR-UL22A_st	0.702058	2.12233	2.24504	0.702058	1.08878	1.08878	treatment up vs control	0.169017	0.0225885	0.534585	1
hsa-miR-602_st	0.835474	3.63342	3.75597	0.835474	1.08866	1.08866	treatment up vs control	0.0491097	0.0225292	1.83501	1
hsa-miR-874_st	0.362804	6.78891	6.91017	0.362804	1.08769	1.08769	treatment up vs control	1.05306	0.0220568	0.0837815	1
hsa-miR-548a-5p_st	0.174621	1.6001	1.71978	0.174621	1.08649	1.08649	treatment up vs control	2.71714	0.0214835	0.0316266	1
hsa-miR-523_st	0.690151	2.28129	2.39924	0.690151	1.08519	1.08519	treatment up vs control	0.183871	0.0208678	0.453964	1
hsa-miR-614_st	0.796555	1.79551	1.91249	0.796555	1.08446	1.08446	treatment up vs control	0.075918	0.0205266	1.08152	1
hsa-miR-518a-5p_st	0.746261	2.15383	2.269	0.746261	1.0831	1.0831	treatment up vs control	0.120227	0.0198958	0.661941	1
hsa-miR-519c-5p_st	0.411256	1.62789	1.74283	0.411256	1.08293	1.08293	treatment up vs control	0.839996	0.0198181	0.0943725	1
hiv1-miR-TAR-3p_st	0.785633	1.93873	2.05112	0.785633	1.08102	1.08102	treatment up vs control	0.0845859	0.0189491	0.896089	1
hsa-miR-200b_st	0.777635	1.81216	1.92383	0.777635	1.08048	1.08048	treatment up vs control	0.0912622	0.0187052	0.819844	1
hsa-miR-664_st	0.656423	2.22459	2.33515	0.656423	1.07965	1.07965	treatment up vs control	0.230213	0.018335	0.318575	1
hsa-miR-409-5p_st	0.463584	2.09924	2.2071	0.463584	1.07762	1.07762	treatment up vs control	0.655438	0.017449	0.106488	1
hsa-miR-937_st	0.827143	2.1132	2.2188	0.827143	1.07594	1.07594	treatment up vs control	0.0543249	0.0167262	1.23156	1
hsa-miR-135a-star_st	0.776358	2.86267	2.9682	0.776358	1.07589	1.07589	treatment up vs control	0.0923537	0.0167061	0.723572	1
hsa-miR-635_st	0.557267	2.22441	2.32991	0.557267	1.07587	1.07587	treatment up vs control	0.409001	0.0166959	0.163285	1
hsa-miR-135b-star_st	0.826659	2.94392	3.04806	0.826659	1.07485	1.07485	treatment up vs control	0.0546362	0.0162668	1.19092	1
hsa-miR-766_st	0.56124	7.7871	7.89108	0.56124	1.07473	1.07473	treatment up vs control	0.400425	0.0162164	0.161992	1
hsa-miR-578_st	0.672751	1.79728	1.90122	0.672751	1.0747	1.0747	treatment up vs control	0.206969	0.0162028	0.313146	1
hsa-miR-521_st	0.68137	2.28269	2.38589	0.68137	1.07415	1.07415	treatment up vs control	0.195317	0.015976	0.327181	1
hsa-miR-10a_st	0.873859	9.71807	9.82076	0.873859	1.07377	1.07377	treatment up vs control	0.0286252	0.0158163	2.21012	1
hsa-miR-105-star_st	0.67527	1.74609	1.84859	0.67527	1.07363	1.07363	treatment up vs control	0.20352	0.0157591	0.30973	1
hsa-miR-609_st	0.45627	1.5855	1.68542	0.45627	1.07171	1.07171	treatment up vs control	0.678863	0.0149744	0.0882319	1
hsa-miR-146a-star_st	0.614068	1.71837	1.818	0.614068	1.0715	1.0715	treatment up vs control	0.298155	0.0148908	0.199772	1
hsa-miR-875-3p_st	0.646393	1.73762	1.83666	0.646393	1.07106	1.07106	treatment up vs control	0.245277	0.0147128	0.239938	1
hsa-miR-668_st	0.904581	2.58862	2.68736	0.904581	1.07084	1.07084	treatment up vs control	0.0162964	0.0146255	3.58988	1
hsa-miR-494_st	0.788197	10.0177	10.1155	0.788197	1.07016	1.07016	treatment up vs control	0.0825049	0.0143541	0.695912	1
hsa-miR-566_st	0.657928	1.68346	1.781	0.657928	1.06995	1.06995	treatment up vs control	0.228004	0.0142712	0.250367	1
hsa-miR-519b-5p_st	0.457706	1.53654	1.63401	0.457706	1.0699	1.0699	treatment up vs control	0.67421	0.0142506	0.084547	1
hsa-miR-620_st	0.584201	1.85729	1.95344	0.584201	1.06892	1.06892	treatment up vs control	0.353376	0.0138668	0.156964	1
hsa-miR-575_st	0.696785	2.13832	2.23349	0.696785	1.06819	1.06819	treatment up vs control	0.175502	0.0135863	0.309657	1
hsa-miR-133b_st	0.834212	1.89496	1.9882	0.834212	1.06677	1.06677	treatment up vs control	0.0498814	0.0130428	1.04591	1
hsa-miR-491-5p_st	0.611941	8.85835	8.95002	0.611941	1.0656	1.0656	treatment up vs control	0.301876	0.0126048	0.16702	1
hsa-let-7c-star_st	0.791773	2.02017	2.11139	0.791773	1.06528	1.06528	treatment up vs control	0.07965	0.0124837	0.626928	1
hsa-miR-490-3p_st	0.487777	1.73323	1.82424	0.487777	1.06512	1.06512	treatment up vs control	0.582749	0.0124241	0.085279	1
hsa-miR-513a-3p_st	0.548364	1.82408	1.9151	0.548364	1.06512	1.06512	treatment up vs control	0.428707	0.0124253	0.115933	1
hsa-miR-154_st	0.612016	1.71385	1.80455	0.612016	1.06488	1.06488	treatment up vs control	0.301746	0.012338	0.163555	1
hsa-miR-542-5p_st	0.57895	7.13068	7.21952	0.57895	1.06351	1.06351	treatment up vs control	0.363767	0.0118377	0.130168	1
hsa-miR-633_st	0.766933	1.83959	1.92609	0.766933	1.06179	1.06179	treatment up vs control	0.100639	0.0112237	0.446096	1
hsa-miR-181a_st	0.349371	11.862	11.9482	0.349371	1.0616	1.0616	treatment up vs control	1.12117	0.011157	0.0398049	1
hsa-miR-431-star_st	0.7199	2.14581	2.23122	0.7199	1.06099	1.06099	treatment up vs control	0.14815	0.0109421	0.295432	1
hsa-miR-151-5p_st	0.613945	12.2473	12.3306	0.613945	1.05946	1.05946	treatment up vs control	0.298369	0.0104169	0.139651	1
hsa-miR-30c_st	0.612685	10.1577	10.2391	0.612685	1.05803	1.05803	treatment up vs control	0.300572	0.00993387	0.1322	1
hsa-miR-15b-star_st	0.699659	1.867	1.94819	0.699659	1.05788	1.05788	treatment up vs control	0.17195	0.00988573	0.229968	1
hsa-miR-1321_st	0.57432	2.03454	2.11463	0.57432	1.05708	1.05708	treatment up vs control	0.373108	0.00962182	0.103153	1
hsa-miR-450b-3p_st	0.610202	1.49715	1.57619	0.610202	1.05632	1.05632	treatment up vs control	0.304943	0.00937208	0.122936	1
hsa-miR-425_st	0.684928	11.7265	11.803	0.684928	1.05449	1.05449	treatment up vs control	0.190629	0.00878931	0.184428	1
hsa-miR-144_st	0.666568	1.62856	1.7044	0.666568	1.05398	1.05398	treatment up vs control	0.215589	0.00862787	0.16008	1
hsa-miR-500-star_st	0.298055	10.2294	10.3049	0.298055	1.05374	1.05374	treatment up vs control	1.4283	0.00855409	0.0239561	1
hsa-miR-1227_st	0.499347	2.1348	2.21031	0.499347	1.05373	1.05373	treatment up vs control	0.550413	0.00855202	0.0621498	1
hsa-miR-645_st	0.733452	1.60048	1.67582	0.733452	1.05361	1.05361	treatment up vs control	0.133372	0.00851455	0.255362	1
hcmv-miR-US25-2-3p_st	0.822783	1.78288	1.85819	0.822783	1.05359	1.05359	treatment up vs control	0.0571664	0.00850846	0.595347	1
hsa-miR-523-star_st	0.740865	1.4525	1.52741	0.740865	1.05329	1.05329	treatment up vs control	0.125669	0.00841697	0.267908	1
hsa-miR-106b-star_st	0.249533	9.30869	9.37839	0.249533	1.0495	1.0495	treatment up vs control	1.81166	0.00728705	0.0160892	1
hsa-miR-365_st	0.853947	2.00615	2.07524	0.853947	1.04905	1.04905	treatment up vs control	0.0385324	0.00715861	0.743126	1
hsa-miR-140-3p_st	0.5378	10.8178	10.8836	0.5378	1.04669	1.04669	treatment up vs control	0.452996	0.00650081	0.0574027	1
hsa-miR-891b_st	0.825633	1.69282	1.75741	0.825633	1.04579	1.04579	treatment up vs control	0.0552998	0.00625714	0.452597	1
hsa-miR-26a-1-star_st	0.633069	1.9965	2.0577	0.633069	1.04334	1.04334	treatment up vs control	0.266252	0.00561898	0.0844159	1
hsa-miR-98_st	0.82922	2.41217	2.47306	0.82922	1.04311	1.04311	treatment up vs control	0.0529983	0.00556231	0.41981	1
hsa-miR-132-star_st	0.874901	2.18855	2.2494	0.874901	1.04308	1.04308	treatment up vs control	0.0281484	0.00555323	0.789136	1
hsa-miR-335-star_st	0.866954	2.21571	2.2758	0.866954	1.04254	1.04254	treatment up vs control	0.0318875	0.00541731	0.679552	1
hsa-miR-501-3p_st	0.643447	9.13681	9.19563	0.643447	1.04161	1.04161	treatment up vs control	0.249818	0.00518875	0.0830805	1
hsa-miR-24-1-star_st	0.688586	1.76691	1.82163	0.688586	1.03866	1.03866	treatment up vs control	0.185881	0.00449253	0.0966754	1
hsa-miR-1323_st	0.823764	2.98679	3.04037	0.823764	1.03784	1.03784	treatment up vs control	0.0565202	0.00430609	0.304747	1
hsa-miR-363_st	0.820281	1.98258	2.03523	0.820281	1.03717	1.03717	treatment up vs control	0.0588321	0.00415777	0.282687	1
hsa-miR-382_st	0.728511	1.89073	1.94268	0.728511	1.03666	1.03666	treatment up vs control	0.138655	0.00404777	0.116772	1
hsa-miR-148b_st	0.78197	6.68253	6.73365	0.78197	1.03608	1.03608	treatment up vs control	0.0876084	0.00392127	0.179036	1
hsa-let-7a_st	0.87447	11.5784	11.629	0.87447	1.0357	1.0357	treatment up vs control	0.0283453	0.00384214	0.54219	1
hsa-miR-375_st	0.973466	3.84728	3.89731	0.973466	1.03529	1.03529	treatment up vs control	0.00125232	0.00375496	11.9936	1
hsa-miR-30b-star_st	0.692802	6.64573	6.69535	0.692802	1.03499	1.03499	treatment up vs control	0.180499	0.00369336	0.0818477	1
hsa-miR-526a_st	0.756198	2.07697	2.12611	0.756198	1.03464	1.03464	treatment up vs control	0.110565	0.0036214	0.131015	1
hsa-miR-646_st	0.523823	1.60219	1.65064	0.523823	1.03415	1.03415	treatment up vs control	0.486712	0.0035211	0.0289379	1
hsa-miR-99a_st	0.701666	9.03498	9.08341	0.701666	1.03414	1.03414	treatment up vs control	0.169495	0.00351863	0.083038	1
hsa-miR-452_st	0.752827	1.87873	1.92644	0.752827	1.03362	1.03362	treatment up vs control	0.113791	0.00341416	0.120015	1
hsa-miR-136_st	0.618789	1.57165	1.61898	0.618789	1.03335	1.03335	treatment up vs control	0.290003	0.00336026	0.0463479	1
hsa-miR-941_st	0.626318	8.07057	8.11698	0.626318	1.0327	1.0327	treatment up vs control	0.277313	0.00323202	0.046619	1
hsa-miR-484_st	0.8654	6.75942	6.80569	0.8654	1.0326	1.0326	treatment up vs control	0.0326472	0.00321261	0.393615	1
hsa-miR-302c_st	0.81833	1.83909	1.88535	0.81833	1.03259	1.03259	treatment up vs control	0.0601483	0.00321112	0.213547	1
hsa-miR-410_st	0.812776	1.79476	1.84068	0.812776	1.03234	1.03234	treatment up vs control	0.0639829	0.0031627	0.197722	1
hsa-miR-518c-star_st	0.823675	1.84519	1.89086	0.823675	1.03216	1.03216	treatment up vs control	0.0565787	0.003129	0.221214	1
hsa-miR-591_st	0.813083	2.00859	2.05378	0.813083	1.03182	1.03182	treatment up vs control	0.0637673	0.00306313	0.192144	1
hsa-miR-598_st	0.949723	3.04124	3.08391	0.949723	1.03002	1.03002	treatment up vs control	0.0045022	0.00273134	2.42667	1
hsa-miR-1264_st	0.591929	1.76056	1.80151	0.591929	1.02879	1.02879	treatment up vs control	0.338463	0.00251596	0.029734	1
hsa-miR-518e_st	0.868346	2.03985	2.08053	0.868346	1.0286	1.0286	treatment up vs control	0.0312152	0.00248262	0.318129	1
hsa-miR-323-3p_st	0.809254	1.95325	1.99391	0.809254	1.02859	1.02859	treatment up vs control	0.0664806	0.00248059	0.149252	1
hsa-miR-200c_st	0.901709	7.64391	7.68437	0.901709	1.02844	1.02844	treatment up vs control	0.0172991	0.00245541	0.567756	1
hsa-miR-644_st	0.793067	1.55109	1.59154	0.793067	1.02843	1.02843	treatment up vs control	0.0786308	0.00245437	0.124856	1
hsa-miR-1225-3p_st	0.942094	2.77186	2.81226	0.942094	1.0284	1.0284	treatment up vs control	0.00597585	0.00244823	1.63875	1
hsa-miR-190b_st	0.599071	1.55995	1.59837	0.599071	1.02699	1.02699	treatment up vs control	0.325076	0.00221473	0.0272518	1
hsa-miR-1273_st	0.889274	1.89815	1.93638	0.889274	1.02685	1.02685	treatment up vs control	0.0219959	0.00219212	0.398641	1
hsa-miR-1202_st	0.956627	2.83863	2.87495	0.956627	1.02549	1.02549	treatment up vs control	0.00334906	0.00197864	2.36322	1
hsa-miR-574-3p_st	0.855349	8.5567	8.59172	0.855349	1.02457	1.02457	treatment up vs control	0.0377846	0.00183922	0.194706	1
hsa-miR-1251_st	0.871673	1.78797	1.82291	0.871673	1.02451	1.02451	treatment up vs control	0.029638	0.00183106	0.247124	1
hsa-miR-126-star_st	0.80641	1.72208	1.75692	0.80641	1.02444	1.02444	treatment up vs control	0.0685353	0.00182034	0.106242	1
hsa-miR-758_st	0.871929	1.72109	1.7558	0.871929	1.02435	1.02435	treatment up vs control	0.0295184	0.00180693	0.244855	1
hsa-miR-648_st	0.894699	2.42984	2.46444	0.894699	1.02428	1.02428	treatment up vs control	0.0198761	0.00179634	0.361507	1
hsa-miR-671-5p_st	0.6997	9.43548	9.46967	0.6997	1.02398	1.02398	treatment up vs control	0.171899	0.00175355	0.0408042	1
hsa-miR-144-star_st	0.923168	2.25625	2.2904	0.923168	1.02395	1.02395	treatment up vs control	0.0105406	0.00174885	0.663663	1
hsa-miR-525-3p_st	0.805957	1.53979	1.57215	0.805957	1.02268	1.02268	treatment up vs control	0.0688653	0.00157074	0.0912354	1
hsa-miR-601_st	0.959805	2.02687	2.05919	0.959805	1.02265	1.02265	treatment up vs control	0.00287574	0.00156626	2.17859	1
hsa-miR-619_st	0.91375	2.9933	3.02526	0.91375	1.0224	1.0224	treatment up vs control	0.0132983	0.00153229	0.460899	1
hsa-miR-548m_st	0.832133	1.55267	1.58169	0.832133	1.02032	1.02032	treatment up vs control	0.0511674	0.00126357	0.0987791	1
hsa-miR-326_st	0.952518	2.10933	2.13743	0.952518	1.01967	1.01967	treatment up vs control	0.0040148	0.00118451	1.18014	1
hsa-miR-33a_st	0.914303	1.77103	1.79872	0.914303	1.01938	1.01938	treatment up vs control	0.0131273	0.00115039	0.350534	1
hsa-miR-208b_st	0.603349	1.76656	1.79409	0.603349	1.01927	1.01927	treatment up vs control	0.317235	0.00113726	0.0143397	1
hcmv-miR-US25-2-5p_st	0.874727	1.91107	1.93725	0.874727	1.01831	1.01831	treatment up vs control	0.0282279	0.00102794	0.145663	1
hsa-miR-30a_st	0.937861	8.44429	8.46821	0.937861	1.01672	1.01672	treatment up vs control	0.00688426	0.00085798	0.498517	1
hsa-miR-31_st	0.84001	12.5746	12.5977	0.84001	1.0161	1.0161	treatment up vs control	0.0463868	0.000796272	0.0686636	1
hsa-miR-135b_st	0.835235	1.60508	1.62765	0.835235	1.01576	1.01576	treatment up vs control	0.0492549	0.000763794	0.0620279	1
hsa-miR-921_st	0.969452	3.48347	3.5055	0.969452	1.01538	1.01538	treatment up vs control	0.00166011	0.000727742	1.75348	1
hsa-miR-92a_st	0.781823	14.7645	14.7864	0.781823	1.01528	1.01528	treatment up vs control	0.0877313	0.000717548	0.0327157	1
hsa-miR-611_st	0.901218	1.98211	2.0031	0.901218	1.01465	1.01465	treatment up vs control	0.0174738	0.000660428	0.151181	1
hsa-miR-675_st	0.977398	4.83336	4.8509	0.977398	1.01223	1.01223	treatment up vs control	0.000908525	0.000461334	2.03113	1
hsa-miR-943_st	0.973609	3.55016	3.56767	0.973609	1.01221	1.01221	treatment up vs control	0.00123888	0.000459713	1.48429	1
hsa-miR-19b-2-star_st	0.919845	1.6654	1.6823	0.919845	1.01178	1.01178	treatment up vs control	0.0114764	0.000428428	0.149325	1
hsa-miR-491-3p_st	0.954734	2.21167	2.22713	0.954734	1.01077	1.01077	treatment up vs control	0.00364822	0.000358584	0.393161	1
hsa-miR-548o_st	0.919399	1.82336	1.83813	0.919399	1.01029	1.01029	treatment up vs control	0.0116051	0.000327423	0.112855	1
hsa-miR-1298_st	0.974823	2.1036	2.11835	0.974823	1.01028	1.01028	treatment up vs control	0.00112744	0.000326662	1.15895	1
hsa-miR-720_st	0.969165	7.96645	7.9801	0.969165	1.00951	1.00951	treatment up vs control	0.00169145	0.000279605	0.661219	1
hsa-miR-25-star_st	0.936095	9.71712	9.72918	0.936095	1.00839	1.00839	treatment up vs control	0.00728222	0.000218033	0.119762	1
hsa-miR-518e-star_st	0.937962	2.05663	2.06759	0.937962	1.00763	1.00763	treatment up vs control	0.00686172	0.000180165	0.105026	1
hsa-miR-1269_st	0.966135	6.3696	6.37917	0.966135	1.00666	1.00666	treatment up vs control	0.00204051	0.000137568	0.269674	1
hsa-miR-23a_st	0.973958	10.7381	10.7469	0.973958	1.00609	1.00609	treatment up vs control	0.00120629	0.000115202	0.382004	1
hsa-miR-32-star_st	0.964725	2.00138	2.00795	0.964725	1.00457	1.00457	treatment up vs control	0.00221423	6.48622e-05	0.117173	1
hsa-miR-495_st	0.980755	2.08486	2.09142	0.980755	1.00456	1.00456	treatment up vs control	0.000658633	6.45709e-05	0.392151	1
hsa-miR-505_st	0.991075	6.59585	6.60075	0.991075	1.0034	1.0034	treatment up vs control	0.00014163	3.59516e-05	1.01537	1
hsa-miR-1265_st	0.986124	1.87377	1.87855	0.986124	1.00332	1.00332	treatment up vs control	0.000342354	3.42637e-05	0.40033	1
hsa-miR-576-3p_st	0.982047	1.99157	1.99575	0.982047	1.0029	1.0029	treatment up vs control	0.000573128	2.62095e-05	0.182923	1
hsa-miR-92b_st	0.985328	10.036	10.0401	0.985328	1.00288	1.00288	treatment up vs control	0.000382776	2.58742e-05	0.270386	1
hsa-miR-147_st	0.987347	1.65859	1.6621	0.987347	1.00244	1.00244	treatment up vs control	0.00028465	1.84772e-05	0.259648	1
hsa-miR-367-star_st	0.994794	2.72482	2.72716	0.994794	1.00162	1.00162	treatment up vs control	4.81786e-05	8.20224e-06	0.680986	1
hiv1-miR-H1_st	0.985403	6.00347	6.00579	0.985403	1.00161	1.00161	treatment up vs control	0.000378858	8.04798e-06	0.0849709	1
hsa-miR-30d_st	0.987121	9.44653	9.44777	0.987121	1.00086	1.00086	treatment up vs control	0.000294894	2.30439e-06	0.0312571	1
hsa-miR-125a-5p_st	0.998673	10.8013	10.8003	0.998673	0.999276	-1.00072	treatment down vs control	3.13253e-06	1.63676e-06	2.09001	1
hsa-miR-873_st	0.996362	1.72307	1.72145	0.996362	0.998884	-1.00112	treatment down vs control	2.35351e-05	3.89161e-06	0.661413	1
hsa-miR-1184_st	0.977963	4.1368	4.13063	0.977963	0.995732	-1.00429	treatment down vs control	0.000863664	5.71128e-05	0.264514	1
hsa-miR-214-star_st	0.981559	1.55669	1.55009	0.981559	0.995436	-1.00458	treatment down vs control	0.000604746	6.53302e-05	0.432117	1
hsa-miR-202_st	0.980608	2.19838	2.1905	0.980608	0.99455	-1.00548	treatment down vs control	0.000668749	9.32452e-05	0.55773	1
hsa-miR-221_st	0.756562	14.0867	14.0782	0.756562	0.994114	-1.00592	treatment down vs control	0.110219	0.000108808	0.00394876	1
hsa-miR-493-star_st	0.963989	1.85685	1.84791	0.963989	0.993824	-1.00621	treatment down vs control	0.00230757	0.000119809	0.20768	1
hsa-miR-502-3p_st	0.917348	10.2848	10.2758	0.917348	0.993762	-1.00628	treatment down vs control	0.0122063	0.000122235	0.0400562	1
hsa-miR-509-3p_st	0.967118	1.89324	1.88394	0.967118	0.993576	-1.00647	treatment down vs control	0.0019237	0.000129689	0.269667	1
hcmv-miR-UL22A-star_st	0.964917	1.75046	1.73708	0.964917	0.990773	-1.00931	treatment down vs control	0.00219007	0.000268284	0.49	1
hsa-miR-570_st	0.932816	2.38748	2.37387	0.932816	0.990609	-1.00948	treatment down vs control	0.00805118	0.00027796	0.138097	1
hsa-miR-515-5p_st	0.940364	1.62731	1.61344	0.940364	0.990433	-1.00966	treatment down vs control	0.00633934	0.000288491	0.182032	1
hsa-miR-888_st	0.948736	1.92936	1.91528	0.948736	0.990291	-1.0098	treatment down vs control	0.00468117	0.000297158	0.253918	1
hsa-miR-556-3p_st	0.930962	1.97836	1.96366	0.930962	0.989864	-1.01024	treatment down vs control	0.00850335	0.000324024	0.152422	1
hsa-miR-1307_st	0.907739	10.8814	10.8653	0.907739	0.988876	-1.01125	treatment down vs control	0.0152288	0.000390702	0.102622	1
hsa-miR-1282_st	0.957506	1.90353	1.88697	0.957506	0.988589	-1.01154	treatment down vs control	0.00321446	0.000411208	0.511698	1
hsa-let-7c_st	0.932294	10.4018	10.3849	0.932294	0.98835	-1.01179	treatment down vs control	0.00817717	0.000428692	0.209702	1
hsa-miR-130b_st	0.0975918	12.8793	12.8618	0.0975918	0.987954	-1.01219	treatment down vs control	4.6378	0.000458537	0.000395478	1
hsa-miR-548d-5p_st	0.939758	1.74169	1.72378	0.939758	0.987665	-1.01249	treatment down vs control	0.00646922	0.000480928	0.297364	1
hsa-miR-486-5p_st	0.94775	8.48068	8.4625	0.94775	0.987479	-1.01268	treatment down vs control	0.00486335	0.000495624	0.40764	1
hsa-miR-127-5p_st	0.973592	2.24723	2.22673	0.973592	0.985892	-1.01431	treatment down vs control	0.00124047	0.000630308	2.03248	1
hsa-miR-553_st	0.955057	2.2571	2.2362	0.955057	0.985615	-1.01459	treatment down vs control	0.00359623	0.00065543	0.72902	1
hsa-miR-625_st	0.926291	9.00304	8.98134	0.926291	0.985072	-1.01515	treatment down vs control	0.00969769	0.000706308	0.291331	1
hsa-miR-516b_st	0.931589	1.75388	1.73185	0.931589	0.984843	-1.01539	treatment down vs control	0.00834908	0.000728283	0.348917	1
hsa-miR-1233_st	0.962505	2.50716	2.48493	0.962505	0.98471	-1.01553	treatment down vs control	0.00250197	0.000741248	1.18506	1
hsa-miR-551b-star_st	0.822486	7.08433	7.05973	0.822486	0.983093	-1.0172	treatment down vs control	0.0573627	0.000907754	0.0632993	1
hsa-miR-183-star_st	0.942065	6.60792	6.5821	0.942065	0.982263	-1.01806	treatment down vs control	0.00598194	0.000999893	0.668608	1
hsa-miR-940_st	0.914663	5.0888	5.06245	0.914663	0.981902	-1.01843	treatment down vs control	0.0130169	0.00104137	0.320006	1
hsa-miR-548g_st	0.930851	2.16935	2.1423	0.930851	0.981426	-1.01892	treatment down vs control	0.00853084	0.00109738	0.514548	1
hsa-miR-574-5p_st	0.905581	7.08367	7.0559	0.905581	0.980933	-1.01944	treatment down vs control	0.0159541	0.00115707	0.2901	1
hsa-miR-302f_st	0.867464	1.51656	1.48851	0.867464	0.980741	-1.01964	treatment down vs control	0.0316405	0.00118071	0.149265	1
hsa-miR-561_st	0.922292	2.03287	2.00472	0.922292	0.980676	-1.0197	treatment down vs control	0.0107834	0.00118873	0.440946	1
hsa-miR-522_st	0.936856	1.80455	1.77327	0.936856	0.97855	-1.02192	treatment down vs control	0.00710931	0.00146789	0.825894	1
hsa-miR-744_st	0.843716	10.9482	10.9159	0.843716	0.977897	-1.0226	treatment down vs control	0.0442233	0.00155961	0.141067	1
hsa-miR-1255b_st	0.95429	2.36023	2.32717	0.95429	0.977344	-1.02318	treatment down vs control	0.0037203	0.00163955	1.76282	1
hsa-let-7f_st	0.95252	7.24095	7.20731	0.95252	0.976952	-1.02359	treatment down vs control	0.00401447	0.00169748	1.69136	1
hsa-miR-218-2-star_st	0.94058	2.34315	2.30921	0.94058	0.976754	-1.0238	treatment down vs control	0.00629324	0.00172714	1.09778	1
hsa-miR-514_st	0.887429	1.70534	1.66959	0.887429	0.975525	-1.02509	treatment down vs control	0.0227421	0.00191695	0.337163	1
hsa-miR-541_st	0.883745	1.92805	1.89185	0.883745	0.975221	-1.02541	treatment down vs control	0.0242704	0.00196562	0.323954	1
hsa-let-7f-2-star_st	0.694155	1.85666	1.81725	0.694155	0.973054	-1.02769	treatment down vs control	0.178792	0.00232947	0.0521158	1
hsa-miR-299-3p_st	0.934155	3.01527	2.97495	0.934155	0.97244	-1.02834	treatment down vs control	0.00773258	0.00243834	1.26133	1
hsa-miR-16_st	0.554007	13.8795	13.8385	0.554007	0.971999	-1.02881	treatment down vs control	0.416137	0.00251826	0.0242061	1
hsa-miR-518d-3p_st	0.85462	1.88236	1.83974	0.85462	0.970892	-1.02998	treatment down vs control	0.0381728	0.0027243	0.285471	1
hsa-miR-548b-3p_st	0.893824	1.92338	1.88077	0.893824	0.970897	-1.02998	treatment down vs control	0.0202106	0.00272342	0.539009	1
hsa-miR-133a_st	0.938711	2.68267	2.63988	0.938711	0.970776	-1.0301	treatment down vs control	0.00669668	0.00274649	1.64051	1
hsa-let-7d_st	0.860738	10.0567	10.0136	0.860738	0.970574	-1.03032	treatment down vs control	0.0349813	0.00278502	0.318458	1
hsa-miR-520f_st	0.845117	1.68493	1.63961	0.845117	0.96907	-1.03192	treatment down vs control	0.0434199	0.00308175	0.283902	1
hsa-miR-205_st	0.853022	1.88858	1.84266	0.853022	0.968675	-1.03234	treatment down vs control	0.0390303	0.00316233	0.32409	1
hsa-miR-892a_st	0.807628	1.59445	1.54832	0.807628	0.96853	-1.03249	treatment down vs control	0.0676507	0.00319223	0.188748	1
hsa-miR-223_st	0.936047	2.66527	2.61788	0.936047	0.967688	-1.03339	treatment down vs control	0.00729317	0.00336812	1.84727	1
hsa-miR-933_st	0.922064	4.58569	4.53785	0.922064	0.967386	-1.03371	treatment down vs control	0.0108472	0.00343242	1.26573	1
hsa-miR-193a-3p_st	0.926136	3.35862	3.30973	0.926136	0.966684	-1.03446	treatment down vs control	0.00973862	0.00358435	1.47222	1
hsa-miR-136-star_st	0.82622	1.78952	1.73938	0.82622	0.965841	-1.03537	treatment down vs control	0.0549197	0.00377131	0.274679	1
hsa-miR-107_st	0.514294	14.0079	13.9569	0.514294	0.96527	-1.03598	treatment down vs control	0.510782	0.00390091	0.0305486	1
hsa-miR-328_st	0.910446	5.10153	5.04983	0.910446	0.964801	-1.03648	treatment down vs control	0.0143429	0.00400888	1.11801	1
hsa-miR-1289_st	0.744792	1.76073	1.70774	0.744792	0.963933	-1.03742	treatment down vs control	0.121695	0.00421269	0.138467	1
hsa-miR-339-3p_st	0.817058	9.61093	9.55697	0.817058	0.963291	-1.03811	treatment down vs control	0.0610152	0.00436698	0.286288	1
hsa-miR-507_st	0.87584	1.8094	1.75494	0.87584	0.962955	-1.03847	treatment down vs control	0.0277227	0.00444877	0.641897	1
hsa-miR-323-5p_st	0.887753	1.97473	1.9187	0.887753	0.961908	-1.0396	treatment down vs control	0.0226104	0.00470901	0.833072	1
hsa-miR-29a-star_st	0.72007	1.79386	1.73666	0.72007	0.96113	-1.04044	treatment down vs control	0.147958	0.00490726	0.132666	1
hsa-miR-924_st	0.885756	1.76038	1.7032	0.885756	0.961136	-1.04044	treatment down vs control	0.0234297	0.00490571	0.837519	1
hsa-miR-26b_st	0.846244	2.52158	2.46399	0.846244	0.960872	-1.04072	treatment down vs control	0.042779	0.00497379	0.465068	1
hsa-miR-1272_st	0.856105	3.40968	3.35078	0.856105	0.959993	-1.04167	treatment down vs control	0.0373847	0.00520458	0.556868	1
hsa-miR-1182_st	0.883617	3.52996	3.46964	0.883617	0.959055	-1.04269	treatment down vs control	0.0243245	0.00545683	0.897339	1
hsa-miR-767-3p_st	0.794297	2.32365	2.26269	0.794297	0.958627	-1.04316	treatment down vs control	0.0776679	0.00557387	0.287062	1
hsa-miR-600_st	0.821544	2.11405	2.05255	0.821544	0.958266	-1.04355	treatment down vs control	0.0579882	0.00567373	0.391371	1
hsa-miR-135a_st	0.596908	1.58792	1.52469	0.596908	0.957115	-1.04481	treatment down vs control	0.329091	0.0059981	0.0729052	1
hsa-miR-1293_st	0.849727	2.08515	2.02184	0.849727	0.957067	-1.04486	treatment down vs control	0.0408299	0.00601188	0.588968	1
hsa-miR-877_st	0.810259	8.36314	8.29982	0.810259	0.957061	-1.04487	treatment down vs control	0.0657626	0.00601374	0.365785	1
hsa-miR-141_st	0.768767	1.98773	1.92242	0.768767	0.955738	-1.04631	treatment down vs control	0.0989955	0.00639856	0.258539	1
hsa-miR-640_st	0.880162	2.26898	2.20319	0.880162	0.95542	-1.04666	treatment down vs control	0.0258056	0.00649298	1.00645	1
hsa-miR-923_st	0.820206	12.5652	12.4969	0.820206	0.953789	-1.04845	treatment down vs control	0.0588825	0.00698866	0.474753	1
hsa-miR-376b_st	0.687897	1.70823	1.63809	0.687897	0.952548	-1.04982	treatment down vs control	0.186769	0.00737861	0.158027	1
hsa-miR-1292_st	0.800405	6.99184	6.92013	0.800405	0.95151	-1.05096	treatment down vs control	0.0729848	0.0077133	0.422735	1
hsa-miR-342-3p_st	0.443251	11.5203	11.4485	0.443251	0.951461	-1.05102	treatment down vs control	0.722358	0.00772935	0.0428006	1
hsa-miR-519a_st	0.558993	1.58541	1.51294	0.558993	0.951007	-1.05152	treatment down vs control	0.405257	0.00787846	0.0777626	1
hsa-miR-195-star_st	0.807449	2.87485	2.79866	0.807449	0.948562	-1.05423	treatment down vs control	0.0677808	0.00870659	0.513809	1
hsa-miR-302d_st	0.615375	1.64709	1.57085	0.615375	0.948523	-1.05427	treatment down vs control	0.295883	0.00871987	0.117883	1
hsa-miR-576-5p_st	0.732167	1.93025	1.85381	0.732167	0.948389	-1.05442	treatment down vs control	0.134735	0.00876669	0.260265	1
hsa-miR-564_st	0.908402	2.93286	2.85605	0.908402	0.948148	-1.05469	treatment down vs control	0.0150093	0.00885112	2.35884	1
hsa-miR-297_st	0.912813	2.94472	2.86667	0.912813	0.947337	-1.05559	treatment down vs control	0.0135906	0.00913764	2.6894	1
hsa-miR-142-3p_st	0.242939	1.84363	1.76536	0.242939	0.947191	-1.05575	treatment down vs control	1.87319	0.00918995	0.0196242	1
hsa-miR-216a_st	0.773663	1.87802	1.7994	0.773663	0.946961	-1.05601	treatment down vs control	0.0946823	0.0092725	0.391731	1
hsa-miR-324-3p_st	0.330263	9.73073	9.65098	0.330263	0.946219	-1.05684	treatment down vs control	1.22614	0.00954095	0.0311253	1
hsa-miR-203_st	0.796716	2.00291	1.92222	0.796716	0.945606	-1.05752	treatment down vs control	0.0757942	0.00976598	0.515395	1
hsa-miR-20b-star_st	0.736604	2.06821	1.98749	0.736604	0.945587	-1.05754	treatment down vs control	0.130064	0.00977324	0.300566	1
hsa-miR-155_st	0.668338	2.40211	2.32081	0.668338	0.945211	-1.05796	treatment down vs control	0.213098	0.00991239	0.186062	1
hsa-miR-155-star_st	0.776691	2.20525	2.12252	0.776691	0.944266	-1.05902	treatment down vs control	0.0920686	0.0102677	0.446089	1
hsa-miR-625-star_st	0.817573	2.79975	2.71669	0.817573	0.944055	-1.05926	treatment down vs control	0.0606634	0.0103477	0.682303	1
hsa-miR-936_st	0.928602	6.33559	6.25226	0.928602	0.943878	-1.05946	treatment down vs control	0.00909703	0.0104154	4.57967	1
hsa-miR-515-3p_st	0.488746	1.76689	1.68163	0.488746	0.942615	-1.06088	treatment down vs control	0.579982	0.0109036	0.0751995	1
hsa-miR-330-5p_st	0.732785	3.18064	3.09474	0.732785	0.942197	-1.06135	treatment down vs control	0.134078	0.0110681	0.330199	1
hsa-miR-24_st	0.0579445	12.1778	12.0919	0.0579445	0.942166	-1.06138	treatment down vs control	6.93782	0.0110803	0.00638837	1
hsa-miR-548e_st	0.72195	2.0592	1.97285	0.72195	0.941904	-1.06168	treatment down vs control	0.145856	0.0111839	0.306712	1
hsa-miR-596_st	0.812578	4.45064	4.3642	0.812578	0.941843	-1.06175	treatment down vs control	0.0641215	0.0112082	0.699184	1
hsa-miR-127-3p_st	0.445692	1.7624	1.67593	0.445692	0.941819	-1.06177	treatment down vs control	0.71402	0.0112177	0.0628423	1
hsa-miR-526b-star_st	0.661879	1.51512	1.42779	0.661879	0.941267	-1.0624	treatment down vs control	0.222272	0.0114381	0.205841	1
hsa-miR-597_st	0.411914	1.81929	1.73136	0.411914	0.940868	-1.06285	treatment down vs control	0.837408	0.0115992	0.055405	1
hsa-miR-454-star_st	0.7729	1.78468	1.69616	0.7729	0.940488	-1.06328	treatment down vs control	0.0953473	0.0117531	0.493065	1
hsa-miR-448_st	0.718255	1.64953	1.56078	0.718255	0.940339	-1.06345	treatment down vs control	0.150005	0.0118139	0.315027	1
hsa-miR-580_st	0.684694	1.84695	1.75817	0.684694	0.94032	-1.06347	treatment down vs control	0.190934	0.0118217	0.247661	1
hsa-miR-188-5p_st	0.691383	7.63086	7.5419	0.691383	0.940201	-1.0636	treatment down vs control	0.182299	0.0118704	0.260461	1
hsa-miR-10b_st	0.904341	8.14017	8.05056	0.904341	0.939777	-1.06408	treatment down vs control	0.0163789	0.0120448	2.94156	1
hsa-let-7a-star_st	0.828847	2.57381	2.48382	0.828847	0.939526	-1.06437	treatment down vs control	0.0532351	0.0121486	0.912827	1
hsa-miR-103_st	0.292962	14.2964	14.2056	0.292962	0.938959	-1.06501	treatment down vs control	1.46362	0.0123851	0.0338478	1
hsa-miR-220b_st	0.791358	2.3449	2.25385	0.791358	0.938838	-1.06515	treatment down vs control	0.0799787	0.0124356	0.621946	1
hsa-miR-143-star_st	0.563999	2.14526	2.05164	0.563999	0.937169	-1.06704	treatment down vs control	0.394546	0.0131466	0.133283	1
hsa-miR-621_st	0.792082	2.69132	2.59667	0.792082	0.936499	-1.06781	treatment down vs control	0.0794059	0.013438	0.676925	1
hsa-miR-518f_st	0.684709	1.8769	1.78052	0.684709	0.935377	-1.06909	treatment down vs control	0.190915	0.0139335	0.291931	1
hsa-miR-369-3p_st	0.604102	1.60835	1.51169	0.604102	0.9352	-1.06929	treatment down vs control	0.315867	0.0140128	0.177452	1
hsa-miR-520e_st	0.488237	2.46223	2.36446	0.488237	0.934475	-1.07012	treatment down vs control	0.581434	0.0143389	0.0986448	1
hsa-miR-618_st	0.849942	2.60132	2.50355	0.849942	0.934476	-1.07012	treatment down vs control	0.0407114	0.0143387	1.40882	1
hsa-miR-642_st	0.840929	2.77526	2.67744	0.840929	0.934443	-1.07016	treatment down vs control	0.0458452	0.0143537	1.25237	1
hsa-let-7g-star_st	0.748688	3.03233	2.93361	0.748688	0.933859	-1.07083	treatment down vs control	0.117824	0.0146196	0.496319	1
hsa-miR-362-5p_st	0.373309	10.0896	9.99015	0.373309	0.933385	-1.07137	treatment down vs control	1.00276	0.0148374	0.0591862	1
hsa-miR-890_st	0.85006	2.15226	2.05141	0.85006	0.932482	-1.07241	treatment down vs control	0.0406465	0.0152568	1.50141	1
hsa-miR-126_st	0.758284	7.81194	7.70945	0.758284	0.931425	-1.07362	treatment down vs control	0.108594	0.0157559	0.58036	1
hsa-miR-380_st	0.608377	1.67852	1.57473	0.608377	0.93059	-1.07459	treatment down vs control	0.308183	0.0161563	0.209698	1
hsa-miR-1291_st	0.785442	2.2073	2.10232	0.785442	0.929812	-1.07549	treatment down vs control	0.0847424	0.0165341	0.780442	1
hsa-miR-579_st	0.703571	1.86987	1.76401	0.703571	0.92925	-1.07614	treatment down vs control	0.167184	0.0168099	0.402189	1
hcmv-miR-UL112_st	0.542604	4.84278	4.73682	0.542604	0.929186	-1.07621	treatment down vs control	0.441826	0.0168416	0.152472	1
hsa-miR-559_st	0.827094	2.74997	2.64391	0.827094	0.929123	-1.07628	treatment down vs control	0.0543565	0.0168728	1.24164	1
hsa-miR-302a-star_st	0.850383	2.26398	2.15761	0.850383	0.928924	-1.07651	treatment down vs control	0.0404685	0.0169712	1.67747	1
hsa-miR-377_st	0.740691	1.9029	1.79576	0.740691	0.928429	-1.07709	treatment down vs control	0.125847	0.0172175	0.547254	1
hsa-miR-145_st	0.845147	2.57836	2.46983	0.845147	0.927535	-1.07813	treatment down vs control	0.0434029	0.0176668	1.62817	1
hsa-miR-628-3p_st	0.819118	5.76989	5.66068	0.819118	0.927098	-1.07864	treatment down vs control	0.059615	0.0178892	1.20032	1
hsa-miR-302b-star_st	0.739117	1.95891	1.84904	0.739117	0.926672	-1.07913	treatment down vs control	0.127462	0.018107	0.568232	1
hsa-miR-922_st	0.713084	1.81217	1.70135	0.713084	0.92606	-1.07984	treatment down vs control	0.155929	0.0184222	0.472578	1
hsa-miR-122_st	0.512584	1.66867	1.55778	0.512584	0.926021	-1.07989	treatment down vs control	0.515199	0.0184429	0.14319	1
hsa-miR-550_st	0.561191	8.41153	8.29996	0.561191	0.925582	-1.0804	treatment down vs control	0.40053	0.0186707	0.18646	1
hsa-miR-487b_st	0.730006	2.08954	1.97782	0.730006	0.925484	-1.08052	treatment down vs control	0.137044	0.0187221	0.546456	1
hsa-miR-652_st	0.41918	10.6993	10.5875	0.41918	0.92545	-1.08056	treatment down vs control	0.809335	0.0187399	0.0926185	1
hsa-miR-488_st	0.719524	2.21047	2.09659	0.719524	0.924093	-1.08214	treatment down vs control	0.148573	0.0194562	0.523816	1
hsa-miR-151-3p_st	0.570958	10.0277	9.91311	0.570958	0.923658	-1.08265	treatment down vs control	0.379998	0.0196892	0.207256	1
hsa-miR-606_st	0.31939	2.30049	2.18509	0.31939	0.923126	-1.08328	treatment down vs control	1.29057	0.0199758	0.0619134	1
hsa-miR-585_st	0.393032	1.65308	1.53744	0.393032	0.922974	-1.08345	treatment down vs control	0.914693	0.0200584	0.0877165	1
hsa-miR-206_st	0.175461	2.07518	1.95826	0.175461	0.92215	-1.08442	treatment down vs control	2.70369	0.0205076	0.0303402	1
hsa-miR-296-3p_st	0.255862	8.61619	8.49879	0.255862	0.921846	-1.08478	treatment down vs control	1.75502	0.020675	0.0471219	1
hsa-miR-1257_st	0.740662	2.38792	2.27044	0.740662	0.921792	-1.08484	treatment down vs control	0.125876	0.0207047	0.657938	1
hsa-miR-150_st	0.45393	2.76048	2.64224	0.45393	0.92131	-1.08541	treatment down vs control	0.686508	0.0209716	0.122193	1
hsa-miR-630_st	0.753474	1.94657	1.82708	0.753474	0.920516	-1.08635	treatment down vs control	0.113167	0.0214148	0.756926	1
hsa-miR-1206_st	0.623723	1.70075	1.5798	0.623723	0.919587	-1.08745	treatment down vs control	0.281644	0.0219406	0.311608	1
hsa-miR-876-5p_st	0.565192	1.74337	1.62191	0.565192	0.919256	-1.08784	treatment down vs control	0.392023	0.0221292	0.225796	1
hsa-miR-520g_st	0.411296	1.92783	1.80534	0.411296	0.918602	-1.08861	treatment down vs control	0.839836	0.0225052	0.107189	1
hsa-miR-593_st	0.590609	2.09984	1.9767	0.590609	0.918192	-1.0891	treatment down vs control	0.340978	0.0227422	0.266788	1
hsa-miR-552_st	0.583217	2.92836	2.80415	0.583217	0.917503	-1.08992	treatment down vs control	0.355307	0.0231444	0.260556	1
hsa-miR-604_st	0.694223	2.19741	2.07295	0.694223	0.917344	-1.0901	treatment down vs control	0.178707	0.0232374	0.520123	1
hsa-miR-1245_st	0.619484	2.13725	2.01206	0.619484	0.916884	-1.09065	treatment down vs control	0.288815	0.0235085	0.325585	1
hsa-miR-516b-star_st	0.493259	1.71938	1.5931	0.493259	0.916191	-1.09147	treatment down vs control	0.567242	0.0239196	0.168673	1
hiv1-miR-TAR-5p_st	0.507532	1.72103	1.5945	0.507532	0.916034	-1.09166	treatment down vs control	0.528422	0.0240139	0.181778	1
hsa-miR-1300_st	0.851094	3.38016	3.25313	0.851094	0.915713	-1.09204	treatment down vs control	0.0400783	0.0242056	2.41583	1
hsa-miR-367_st	0.513899	1.95054	1.8233	0.513899	0.91558	-1.0922	treatment down vs control	0.511801	0.0242858	0.189807	1
hsa-miR-532-5p_st	0.415387	10.5713	10.4434	0.415387	0.915168	-1.0927	treatment down vs control	0.82388	0.0245344	0.119116	1
hsa-miR-361-5p_st	0.475302	11.9162	11.7878	0.475302	0.914886	-1.09303	treatment down vs control	0.619339	0.0247051	0.159558	1
hsa-miR-32_st	0.681027	2.05634	1.92725	0.681027	0.914405	-1.09361	treatment down vs control	0.195773	0.024998	0.510753	1
hsa-miR-1248_st	0.576202	1.83482	1.70522	0.576202	0.914082	-1.09399	treatment down vs control	0.36929	0.0251963	0.272916	1
hsa-miR-548p_st	0.613382	1.96629	1.8344	0.613382	0.912635	-1.09573	treatment down vs control	0.299351	0.0260927	0.348657	1
hsa-miR-641_st	0.577813	7.46807	7.33596	0.577813	0.912497	-1.09589	treatment down vs control	0.366045	0.026179	0.286074	1
hsa-miR-1259_st	0.274692	2.03217	1.89912	0.274692	0.911904	-1.09661	treatment down vs control	1.5991	0.0265522	0.0664178	1
hsa-miR-224_st	0.480204	1.8379	1.70177	0.480204	0.909958	-1.09895	treatment down vs control	0.604743	0.0277961	0.183854	1
hsa-miR-1200_st	0.70665	2.11874	1.98213	0.70665	0.909653	-1.09932	treatment down vs control	0.16349	0.027994	0.684908	1
hsa-miR-1294_st	0.805477	2.71463	2.57754	0.805477	0.909349	-1.09969	treatment down vs control	0.0692163	0.0281919	1.62921	1
hsa-miR-1236_st	0.753855	2.43653	2.29685	0.753855	0.907722	-1.10166	treatment down vs control	0.112802	0.0292647	1.03774	1
hsa-miR-93_st	0.358142	14.0908	13.949	0.358142	0.90642	-1.10324	treatment down vs control	1.0762	0.0301391	0.11202	1
hsa-miR-15a-star_st	0.834591	3.51952	3.37708	0.834591	0.905983	-1.10377	treatment down vs control	0.0496487	0.0304354	2.45206	1
hsa-miR-490-5p_st	0.607698	2.16545	2.02272	0.607698	0.9058	-1.104	treatment down vs control	0.309395	0.0305598	0.395091	1
hsa-let-7g_st	0.832538	7.23981	7.09675	0.832538	0.905596	-1.10425	treatment down vs control	0.0509154	0.0306995	2.4118	1
hsa-miR-520d-3p_st	0.713805	2.03132	1.88726	0.713805	0.904974	-1.105	treatment down vs control	0.155095	0.0311266	0.802777	1
hsa-miR-643_st	0.837079	2.66905	2.52465	0.837079	0.904756	-1.10527	treatment down vs control	0.048137	0.0312764	2.59895	1
hsa-miR-613_st	0.5569	2.58556	2.44045	0.5569	0.904308	-1.10582	treatment down vs control	0.4098	0.0315874	0.30832	1
hsa-miR-568_st	0.253963	2.06351	1.91787	0.253963	0.903978	-1.10622	treatment down vs control	1.77178	0.0318166	0.0718299	1
hcmv-miR-UL70-5p_st	0.706115	2.41148	2.26435	0.706115	0.903041	-1.10737	treatment down vs control	0.164128	0.0324739	0.791427	1
hsa-miR-92a-2-star_st	0.383511	2.56741	2.42009	0.383511	0.902929	-1.10751	treatment down vs control	0.956215	0.0325531	0.136175	1
hsa-miR-1277_st	0.407979	1.8957	1.74736	0.407979	0.902291	-1.10829	treatment down vs control	0.852986	0.0330047	0.154772	1
hsa-miR-935_st	0.532909	9.09241	8.94402	0.532909	0.902262	-1.10833	treatment down vs control	0.464584	0.0330258	0.284347	1
hsa-miR-522-star_st	0.322853	1.74194	1.59238	0.322853	0.901522	-1.10924	treatment down vs control	1.26965	0.0335549	0.105714	1
hsa-miR-425-star_st	0.68646	8.59678	8.44484	0.68646	0.900042	-1.11106	treatment down vs control	0.188631	0.0346265	0.734269	1
hsa-miR-524-3p_st	0.344101	1.77004	1.61697	0.344101	0.899337	-1.11193	treatment down vs control	1.14913	0.0351441	0.122333	1
hsa-miR-424_st	0.566764	2.47533	2.32203	0.566764	0.899195	-1.11211	treatment down vs control	0.388718	0.0352485	0.362715	1
hsa-miR-548i_st	0.649772	2.37649	2.22286	0.649772	0.898986	-1.11236	treatment down vs control	0.240134	0.035403	0.58972	1
hsa-miR-450a_st	0.276998	1.63594	1.48178	0.276998	0.89865	-1.11278	treatment down vs control	1.5812	0.0356523	0.0901906	1
hsa-miR-193b_st	0.28031	11.0584	10.9041	0.28031	0.898558	-1.11289	treatment down vs control	1.5559	0.03572	0.0918309	1
hsa-miR-453_st	0.335768	1.81214	1.65642	0.335768	0.897679	-1.11398	treatment down vs control	1.19486	0.0363771	0.121779	1
hsa-miR-329_st	0.277707	1.63321	1.47591	0.277707	0.8967	-1.1152	treatment down vs control	1.57574	0.0371161	0.0942189	1
hsa-miR-380-star_st	0.710013	2.83611	2.67872	0.710013	0.896646	-1.11527	treatment down vs control	0.159511	0.0371571	0.931772	1
hsa-miR-548k_st	0.770787	2.27087	2.11141	0.770787	0.89536	-1.11687	treatment down vs control	0.0972027	0.0381412	1.56955	1
hsa-miR-193a-5p_st	0.558529	7.14952	6.98931	0.558529	0.894892	-1.11745	treatment down vs control	0.406262	0.0385028	0.379093	1
hsa-miR-544_st	0.0276281	1.94203	1.78173	0.0276281	0.894839	-1.11752	treatment down vs control	11.466	0.0385441	0.0134464	1
hsa-let-7e_st	0.358688	12.1744	12.0136	0.358688	0.894544	-1.11789	treatment down vs control	1.07347	0.0387736	0.14448	1
hsa-miR-582-3p_st	0.619579	1.92936	1.76421	0.619579	0.891834	-1.12128	treatment down vs control	0.288654	0.0409129	0.566948	1
hsa-miR-99b_st	0.00308304	12.0679	11.9019	0.00308304	0.891317	-1.12194	treatment down vs control	40.8011	0.0413286	0.00405172	1
hsa-miR-345_st	0.183701	10.1611	9.99503	0.183701	0.891298	-1.12196	treatment down vs control	2.57695	0.0413442	0.0641753	1
hTR_st	0.429322	4.02889	3.86258	0.429322	0.891119	-1.12218	treatment down vs control	0.771598	0.0414884	0.215078	1
hsa-miR-1268_st	0.499125	9.17214	9.00543	0.499125	0.890869	-1.1225	treatment down vs control	0.551019	0.0416908	0.302645	1
hsa-miR-649_st	0.547406	1.88198	1.71361	0.547406	0.889848	-1.12379	treatment down vs control	0.430868	0.0425223	0.39476	1
hsa-miR-361-3p_st	0.77074	3.16495	2.99517	0.77074	0.888981	-1.12488	treatment down vs control	0.0972442	0.0432356	1.77843	1
hsa-miR-1270_st	0.151082	1.99223	1.822	0.151082	0.8887	-1.12524	treatment down vs control	3.14008	0.0434686	0.0553727	1
hsa-miR-1278_st	0.770032	2.18912	2.01888	0.770032	0.888699	-1.12524	treatment down vs control	0.0978704	0.0434688	1.77658	1
hsa-miR-486-3p_st	0.215701	7.41152	7.23938	0.215701	0.887521	-1.12673	treatment down vs control	2.15867	0.044452	0.0823694	1
hsa-miR-518a-3p_st	0.534566	1.92239	1.7498	0.534566	0.887245	-1.12708	treatment down vs control	0.460634	0.0446834	0.388017	1
hsa-miR-342-5p_st	0.529584	6.86944	6.69587	0.529584	0.886642	-1.12785	treatment down vs control	0.472591	0.0451929	0.382512	1
hsa-miR-887_st	0.490162	2.21959	2.04322	0.490162	0.884927	-1.13004	treatment down vs control	0.575962	0.0466594	0.324045	1
hsa-miR-130a_st	0.755389	3.10809	2.93035	0.755389	0.884091	-1.1311	treatment down vs control	0.111334	0.0473834	1.70239	1
hsa-miR-1178_st	0.639913	2.06729	1.88936	0.639913	0.883971	-1.13126	treatment down vs control	0.255339	0.0474881	0.743924	1
hsa-miR-587_st	0.303772	1.99386	1.8139	0.303772	0.882729	-1.13285	treatment down vs control	1.38982	0.0485774	0.139809	1
hsa-miR-1283_st	0.375273	1.75453	1.57301	0.375273	0.881771	-1.13408	treatment down vs control	0.99363	0.0494269	0.198975	1
hsa-miR-431_st	0.566751	1.88663	1.70506	0.566751	0.88174	-1.13412	treatment down vs control	0.388745	0.0494545	0.508863	1
hsa-miR-519a-star_st	0.379507	1.64606	1.46355	0.379507	0.881166	-1.13486	treatment down vs control	0.974222	0.0499676	0.205159	1
hsa-miR-377-star_st	0.378327	2.16999	1.98466	0.378327	0.879449	-1.13708	treatment down vs control	0.979591	0.0515194	0.210371	1
hsa-miR-106a_st	0.0851572	15.0796	14.894	0.0851572	0.879261	-1.13732	treatment down vs control	5.18039	0.051691	0.0399128	1
hsa-miR-20a_st	0.0734346	14.6489	14.4611	0.0734346	0.877937	-1.13903	treatment down vs control	5.81538	0.0529094	0.0363927	1
hsa-miR-582-5p_st	0.530501	2.26013	2.07152	0.530501	0.87745	-1.13967	treatment down vs control	0.470374	0.0533612	0.453777	1
hsa-miR-519b-3p_st	0.272491	1.88611	1.69686	0.272491	0.877061	-1.14017	treatment down vs control	1.61642	0.0537239	0.132946	1
hsa-miR-423-3p_st	0.343541	11.8224	11.6315	0.343541	0.87604	-1.1415	treatment down vs control	1.15214	0.0546823	0.189846	1
hsa-miR-433_st	0.528265	2.18739	1.99451	0.528265	0.874858	-1.14304	treatment down vs control	0.475795	0.0558032	0.469137	1
hsa-miR-200c-star_st	0.643986	2.00986	1.81673	0.643986	0.874707	-1.14324	treatment down vs control	0.248983	0.0559478	0.898819	1
hsa-miR-101-star_st	0.424186	2.11893	1.9248	0.424186	0.874101	-1.14403	treatment down vs control	0.790504	0.0565282	0.286036	1
hsa-miR-302b_st	0.54763	2.02433	1.82994	0.54763	0.873943	-1.14424	treatment down vs control	0.430363	0.0566808	0.526818	1
hsa-miR-590-3p_st	0.253132	1.74563	1.55124	0.253132	0.873942	-1.14424	treatment down vs control	1.77917	0.0566811	0.127432	1
hsa-miR-376a-star_st	0.535929	1.8339	1.63853	0.535929	0.873352	-1.14501	treatment down vs control	0.457403	0.0572509	0.500661	1
hsa-miR-651_st	0.289666	2.04431	1.84807	0.289666	0.872821	-1.14571	treatment down vs control	1.48702	0.0577667	0.155389	1
hsa-miR-187-star_st	0.309653	4.06772	3.87145	0.309653	0.872799	-1.14574	treatment down vs control	1.35146	0.0577878	0.171037	1
hsa-miR-93-star_st	0.23374	10.1259	9.92948	0.23374	0.872717	-1.14585	treatment down vs control	1.96366	0.0578682	0.117879	1
hsa-miR-421_st	0.648312	10.3755	10.1777	0.648312	0.871899	-1.14692	treatment down vs control	0.242347	0.0586675	0.968321	1
hsa-miR-299-5p_st	0.277932	1.89525	1.69736	0.277932	0.871828	-1.14702	treatment down vs control	1.57401	0.0587376	0.149269	1
hsa-miR-99a-star_st	0.53576	2.03306	1.83244	0.53576	0.870178	-1.14919	treatment down vs control	0.457803	0.0603711	0.527485	1
hsa-miR-632_st	0.300108	2.17367	1.97182	0.300108	0.869432	-1.15018	treatment down vs control	1.41434	0.0611179	0.172853	1
hsa-let-7f-1-star_st	0.727098	2.74297	2.5407	0.727098	0.869184	-1.1505	treatment down vs control	0.140187	0.061368	1.75103	1
hsa-miR-106a-star_st	0.297983	1.68614	1.48356	0.297983	0.868996	-1.15075	treatment down vs control	1.42879	0.0615569	0.172333	1
hsa-miR-28-3p_st	0.41097	7.47791	7.27433	0.41097	0.868393	-1.15155	treatment down vs control	0.841119	0.062167	0.295639	1
hsa-miR-1299_st	0.763785	4.79559	4.59148	0.763785	0.868071	-1.15198	treatment down vs control	0.103495	0.0624947	2.41537	1
hsa-miR-769-5p_st	0.329229	8.45185	8.24703	0.329229	0.867646	-1.15254	treatment down vs control	1.23211	0.0629276	0.204292	1
hsa-miR-549_st	0.476921	1.98859	1.78197	0.476921	0.866563	-1.15398	treatment down vs control	0.614486	0.0640401	0.416869	1
hsa-miR-569_st	0.362628	2.19636	1.98973	0.362628	0.866555	-1.15399	treatment down vs control	1.05393	0.0640478	0.243082	1
hsa-miR-505-star_st	0.283894	9.43601	9.22935	0.283894	0.866541	-1.15401	treatment down vs control	1.52908	0.0640627	0.167585	1
hsa-miR-629_st	0.215623	10.4674	10.2606	0.215623	0.866467	-1.15411	treatment down vs control	2.15957	0.064139	0.1188	1
hsa-miR-181b_st	0.153142	12.0023	11.7947	0.153142	0.86597	-1.15477	treatment down vs control	3.09907	0.0646539	0.0834496	1
hsa-miR-944_st	0.571542	3.56554	3.35761	0.571542	0.865778	-1.15503	treatment down vs control	0.378794	0.0648528	0.684835	1
hsa-miR-592_st	0.294708	1.80095	1.59193	0.294708	0.865123	-1.1559	treatment down vs control	1.4514	0.0655357	0.180614	1
hsa-miR-1179_st	0.314599	2.01199	1.80181	0.314599	0.864425	-1.15684	treatment down vs control	1.32014	0.0662683	0.200792	1
hsa-miR-423-5p_st	0.44592	9.91395	9.70345	0.44592	0.864242	-1.15708	treatment down vs control	0.713247	0.066461	0.372724	1
hsa-miR-765_st	0.397529	2.33084	2.11996	0.397529	0.864008	-1.1574	treatment down vs control	0.895693	0.0667074	0.297903	1
hsa-miR-223-star_st	0.277831	1.72671	1.51472	0.277831	0.863346	-1.15828	treatment down vs control	1.57479	0.0674095	0.171222	1
hcmv-miR-US5-2_st	0.336227	1.98061	1.76818	0.336227	0.863082	-1.15864	treatment down vs control	1.19229	0.0676897	0.227092	1
hsa-miR-1252_st	0.466729	2.06031	1.84642	0.466729	0.862209	-1.15981	treatment down vs control	0.645579	0.0686242	0.425195	1
hsa-miR-330-3p_st	0.201479	9.09521	8.88124	0.201479	0.862163	-1.15987	treatment down vs control	2.33163	0.0686728	0.117811	1
hsa-miR-218-1-star_st	0.4205	2.23891	2.02473	0.4205	0.862035	-1.16005	treatment down vs control	0.804331	0.0688104	0.3422	1
hsa-miR-1304_st	0.587192	4.40408	4.18805	0.587192	0.86093	-1.16153	treatment down vs control	0.34755	0.0700045	0.805691	1
hsa-miR-1180_st	0.0308908	11.8579	11.6416	0.0308908	0.860742	-1.16179	treatment down vs control	10.67	0.0702097	0.0263203	1
hsa-miR-520a-3p_st	0.0868057	2.35003	2.1326	0.0868057	0.860095	-1.16266	treatment down vs control	5.1017	0.0709148	0.0556009	1
hsa-miR-551a_st	0.666649	4.69141	4.47068	0.666649	0.858135	-1.16532	treatment down vs control	0.215474	0.0730787	1.35661	1
hsa-miR-548h_st	0.252138	1.87744	1.64906	0.252138	0.853592	-1.17152	treatment down vs control	1.78807	0.0782371	0.17502	1
hsa-miR-516a-3p_st	0.559476	2.07813	1.84971	0.559476	0.853571	-1.17155	treatment down vs control	0.404215	0.0782619	0.774458	1
hcmv-miR-UL148D_st	0.477149	2.36403	2.13514	0.477149	0.853292	-1.17193	treatment down vs control	0.613805	0.0785853	0.512119	1
hsa-miR-1271_st	0.0800562	10.9857	10.7555	0.0800562	0.852476	-1.17305	treatment down vs control	5.4393	0.0795358	0.0584897	1
hsa-miR-27b_st	0.190105	9.6907	9.45885	0.190105	0.851541	-1.17434	treatment down vs control	2.48443	0.0806332	0.129821	1
hsa-miR-1238_st	0.676069	3.47717	3.24331	0.676069	0.850361	-1.17597	treatment down vs control	0.202433	0.082031	1.6209	1
hsa-miR-542-3p_st	0.560656	2.29811	2.06139	0.560656	0.848676	-1.17831	treatment down vs control	0.401677	0.0840508	0.837	1
hsa-miR-485-3p_st	0.622525	3.28629	3.04666	0.622525	0.846962	-1.18069	treatment down vs control	0.283659	0.0861346	1.21462	1
hsa-miR-422a_st	0.260381	10.408	10.1681	0.260381	0.846819	-1.18089	treatment down vs control	1.71594	0.0863099	0.201196	1
hsa-miR-616-star_st	0.486361	1.97161	1.72923	0.486361	0.845348	-1.18294	treatment down vs control	0.586811	0.0881239	0.600697	1
hsa-miR-634_st	0.711419	2.98277	2.73755	0.711419	0.843689	-1.18527	treatment down vs control	0.157865	0.0901968	2.28542	1
hsa-miR-28-5p_st	0.463103	8.17541	7.92896	0.463103	0.842969	-1.18628	treatment down vs control	0.656957	0.0911057	0.554713	1
hsa-miR-374b-star_st	0.123361	1.7477	1.5009	0.123361	0.842761	-1.18658	treatment down vs control	3.79138	0.0913687	0.0963962	1
hsa-miR-346_st	0.387058	7.93321	7.68639	0.387058	0.842748	-1.18659	treatment down vs control	0.940536	0.0913847	0.38865	1
hsa-miR-452-star_st	0.112515	1.90759	1.65952	0.112515	0.842025	-1.18761	treatment down vs control	4.1113	0.0923048	0.0898059	1
hsa-miR-656_st	0.290728	1.95457	1.70483	0.290728	0.84105	-1.18899	treatment down vs control	1.47943	0.093552	0.25294	1
hsa-miR-370_st	0.40183	2.47336	2.22269	0.40183	0.840508	-1.18976	treatment down vs control	0.877876	0.0942508	0.429449	1
hsa-miR-541-star_st	0.361113	2.26837	2.01676	0.361113	0.839963	-1.19053	treatment down vs control	1.0614	0.0949562	0.357854	1
hsa-miR-17_st	0.0865753	15.2323	14.9791	0.0865753	0.839052	-1.19182	treatment down vs control	5.11256	0.0961414	0.0752197	1
hsa-miR-573_st	0.30959	1.88696	1.63376	0.30959	0.839035	-1.19184	treatment down vs control	1.35187	0.0961626	0.284532	1
hsa-miR-200a-star_st	0.207312	1.80358	1.54812	0.207312	0.837723	-1.19371	treatment down vs control	2.25842	0.0978852	0.17337	1
hsa-miR-554_st	0.120144	2.05071	1.79456	0.120144	0.837322	-1.19428	treatment down vs control	3.88164	0.0984162	0.101417	1
hsa-let-7i_st	0.406345	7.507	7.24913	0.406345	0.836325	-1.19571	treatment down vs control	0.859534	0.0997408	0.464162	1
hsa-miR-589-star_st	0.0526549	7.63106	7.37314	0.0526549	0.836293	-1.19575	treatment down vs control	7.43156	0.0997844	0.0537085	1
hsa-miR-886-5p_st	0.170622	2.53939	2.28107	0.170622	0.836057	-1.19609	treatment down vs control	2.78255	0.100099	0.143896	1
hsa-miR-1205_st	0.203454	1.70052	1.4391	0.203454	0.834268	-1.19866	treatment down vs control	2.30647	0.102509	0.177777	1
hsa-miR-1254_st	0.364107	5.99301	5.73027	0.364107	0.833498	-1.19976	treatment down vs control	1.04669	0.103555	0.395744	1
hsa-miR-149_st	0.131005	10.1189	9.85438	0.131005	0.832454	-1.20127	treatment down vs control	3.5907	0.104987	0.116954	1
hsa-miR-660_st	0.140782	7.63911	7.37253	0.140782	0.831286	-1.20296	treatment down vs control	3.35888	0.106599	0.126946	1
hsa-miR-595_st	0.397033	2.53929	2.27219	0.397033	0.830988	-1.20339	treatment down vs control	0.89777	0.107013	0.476796	1
hsa-miR-562_st	0.326791	1.72215	1.45378	0.326791	0.830258	-1.20445	treatment down vs control	1.24632	0.108033	0.346727	1
hsa-miR-519c-3p_st	0.383967	2.19378	1.92516	0.383967	0.830115	-1.20465	treatment down vs control	0.954182	0.108233	0.453722	1
hsa-miR-140-5p_st	0.410148	5.85177	5.58259	0.410148	0.829794	-1.20512	treatment down vs control	0.844367	0.108683	0.51486	1
hsa-miR-340_st	0.468218	2.78925	2.51488	0.468218	0.826812	-1.20947	treatment down vs control	0.640956	0.112918	0.704684	1
hsa-miR-19a-star_st	0.107682	1.70412	1.42952	0.107682	0.826685	-1.20965	treatment down vs control	4.26954	0.1131	0.10596	1
hsa-miR-30b_st	0.0976262	8.83873	8.56412	0.0976262	0.826675	-1.20967	treatment down vs control	4.63644	0.113114	0.0975872	1
hsa-miR-1301_st	0.026678	9.93729	9.66197	0.026678	0.826268	-1.21026	treatment down vs control	11.7249	0.1137	0.0387893	1
hsa-miR-324-5p_st	0.183609	10.923	10.6445	0.183609	0.824457	-1.21292	treatment down vs control	2.57833	0.116329	0.180473	1
hsa-miR-18a-star_st	0.0748185	10.5376	10.2585	0.0748185	0.824132	-1.2134	treatment down vs control	5.73262	0.116806	0.0815026	1
hsa-miR-769-3p_st	0.320844	8.13643	7.85524	0.320844	0.822914	-1.21519	treatment down vs control	1.28174	0.118598	0.370116	1
hsa-let-7d-star_st	0.232372	2.90915	2.6266	0.232372	0.822136	-1.21634	treatment down vs control	1.97759	0.119753	0.242219	1
hsa-miR-19b_st	0.378298	13.6405	13.3561	0.378298	0.821118	-1.21785	treatment down vs control	0.979723	0.121272	0.495127	1
hsa-miR-18b-star_st	0.174102	2.3178	2.03312	0.174102	0.820926	-1.21814	treatment down vs control	2.72549	0.121561	0.178406	1
hsa-miR-384_st	0.440832	1.89329	1.60729	0.440832	0.820176	-1.21925	treatment down vs control	0.730703	0.122689	0.671619	1
hsa-miR-30d-star_st	0.189257	2.02849	1.74178	0.189257	0.819771	-1.21985	treatment down vs control	2.49641	0.123301	0.197565	1
hsa-miR-615-3p_st	0.0314775	8.95552	8.66791	0.0314775	0.819258	-1.22062	treatment down vs control	10.5403	0.124079	0.0470878	1
hsa-miR-30c-1-star_st	0.39136	5.2027	4.91487	0.39136	0.819133	-1.2208	treatment down vs control	0.921855	0.124269	0.539214	1
hsa-miR-628-5p_st	0.159294	2.58621	2.29542	0.159294	0.817452	-1.22331	treatment down vs control	2.98154	0.126841	0.170168	1
hsa-miR-148a_st	0.0725028	7.29685	7.00552	0.0725028	0.817145	-1.22377	treatment down vs control	5.87245	0.127316	0.0867206	1
hsa-miR-455-3p_st	0.0573307	11.3328	11.041	0.0573307	0.816882	-1.22417	treatment down vs control	6.99156	0.127721	0.0730717	1
hsa-let-7b_st	0.0625773	10.241	9.94859	0.0625773	0.816514	-1.22472	treatment down vs control	6.55829	0.12829	0.0782463	1
hsa-miR-378-star_st	0.0861682	9.20323	8.90969	0.0861682	0.815893	-1.22565	treatment down vs control	5.13186	0.129256	0.100748	1
hsa-miR-145-star_st	0.531046	1.96526	1.67141	0.531046	0.815723	-1.22591	treatment down vs control	0.469057	0.129521	1.10452	1
hsa-miR-378_st	0.15074	12.8273	12.5323	0.15074	0.815082	-1.22687	treatment down vs control	3.14696	0.130522	0.165903	1
hsa-miR-200b-star_st	0.366473	2.77251	2.47494	0.366473	0.813618	-1.22908	treatment down vs control	1.03521	0.132827	0.513236	1
hsa-miR-506_st	0.146983	1.84114	1.5433	0.146983	0.813468	-1.2293	treatment down vs control	3.2243	0.133066	0.165078	1
hsa-miR-488-star_st	0.391594	2.38595	2.08335	0.391594	0.810788	-1.23337	treatment down vs control	0.920848	0.137353	0.596636	1
hsa-miR-196a_st	0.42995	9.84385	9.5391	0.42995	0.809582	-1.23521	treatment down vs control	0.769315	0.13931	0.724335	1
hsa-miR-1296_st	0.271111	7.26987	6.95943	0.271111	0.806398	-1.24008	treatment down vs control	1.62739	0.144556	0.355308	1
hsa-miR-876-3p_st	0.0132492	1.73323	1.42148	0.0132492	0.805659	-1.24122	treatment down vs control	17.9891	0.145791	0.0324176	1
hsa-miR-18a_st	0.140788	14.4512	14.1381	0.140788	0.80495	-1.24231	treatment down vs control	3.35873	0.14698	0.175042	1
hsa-miR-381_st	0.400717	2.09263	1.77915	0.400717	0.804701	-1.2427	treatment down vs control	0.882455	0.147401	0.668138	1
hsa-miR-1207-3p_st	0.398665	1.91285	1.59663	0.398665	0.803175	-1.24506	treatment down vs control	0.890954	0.149987	0.673378	1
hsa-miR-21_st	0.500133	2.77315	2.45519	0.500133	0.802201	-1.24657	treatment down vs control	0.54827	0.151652	1.1064	1
hsa-miR-583_st	0.348682	2.10587	1.78573	0.348682	0.800993	-1.24845	treatment down vs control	1.12478	0.153733	0.546713	1
hsa-miR-125b-2-star_st	0.221596	6.29401	5.96868	0.221596	0.798113	-1.25296	treatment down vs control	2.09216	0.158764	0.303542	1
hsa-miR-129-star_st	0.298737	2.25032	1.92045	0.298737	0.795608	-1.2569	treatment down vs control	1.42364	0.163222	0.458604	1
hcmv-miR-UL70-3p_st	0.564446	7.51718	7.18662	0.564446	0.795225	-1.25751	treatment down vs control	0.3936	0.163909	1.66574	1
hsa-miR-571_st	0.0427583	1.82735	1.48214	0.0427583	0.787196	-1.27033	treatment down vs control	8.59252	0.178751	0.0832123	1
hsa-miR-302c-star_st	0.111913	2.10732	1.76156	0.111913	0.786892	-1.27082	treatment down vs control	4.13044	0.179328	0.173665	1
hsa-miR-557_st	0.49547	2.45894	2.11118	0.49547	0.785803	-1.27258	treatment down vs control	0.561082	0.181406	1.29326	1
hsa-miR-195_st	0.409543	7.59154	7.24219	0.409543	0.784937	-1.27399	treatment down vs control	0.846762	0.18307	0.864799	1
hsa-miR-708_st	0.00307766	10.5785	10.2272	0.00307766	0.783892	-1.27569	treatment down vs control	40.8397	0.185089	0.0181283	1
hsa-miR-1306_st	0.421797	4.91281	4.55975	0.421797	0.782922	-1.27727	treatment down vs control	0.799442	0.186976	0.935531	1
hsa-miR-636_st	0.444937	4.67343	4.31933	0.444937	0.782357	-1.27819	treatment down vs control	0.716592	0.188081	1.04986	1
hsa-miR-518c_st	0.107692	1.94618	1.59022	0.107692	0.781349	-1.27984	treatment down vs control	4.26921	0.190062	0.178077	1
hsa-miR-500_st	0.0563091	9.89507	9.53879	0.0563091	0.781177	-1.28012	treatment down vs control	7.08296	0.190401	0.107526	1
hsa-miR-29a_st	0.25315	8.0677	7.71047	0.25315	0.780663	-1.28096	treatment down vs control	1.77901	0.191418	0.430391	1
hsa-miR-1297_st	0.0251422	1.70003	1.34082	0.0251422	0.779592	-1.28272	treatment down vs control	12.1742	0.193547	0.0635928	1
hsa-miR-1247_st	0.262623	3.24152	2.8797	0.262623	0.778184	-1.28504	treatment down vs control	1.69695	0.196367	0.462871	1
hsa-miR-181d_st	0.0961104	8.85825	8.49417	0.0961104	0.776963	-1.28706	treatment down vs control	4.69678	0.198834	0.169337	1
hsa-miR-550-star_st	0.071864	8.92555	8.56083	0.071864	0.776619	-1.28763	treatment down vs control	5.91222	0.199533	0.134997	1
hsa-miR-1234_st	0.369983	5.18782	4.82243	0.369983	0.776262	-1.28823	treatment down vs control	1.01842	0.200259	0.786548	1
hsa-miR-661_st	0.180518	2.15564	1.78604	0.180518	0.773993	-1.292	treatment down vs control	2.62485	0.204915	0.31227	1
hsa-miR-1224-3p_st	0.413578	3.35834	2.9848	0.413578	0.771884	-1.29553	treatment down vs control	0.830899	0.209303	1.0076	1
hsa-miR-586_st	0.0206186	1.83584	1.46044	0.0206186	0.77089	-1.2972	treatment down vs control	13.7787	0.211391	0.0613675	1
hsa-miR-184_st	0.570705	3.11594	2.73706	0.570705	0.769035	-1.30033	treatment down vs control	0.380519	0.215324	2.26347	1
hsa-miR-581_st	0.146788	1.95261	1.57273	0.146788	0.768504	-1.30123	treatment down vs control	3.22841	0.216459	0.268192	1
hsa-miR-920_st	0.101334	2.33202	1.95145	0.101334	0.768132	-1.30186	treatment down vs control	4.49469	0.217256	0.193344	1
hsa-miR-196b_st	0.113965	9.19447	8.81266	0.113965	0.767473	-1.30298	treatment down vs control	4.06585	0.218672	0.21513	1
hsa-miR-501-5p_st	0.0397551	8.09613	7.7135	0.0397551	0.76704	-1.30371	treatment down vs control	9.02857	0.219604	0.0972928	1
hsa-miR-17-star_st	0.243311	10.672	10.2889	0.243311	0.766782	-1.30415	treatment down vs control	1.86965	0.220162	0.471022	1
hsa-miR-513b_st	0.203083	2.25143	1.86553	0.203083	0.765301	-1.30668	treatment down vs control	2.31117	0.223379	0.386608	1
hsa-miR-379_st	0.280279	2.00959	1.62245	0.280279	0.764645	-1.3078	treatment down vs control	1.55614	0.224814	0.577878	1
hsa-miR-212_st	0.163956	6.85219	6.46258	0.163956	0.763336	-1.31004	treatment down vs control	2.89705	0.227693	0.314379	1
hsa-miR-1243_st	0.397107	2.36891	1.9784	0.397107	0.762861	-1.31086	treatment down vs control	0.897459	0.228746	1.01953	1
hsa-miR-34b_st	0.121004	2.62955	2.23626	0.121004	0.76139	-1.31339	treatment down vs control	3.85715	0.232018	0.240611	1
hsa-let-7b-star_st	0.275211	3.01754	2.62335	0.275211	0.760914	-1.31421	treatment down vs control	1.59505	0.233084	0.584518	1
hsa-miR-610_st	0.0513703	2.37978	1.98558	0.0513703	0.760911	-1.31421	treatment down vs control	7.56293	0.233091	0.123281	1
hsa-miR-27a_st	0.287878	8.28699	7.89055	0.287878	0.759733	-1.31625	treatment down vs control	1.4999	0.235741	0.628685	1
hsa-miR-512-3p_st	0.362965	2.06955	1.67307	0.362965	0.759709	-1.31629	treatment down vs control	1.05227	0.235796	0.896332	1
hsa-miR-15a_st	0.0639581	9.79711	9.39912	0.0639581	0.758917	-1.31767	treatment down vs control	6.45331	0.237589	0.147267	1
hsa-miR-379-star_st	0.288653	2.2526	1.8531	0.288653	0.758119	-1.31905	treatment down vs control	1.4943	0.239404	0.640845	1
hsa-miR-138_st	0.36738	7.62595	7.22471	0.36738	0.757209	-1.32064	treatment down vs control	1.03084	0.241487	0.937046	1
hsa-miR-374a-star_st	0.367444	2.71068	2.30935	0.367444	0.757162	-1.32072	treatment down vs control	1.03054	0.241594	0.937736	1
hsa-miR-664-star_st	0.472044	4.17503	3.77241	0.472044	0.756482	-1.32191	treatment down vs control	0.629203	0.243158	1.54582	1
hsa-miR-588_st	0.109725	3.10975	2.70666	0.109725	0.756238	-1.32233	treatment down vs control	4.20135	0.243719	0.232039	1
hsa-miR-563_st	0.387416	2.12365	1.71451	0.387416	0.753074	-1.32789	treatment down vs control	0.938965	0.25109	1.06965	1
hcmv-miR-US33-3p_st	0.0398728	2.08418	1.67088	0.0398728	0.750904	-1.33173	treatment down vs control	9.01055	0.256224	0.113744	1
hsa-miR-432-star_st	0.0222749	2.33655	1.92269	0.0222749	0.750616	-1.33224	treatment down vs control	13.1345	0.256912	0.0782402	1
hsa-miR-939_st	0.431363	5.34518	4.92664	0.431363	0.748184	-1.33657	treatment down vs control	0.764202	0.262757	1.37533	1
hsa-miR-302d-star_st	0.231637	2.52049	2.09839	0.231637	0.746339	-1.33987	treatment down vs control	1.98513	0.267249	0.538501	1
hsa-miR-7_st	0.598803	5.22271	4.79063	0.598803	0.741188	-1.34919	treatment down vs control	0.325571	0.280052	3.44075	1
hsa-miR-106b_st	0.274444	13.4398	12.9912	0.274444	0.732747	-1.36473	treatment down vs control	1.60103	0.30188	0.754213	1
hsa-miR-497-star_st	0.207546	2.28242	1.83324	0.207546	0.732455	-1.36527	treatment down vs control	2.25555	0.302655	0.536729	1
hsa-miR-1201_st	0.572569	5.38789	4.93544	0.572569	0.730797	-1.36837	treatment down vs control	0.376685	0.307076	3.26083	1
hsa-miR-802_st	0.188843	3.00034	2.54627	0.188843	0.729982	-1.3699	treatment down vs control	2.50229	0.309267	0.494374	1
hsa-miR-34b-star_st	0.233414	2.5779	2.1128	0.233414	0.724421	-1.38041	treatment down vs control	1.96696	0.324476	0.659852	1
hsa-miR-1275_st	0.143918	11.4401	10.9705	0.143918	0.722166	-1.38472	treatment down vs control	3.2897	0.330783	0.402205	1
hsa-miR-99b-star_st	0.0310253	8.49909	8.02867	0.0310253	0.721754	-1.38551	treatment down vs control	10.64	0.331943	0.124791	1
hsa-miR-374a_st	0.105373	2.25016	1.77948	0.105373	0.721627	-1.38576	treatment down vs control	4.34904	0.332303	0.305634	1
hsa-miR-373-star_st	0.278049	2.88026	2.40779	0.278049	0.720729	-1.38748	treatment down vs control	1.57311	0.334844	0.851419	1
hsa-miR-146b-3p_st	0.449479	2.53622	2.06247	0.449479	0.720089	-1.38872	treatment down vs control	0.701256	0.336663	1.92034	1
hsa-miR-20b_st	0.0082478	12.1	11.6242	0.0082478	0.719077	-1.39067	treatment down vs control	23.6709	0.339554	0.0573791	1
hsa-miR-181c-star_st	0.202961	6.11788	5.64122	0.202961	0.718636	-1.39152	treatment down vs control	2.31271	0.340816	0.589465	1
hsa-miR-193b-star_st	0.190025	7.16722	6.69044	0.190025	0.718575	-1.39164	treatment down vs control	2.48556	0.340991	0.548756	1
hsa-miR-7-1-star_st	0.390147	4.65929	4.1686	0.390147	0.711684	-1.40512	treatment down vs control	0.927083	0.361167	1.55829	1
hsa-miR-181a-2-star_st	0.011339	6.5562	6.06441	0.011339	0.711144	-1.40619	treatment down vs control	19.7085	0.362781	0.0736294	1
hsa-miR-519e_st	0.221717	2.39829	1.90326	0.221717	0.709545	-1.40935	treatment down vs control	2.09083	0.367587	0.703237	1
hsa-miR-548c-3p_st	0.0952409	2.36244	1.86476	0.0952409	0.708247	-1.41194	treatment down vs control	4.73205	0.371523	0.314048	1
hsa-miR-590-5p_st	0.395449	3.32758	2.82601	0.395449	0.706336	-1.41576	treatment down vs control	0.904432	0.377364	1.66896	1
hsa-miR-24-2-star_st	0.334219	3.07188	2.56928	0.334219	0.705834	-1.41676	treatment down vs control	1.20357	0.37891	1.25928	1
hsa-miR-626_st	0.314636	2.22477	1.71926	0.314636	0.704411	-1.41963	treatment down vs control	1.31991	0.383311	1.16163	1
hsa-miR-760_st	0.0701275	7.22231	6.7069	0.0701275	0.699594	-1.4294	treatment down vs control	6.0231	0.398472	0.26463	1
hsa-miR-198_st	0.249226	5.61384	5.09047	0.249226	0.695747	-1.4373	treatment down vs control	1.81447	0.410867	0.905755	1
hsa-miR-18b_st	0.145893	11.4921	10.9574	0.145893	0.690318	-1.44861	treatment down vs control	3.24731	0.428804	0.528196	1
hsa-miR-29c-star_st	0.205844	4.42604	3.88307	0.205844	0.686356	-1.45697	treatment down vs control	2.27654	0.442228	0.777017	1
hsa-miR-16-1-star_st	0.314246	2.87019	2.32309	0.314246	0.684395	-1.46114	treatment down vs control	1.32235	0.448976	1.35812	1
hsv1-miR-H1_st	0.087504	3.45859	2.91113	0.087504	0.684222	-1.46151	treatment down vs control	5.06905	0.449576	0.354761	1
hsa-miR-1274a_st	0.221565	7.63896	7.09122	0.221565	0.684093	-1.46179	treatment down vs control	2.0925	0.450023	0.860258	1
hsa-miR-1226_st	0.524767	6.41551	5.86358	0.524767	0.682109	-1.46604	treatment down vs control	0.484375	0.456932	3.77337	1
hsa-miR-499-3p_st	0.0163844	2.08185	1.52923	0.0163844	0.681781	-1.46675	treatment down vs control	15.8501	0.458083	0.115604	1
hsa-miR-33a-star_st	0.287797	2.43569	1.86899	0.287797	0.675161	-1.48113	treatment down vs control	1.50049	0.481717	1.28416	1
hsa-miR-886-3p_st	0.372766	2.98333	2.41244	0.372766	0.673201	-1.48544	treatment down vs control	1.0053	0.488873	1.94518	1
hsa-miR-221-star_st	0.364917	4.63906	4.05548	0.364917	0.667308	-1.49856	treatment down vs control	1.04275	0.51084	1.9596	1
hsa-miR-450b-5p_st	0.245254	2.43491	1.84171	0.245254	0.662868	-1.5086	treatment down vs control	1.85129	0.52784	1.14048	1
hsa-miR-100-star_st	0.0439931	2.37373	1.77709	0.0439931	0.661289	-1.5122	treatment down vs control	8.42641	0.533981	0.25348	1
hsa-miR-186_st	0.35067	2.89398	2.29072	0.35067	0.658261	-1.51915	treatment down vs control	1.11439	0.545898	1.95945	1
hsa-miR-1285_st	0.00010144	7.69319	7.0891	0.00010144	0.657887	-1.52002	treatment down vs control	239.874	0.547386	0.00912788	1
hsa-miR-338-5p_st	0.348699	4.19791	3.59229	0.348699	0.657187	-1.52164	treatment down vs control	1.1247	0.550172	1.9567	1
hsa-miR-301a_st	0.219778	7.08107	6.47328	0.219778	0.6562	-1.52393	treatment down vs control	2.11237	0.554118	1.04928	1
hsa-miR-629-star_st	0.0042831	9.15956	8.54393	0.0042831	0.652647	-1.53222	treatment down vs control	34.1178	0.568492	0.0666505	1
hsa-miR-7-2-star_st	0.0408111	3.35732	2.73741	0.0408111	0.650711	-1.53678	treatment down vs control	8.86974	0.576435	0.259956	1
hsa-miR-130a-star_st	0.144719	2.42177	1.79225	0.144719	0.646392	-1.54705	treatment down vs control	3.2724	0.59444	0.726611	1
hsa-miR-647_st	0.0843766	2.68007	2.03673	0.0843766	0.640231	-1.56194	treatment down vs control	5.21846	0.62082	0.475864	1
hsa-miR-1255a_st	0.0625053	3.19653	2.5475	0.0625053	0.637707	-1.56812	treatment down vs control	6.56387	0.631869	0.385059	1
hsa-miR-503_st	0.0258507	10.4602	9.79858	0.0258507	0.632152	-1.5819	treatment down vs control	11.9619	0.656685	0.219592	1
hsa-miR-1266_st	0.217571	4.29572	3.63338	0.217571	0.631855	-1.58264	treatment down vs control	2.13726	0.65803	1.23154	1
hsa-miR-497_st	0.157722	6.18203	5.51605	0.157722	0.630262	-1.58664	treatment down vs control	3.01089	0.665285	0.883839	1
hsa-miR-1246_st	0.206361	9.076	8.39877	0.206361	0.625363	-1.59907	treatment down vs control	2.27013	0.687968	1.21221	1
hsa-miR-483-3p_st	0.00914549	3.52609	2.84251	0.00914549	0.62262	-1.60612	treatment down vs control	22.3148	0.700917	0.125642	1
hsa-miR-20a-star_st	0.00908045	2.98389	2.30022	0.00908045	0.622582	-1.60621	treatment down vs control	22.4063	0.701096	0.125161	1
hsa-miR-663b_st	0.220045	3.30046	2.6154	0.220045	0.621977	-1.60778	treatment down vs control	2.10938	0.703974	1.33494	1
hsa-miR-331-5p_st	0.0374275	7.34414	6.65665	0.0374275	0.620936	-1.61047	treatment down vs control	9.40224	0.708949	0.301609	1
hsa-miR-432_st	0.426559	6.46358	5.76355	0.426559	0.615559	-1.62454	treatment down vs control	0.781718	0.735066	3.76128	1
hsa-miR-217_st	0.0204894	2.403	1.6903	0.0204894	0.610176	-1.63887	treatment down vs control	13.8322	0.761917	0.220332	1
hsa-miR-1287_st	0.152862	3.78763	3.07459	0.152862	0.610033	-1.63925	treatment down vs control	3.10459	0.762639	0.982595	1
hsa-miR-181a-star_st	0.417021	6.19735	5.47013	0.417021	0.60407	-1.65544	treatment down vs control	0.817586	0.793255	3.88096	1
hsa-miR-148a-star_st	0.397669	4.71094	3.98239	0.397669	0.603509	-1.65698	treatment down vs control	0.895107	0.796183	3.55793	1
hsa-miR-27a-star_st	0.250535	3.57649	2.84508	0.250535	0.602314	-1.66026	treatment down vs control	1.80254	0.802444	1.78069	1
hsa-miR-34a_st	0.0554465	11.0573	10.3218	0.0554465	0.600586	-1.66504	treatment down vs control	7.16211	0.811566	0.453255	1
hsa-miR-509-3-5p_st	0.247926	2.66539	1.92165	0.247926	0.59719	-1.67451	treatment down vs control	1.82641	0.829717	1.81715	1
hsa-miR-504_st	0.0243178	4.99026	4.2333	0.0243178	0.591739	-1.68993	treatment down vs control	12.4328	0.859498	0.276527	1
hsa-miR-362-3p_st	0.0982727	3.78853	3.01118	0.0982727	0.583439	-1.71397	treatment down vs control	4.61114	0.906398	0.786269	1
hsa-let-7e-star_st	0.341774	3.54467	2.76558	0.341774	0.582735	-1.71604	treatment down vs control	1.16171	0.910466	3.13491	1
hsa-miR-23a-star_st	0.212536	4.52141	3.72606	0.212536	0.576203	-1.7355	treatment down vs control	2.19557	0.948875	1.72871	1
hsa-miR-551b_st	0.0717103	6.12468	5.32283	0.0717103	0.573613	-1.74334	treatment down vs control	5.92187	0.964445	0.651446	1
hsa-miR-1286_st	0.00615342	3.71429	2.90514	0.00615342	0.570717	-1.75218	treatment down vs control	27.9207	0.982091	0.140697	1
hsa-miR-30e_st	0.0116309	6.2952	5.48288	0.0116309	0.569464	-1.75604	treatment down vs control	19.4185	0.989802	0.203889	1
hsa-miR-1262_st	0.26599	4.84649	4.03152	0.26599	0.568418	-1.75927	treatment down vs control	1.66893	0.99628	2.38784	1
hsa-miR-196a-star_st	0.0800511	3.13252	2.3158	0.0800511	0.567733	-1.76139	treatment down vs control	5.43957	1.00054	0.735747	1
hsa-miR-657_st	0.126652	2.48478	1.6675	0.126652	0.567511	-1.76208	treatment down vs control	3.70271	1.00192	1.08236	1
hsa-miR-19a_st	0.156486	10.2407	9.40864	0.156486	0.561742	-1.78018	treatment down vs control	3.0343	1.03839	1.36887	1
hsa-miR-1295_st	0.00654947	6.03558	5.19228	0.00654947	0.557368	-1.79415	treatment down vs control	26.9628	1.06673	0.158252	1
hsa-miR-187_st	0.031156	8.60749	7.75855	0.031156	0.555193	-1.80118	treatment down vs control	10.6109	1.08105	0.407523	1
hsa-miR-877-star_st	0.213602	4.08567	3.18663	0.213602	0.536244	-1.86482	treatment down vs control	2.18303	1.2124	2.2215	1
hsa-miR-744-star_st	0.170298	4.81927	3.88216	0.170298	0.522279	-1.91469	treatment down vs control	2.78795	1.31726	1.88993	1
hsa-miR-188-3p_st	0.00639598	4.4342	3.48045	0.00639598	0.516286	-1.93691	treatment down vs control	27.3235	1.36448	0.199752	1
hsa-miR-615-5p_st	0.0266082	6.23682	5.27965	0.0266082	0.515064	-1.9415	treatment down vs control	11.7445	1.37428	0.468059	1
hsa-miR-1274b_st	0.257577	6.70691	5.74971	0.257577	0.515056	-1.94154	treatment down vs control	1.74006	1.37435	3.15932	1
hsa-miR-34c-5p_st	0.0678242	3.11726	2.12297	0.0678242	0.501983	-1.9921	treatment down vs control	6.17676	1.48292	0.960321	1
hsa-miR-29b-2-star_st	0.0133952	6.98582	5.97416	0.0133952	0.495975	-2.01623	treatment down vs control	17.8731	1.53518	0.343574	1
hsa-miR-374b_st	0.354506	5.21967	4.20206	0.354506	0.493936	-2.02455	treatment down vs control	1.09461	1.55328	5.67609	1
hsa-miR-589_st	0.0672968	5.71115	4.68611	0.0672968	0.491397	-2.03501	treatment down vs control	6.21306	1.57606	1.01467	1
hsa-miR-637_st	0.103757	3.10263	2.07612	0.103757	0.490899	-2.03708	treatment down vs control	4.4063	1.58056	1.43482	1
hsa-miR-455-5p_st	0.379562	5.19851	4.14124	0.379562	0.48054	-2.08099	treatment down vs control	0.973971	1.67673	6.88618	1
hsa-miR-148b-star_st	0.320926	3.00465	1.92054	0.320926	0.471682	-2.12007	treatment down vs control	1.28124	1.76296	5.50389	1
hsa-miR-29b_st	0.00925162	4.30136	3.21616	0.00925162	0.471329	-2.12166	treatment down vs control	22.1677	1.76647	0.318746	1
hsa-miR-1226-star_st	0.0213854	4.84175	3.74122	0.0213854	0.466345	-2.14434	treatment down vs control	13.4711	1.81675	0.53945	1
hsa-miR-29c_st	0.0326274	5.37512	4.23176	0.0326274	0.452705	-2.20894	treatment down vs control	10.2961	1.9609	0.761798	1
hsa-miR-191-star_st	0.325828	5.54845	4.40354	0.325828	0.452219	-2.21132	treatment down vs control	1.25198	1.96621	6.28194	1
hsa-miR-29b-1-star_st	0.134541	3.826	2.66436	0.134541	0.447002	-2.23713	treatment down vs control	3.50387	2.02414	2.31075	1
hsa-miR-23b-star_st	0.195575	5.15977	3.99262	0.195575	0.445302	-2.24567	treatment down vs control	2.40921	2.04334	3.39254	1
hsa-miR-31-star_st	0.260207	5.23968	4.03215	0.260207	0.433009	-2.30942	treatment down vs control	1.71742	2.18719	5.09413	1
hsa-miR-33b-star_st	0.0690884	6.78813	5.46526	0.0690884	0.39974	-2.50163	treatment down vs control	6.09146	2.62496	1.7237	1
hsa-miR-10b-star_st	0.0170532	7.29892	5.87238	0.0170532	0.372023	-2.688	treatment down vs control	15.4722	3.0525	0.789159	1
hsa-miR-1244_st	0.00743314	8.22963	6.79658	0.00743314	0.370347	-2.70017	treatment down vs control	25.1087	3.08046	0.490739	1
hsa-miR-1250_st	0.0240608	5.4457	3.89706	0.0240608	0.341831	-2.92542	treatment down vs control	12.5161	3.59745	1.1497	1
hsa-miR-19b-1-star_st	0.00394054	6.96284	5.01842	0.00394054	0.25982	-3.84882	treatment down vs control	35.7098	5.67113	0.635246	1
hsa-miR-222-star_st	0.00120639	7.90761	5.87206	0.00120639	0.243916	-4.09977	treatment down vs control	67.2018	6.21515	0.36994	1
hsa-miR-1303_st	0.00134475	6.24519	4.18766	0.00134475	0.240227	-4.16273	treatment down vs control	63.4761	6.35014	0.400159	1
hsa-miR-34a-star_st	0.0697492	6.48171	4.20897	0.0697492	0.206936	-4.8324	treatment down vs control	6.04781	7.74803	5.12452	1
hsa-miR-92a-1-star_st	0.000300052	10.733	8.30509	0.000300052	0.18584	-5.38098	treatment down vs control	138.082	8.84181	0.256133	1
